# Supplementary material for: The impact of transposable elements on tomato diversity
Source: Nat Commun. 2020 Aug 13;11:4058. doi: 10.1038/s41467-020-17874-2 (PMC7426864; doi:10.1038/s41467-020-17874-2)
Supplement: Supplementary file 5 — Supplementary Data 1 [file 41467_2020_17874_MOESM5_ESM.xlsx]

## Sheet: Hoja1
chr	start	stop	TE	S_lycLA2706	S_lycLA2838A	S_lycPI406760	S_lycLA1090	S_lycEA00325	S_lycEA00488	S_lycEA00375	S_lycEA00371	S_lycLA2463	S_lycLYC1969	S_lycLYC1738	S_lycLYC3476	S_lycTR00003	S_lycLYC1343	S_lycLYC3306	S_lycEA01155	S_lycEA01049	S_lycLYC3153	S_lycPI129097	S_lycPI272654	S_lycEA00990	S_corLA0118	S_lycEA00157	S_lycEA02054	S_lycPI303721	S_lycLA4451	S_lycV710029	S_lycPC11029	S_lycPI93302	S_lycSG16	S_lycEA01088	S_lycPI203232	S_lycPI311117	S_lycLA1324	S_lycPI158760	S_lycLA0113	S_lycLYC1410	S_lycPI169588	S_lycLYC2962	S_lycLYC2910	S_pimLYC2798	S_pimLYC2740	S_pimLA1584	S_pimLA1578	S_perLA1278	S_chmLA2663
SL2.50ch00	263662	263884	Gypsy-RYX-incomp-chim_Slyco_light-B-G1360-Map20	0	0	0	0	0	0	0	0	0	0	0	0	0	0	0	0	0	0	0	NA	0	NA	0	0	0	0	0	0	0	0	0	0	0	0	0	0	0	0	0	0	0	0	0	0	NA	0
SL2.50ch00	2110661	2111339	Gypsy-RLX-incomp_Slyco_light-B-R3403-Map6	0	0	0	0	0	0	0	1	0	0	0	0	0	0	0	0	1	0	NA	1	0	NA	1	0	0	0	0	0	0	0	1	0	0	0	0	0	0	0	NA	0	1	0	NA	0	NA	0
SL2.50ch00	2118229	2118905	Gypsy-RYX-incomp-chim_Slyco_light-B-R755-Map20	0	NA	0	0	0	0	0	0	0	0	0	0	0	0	0	0	0	0	NA	0	0	NA	0	0	0	0	1	0	0	0	0	0	0	NA	0	0	0	0	NA	0	0	0	NA	0	NA	NA
SL2.50ch00	2155310	2156295	Gypsy-RYX-incomp-chim_Slyco_light-B-R755-Map20	0	0	0	0	0	0	0	0	1	0	0	0	0	0	0	0	0	0	NA	0	0	NA	0	0	0	0	1	0	0	0	0	0	0	0	1	NA	0	0	NA	0	0	0	NA	0	NA	NA
SL2.50ch00	2157560	2158292	Gypsy-RYX-incomp-chim_Slyco_light-B-R755-Map20	0	0	0	0	0	0	0	0	0	0	0	0	0	0	0	0	0	0	NA	0	0	NA	0	0	0	0	0	0	0	0	0	0	0	0	0	0	0	0	NA	0	0	0	NA	0	NA	NA
SL2.50ch00	2157736	2157947	Gypsy-RLX-incomp_Slyco_light-B-R3403-Map6	0	0	0	0	0	0	0	0	0	0	0	0	0	0	0	0	0	0	NA	0	0	NA	0	0	0	0	0	0	0	0	0	0	0	0	0	0	0	0	1	0	0	0	NA	0	NA	NA
SL2.50ch00	2163774	2164546	Gypsy-RLX-incomp_Slyco_light-B-R3403-Map6	0	0	0	0	0	1	0	0	0	0	0	0	0	1	0	0	1	0	NA	0	0	NA	0	0	0	0	0	1	0	0	1	0	0	0	0	NA	0	0	NA	0	0	0	NA	1	NA	NA
SL2.50ch00	2170964	2171173	Gypsy-RLX-incomp_Slyco_light-B-R3403-Map6	0	0	0	0	0	0	0	0	0	0	0	0	0	0	0	0	1	0	NA	0	0	NA	0	0	0	0	0	1	0	0	0	0	0	0	0	0	0	0	NA	0	0	0	NA	0	NA	NA
SL2.50ch00	2188993	2189368	Gypsy-RLX-incomp_Slyco_light-B-R3403-Map6	0	0	0	0	0	0	0	0	0	0	0	0	0	0	0	0	0	0	NA	1	0	NA	0	0	0	0	0	0	0	0	0	0	0	0	0	0	0	0	NA	0	0	0	NA	0	NA	NA
SL2.50ch00	2189843	2190288	Gypsy-RLX-incomp_Slyco_light-B-R3403-Map6	0	0	0	0	0	0	1	0	1	1	0	0	0	0	0	0	0	0	NA	0	1	NA	0	1	0	0	0	1	0	0	0	0	0	0	1	0	0	0	NA	0	0	0	NA	0	NA	NA
SL2.50ch00	2392193	2392404	Gypsy_BlastSimOnly-RLX-incomp_Slyco_light-B-R2360-Map11	0	0	0	0	0	0	0	0	0	0	0	0	0	0	0	0	0	0	0	0	0	0	0	0	0	0	0	0	0	0	0	0	0	0	0	0	0	0	0	0	0	1	0	0	0	0
SL2.50ch00	2392250	2392743	Gypsy_BlastSimOnly-RLX-incomp_Slyco_light-B-R3129-Map20_reversed	0	0	0	0	1	0	0	0	0	0	0	0	0	0	0	0	0	0	0	0	0	0	0	0	0	0	0	0	0	0	0	0	0	0	0	0	0	0	0	0	0	0	0	0	0	0
SL2.50ch00	2829268	2829474	Copia-RLX-incomp-chim_Slyco_light-B-R5742-Map11_reversed	0	0	0	0	0	0	0	0	0	0	0	0	0	0	0	0	0	0	0	0	0	0	0	0	0	0	0	0	0	0	0	0	0	NA	0	0	0	0	1	0	0	0	0	0	0	NA
SL2.50ch00	3362665	3362880	Gypsy-RLX-comp-chim_Slyco_light-B-P72.69-Map6_reversed	0	0	0	0	0	0	0	0	0	0	0	0	0	NA	NA	0	0	0	0	0	0	NA	0	0	0	0	0	0	0	0	0	0	0	NA	0	0	0	0	NA	0	NA	0	NA	0	NA	NA
SL2.50ch00	3974194	3974413	LINE-RIX-incomp-chim_Slyco_light-B-R3539-Map9	0	0	0	1	0	0	0	0	0	0	1	0	0	0	0	0	0	0	0	0	0	NA	0	0	1	0	0	0	0	0	0	0	1	1	0	0	0	0	0	0	0	0	0	0	NA	NA
SL2.50ch00	4174024	4174231	Gypsy-RLX-incomp_Slyco_light-B-R3403-Map6	0	0	0	0	0	0	0	0	0	0	0	0	0	0	0	0	0	0	0	0	0	NA	0	0	0	0	0	0	0	0	0	0	0	0	0	0	0	0	NA	0	0	0	0	0	NA	NA
SL2.50ch00	4174024	4174231	Gypsy-RYX-incomp-chim_Slyco_light-B-R755-Map20	0	0	0	0	0	0	0	0	0	0	0	0	0	0	0	0	0	0	0	0	0	NA	0	1	0	0	0	0	0	0	0	0	0	0	0	0	0	1	NA	0	0	0	0	1	NA	NA
SL2.50ch00	4177686	4177905	Gypsy-RYX-incomp-chim_Slyco_light-B-R755-Map20	0	0	0	0	0	0	0	0	0	0	0	0	0	0	1	0	0	0	0	0	0	NA	0	0	0	0	0	0	0	0	0	1	0	0	0	0	0	0	1	0	0	0	0	0	NA	NA
SL2.50ch00	4423492	4423994	Gypsy-RLX-incomp_Slyco_light-B-R652-Map12_reversed	0	0	0	0	0	0	0	0	0	0	0	0	0	0	1	0	0	0	0	0	0	NA	0	0	0	0	0	0	0	0	0	0	0	0	0	0	0	0	0	0	0	0	1	0	NA	0
SL2.50ch00	4547824	4548029	Copia-RLX-incomp_Slyco_light-B-R55-Map6	0	0	0	0	0	0	0	0	0	0	0	0	0	0	0	0	0	0	0	0	0	0	0	0	0	0	0	0	0	NA	0	0	0	0	0	0	0	0	0	0	0	0	0	0	0	0
SL2.50ch00	4909554	4909773	Gypsy_withOTHER-RYX-incomp-chim_Slyco_light-B-R5013-Map20_reversed	0	0	0	0	0	0	0	0	0	0	0	0	0	0	0	0	0	0	0	0	0	0	0	0	0	0	0	0	0	0	0	0	0	0	0	0	0	0	0	0	0	0	0	0	NA	NA
SL2.50ch00	5277927	5278507	Gypsy-RLX-incomp_Slyco_light-B-R5041-Map20_reversed	0	0	0	0	0	0	0	0	0	0	0	0	0	0	0	0	0	0	0	NA	0	0	0	0	0	0	0	0	0	0	0	0	0	0	0	0	0	0	0	0	0	0	0	0	0	NA
SL2.50ch00	5282195	5282400	Gypsy_withOTHER-RYX-incomp-chim_Slyco_light-B-R5013-Map20_reversed	0	0	0	0	0	0	0	0	0	1	0	0	0	0	0	0	0	0	0	NA	0	0	0	0	0	0	0	0	0	0	0	0	0	0	0	0	0	0	0	0	0	0	0	0	0	0
SL2.50ch00	5282519	5282730	Gypsy_withOTHER-RYX-incomp-chim_Slyco_light-B-R5013-Map20_reversed	0	0	0	0	0	0	0	0	0	0	0	0	0	0	0	0	0	0	0	NA	0	0	0	0	0	0	0	0	0	0	0	0	0	1	0	0	0	0	0	0	0	0	0	0	0	0
SL2.50ch00	5373255	5373744	Copia-RLX-incomp-chim_Slyco_light-B-G1344-Map20	0	0	0	0	0	0	0	0	0	0	0	0	0	0	0	0	0	0	0	0	0	NA	0	0	0	0	0	0	0	0	0	0	0	0	0	0	0	0	0	0	0	0	0	0	NA	NA
SL2.50ch00	5561011	5561228	Gypsy-RLX-incomp_Slyco_light-B-R5041-Map20_reversed	0	0	0	0	0	0	0	0	0	0	0	0	0	0	1	0	0	0	0	0	0	NA	0	0	0	0	0	0	0	0	0	0	0	0	0	1	0	0	1	0	0	0	0	1	NA	0
SL2.50ch00	5632111	5632329	Gypsy-RLX-incomp_Slyco_light-B-R3403-Map6	0	0	0	0	0	0	0	0	0	0	0	0	0	0	0	0	0	0	0	0	0	NA	0	0	0	0	0	0	0	0	0	0	0	0	0	0	0	0	0	0	0	0	0	1	NA	NA
SL2.50ch00	5636946	5637158	Gypsy-RLX-incomp_Slyco_light-B-R3403-Map6	1	0	0	0	0	0	0	0	0	0	0	0	0	0	0	0	0	0	0	0	0	NA	0	0	0	0	0	0	0	0	0	0	0	0	0	0	0	0	0	0	0	0	0	NA	NA	NA
SL2.50ch00	5651249	5651456	Gypsy-RLX-incomp_Slyco_light-B-R3403-Map6	0	0	0	0	0	0	0	0	0	0	0	0	0	0	NA	0	0	0	0	1	0	NA	0	0	0	0	0	0	0	0	0	0	0	0	1	0	0	0	1	0	NA	0	NA	NA	NA	NA
SL2.50ch00	5659291	5659499	Gypsy-RLX-incomp_Slyco_light-B-R3403-Map6	0	0	0	0	0	1	0	0	0	0	1	0	1	0	0	0	NA	1	0	0	0	NA	0	1	0	0	0	0	0	0	0	0	0	0	0	1	NA	1	0	NA	0	0	NA	NA	NA	NA
SL2.50ch00	5676175	5676381	Gypsy-RLX-incomp_Slyco_light-B-R3403-Map6	0	0	0	1	0	0	0	0	0	0	0	0	0	0	0	0	0	0	0	0	0	NA	0	0	0	0	0	0	0	0	0	0	0	0	0	0	0	0	0	0	0	0	0	NA	NA	0
SL2.50ch00	5680210	5680970	Gypsy-RYX-incomp-chim_Slyco_light-B-R755-Map20	0	1	0	1	0	0	0	0	0	0	0	0	0	0	0	0	1	0	0	0	0	NA	0	0	0	0	NA	0	0	0	0	0	0	1	0	0	NA	0	0	0	1	0	0	NA	NA	NA
SL2.50ch00	5682261	5682945	Gypsy-RLX-incomp_Slyco_light-B-R3403-Map6	0	0	0	0	0	0	0	0	0	0	0	0	1	0	NA	1	0	0	0	0	0	NA	0	0	0	0	1	0	0	0	1	0	0	0	0	0	0	0	1	NA	NA	0	NA	NA	NA	NA
SL2.50ch00	5688356	5688572	Gypsy-RYX-incomp-chim_Slyco_light-B-R755-Map20	0	0	0	0	0	0	0	0	0	0	0	0	0	0	0	0	NA	0	0	0	0	NA	NA	0	0	0	0	0	0	0	0	0	0	0	0	0	0	0	0	0	0	0	0	NA	NA	NA
SL2.50ch00	5697900	5698115	Gypsy-RYX-incomp-chim_Slyco_light-B-R755-Map20	0	0	0	0	0	1	0	1	0	0	0	0	0	0	0	0	0	0	0	0	0	NA	0	0	0	NA	0	0	0	0	0	0	0	0	0	0	0	0	0	0	0	0	0	NA	NA	NA
SL2.50ch00	5704032	5704239	Gypsy-RYX-incomp-chim_Slyco_light-B-R755-Map20	0	0	0	0	0	1	0	0	0	0	0	0	0	0	1	0	0	0	0	0	0	NA	0	0	0	0	0	0	0	0	0	0	0	NA	0	0	0	0	NA	0	0	0	NA	NA	NA	NA
SL2.50ch00	5720553	5720759	Gypsy-RYX-incomp-chim_Slyco_light-B-R755-Map20	0	1	0	0	0	0	0	0	1	NA	0	0	NA	0	1	0	1	0	0	0	0	NA	1	0	0	1	0	NA	NA	1	0	0	1	0	0	0	0	0	0	0	NA	1	0	NA	NA	NA
SL2.50ch00	6099753	6100199	Gypsy_BlastSimOnly-RLX-incomp_Slyco_light-B-R3129-Map20_reversed	0	0	0	0	0	0	0	0	0	0	0	0	0	0	0	0	0	0	0	0	0	NA	0	0	0	0	0	NA	0	0	0	0	0	NA	0	0	0	0	0	0	0	0	0	0	NA	NA
SL2.50ch00	6543373	6543589	Gypsy-RLX-incomp-chim_Slyco_light-B-G94-Map20	0	0	0	0	0	0	0	0	0	0	0	0	0	0	0	0	0	0	0	0	0	0	0	0	0	0	0	0	0	0	0	0	0	0	0	0	0	0	0	0	0	0	1	0	0	0
SL2.50ch00	6543383	6543644	Gypsy-RLX-incomp-chim_Slyco_light-B-R1340-Map20_reversed	0	0	0	0	0	0	0	0	0	0	0	0	0	0	0	0	0	0	0	0	0	0	0	0	0	0	0	0	0	0	0	0	0	0	0	0	0	0	0	0	0	0	1	0	0	0
SL2.50ch00	6573008	6573280	Copia-RLX-incomp_Slyco_light-B-G1034-Map20_reversed	0	0	0	0	0	0	0	0	0	0	0	0	0	0	0	0	0	0	0	NA	0	NA	0	0	0	0	0	0	0	0	0	0	0	0	0	0	0	0	0	0	0	0	0	0	NA	NA
SL2.50ch00	6714650	6715011	Gypsy-RLX-comp-chim_Slyco_light-B-P238.69-Map6	0	0	0	0	0	0	0	0	0	0	0	0	0	0	0	0	0	0	1	0	0	NA	0	0	0	0	0	0	0	0	0	0	0	0	0	0	0	0	0	0	0	1	1	1	NA	0
SL2.50ch00	6714770	6714979	Gypsy-RXX-chim_Slyco_light-B-G1410-Map5	0	0	0	0	0	0	0	0	0	0	0	0	0	0	0	0	0	0	0	0	0	NA	0	0	0	0	0	0	0	0	0	0	0	0	0	0	0	0	0	0	0	1	0	1	NA	0
SL2.50ch00	6714775	6715052	Gypsy-RLX-comp-chim_Slyco_light-B-P72.69-Map6_reversed	0	0	0	0	0	0	0	0	0	0	0	0	0	0	0	0	0	0	1	0	0	NA	0	0	0	0	0	0	0	0	0	0	0	0	0	0	0	0	1	0	0	0	1	1	NA	0
SL2.50ch00	6714779	6715211	Gypsy-RLX-comp-chim_Slyco_light-B-P330.69-Map5_reversed	0	0	0	0	0	0	0	0	0	0	0	0	0	0	0	0	0	0	1	0	0	NA	0	0	0	0	0	0	0	0	0	0	0	0	0	1	0	0	1	0	1	1	1	1	NA	0
SL2.50ch00	6714779	6714986	Gypsy-RLX-incomp-chim_Slyco_light-B-G1396-Map6_reversed	0	0	0	0	0	0	0	0	0	0	0	0	0	0	0	0	0	0	1	0	0	NA	0	0	0	0	0	0	0	0	0	0	0	0	0	0	0	0	1	0	0	1	1	1	NA	0
SL2.50ch00	6714787	6715075	Gypsy-RLX-comp-chim_Slyco_light-B-G1421-Map5	0	0	0	0	0	0	0	0	0	0	0	0	0	0	0	0	0	0	0	0	0	NA	0	0	0	0	0	0	0	0	0	0	0	0	0	1	0	0	1	0	0	1	1	1	NA	0
SL2.50ch00	6740939	6741276	MuDR-DTX-incomp_Slyco_light-B-G1133-Map6_reversed	0	0	0	0	0	0	0	0	0	0	0	0	0	0	0	0	0	0	1	NA	0	0	0	0	0	0	0	0	0	0	0	0	0	NA	0	1	0	0	1	0	1	1	1	1	0	0
SL2.50ch00	6763201	6763407	Gypsy-RLX-comp_Slyco_light-B-G1368-Map7	0	0	0	0	0	0	0	0	0	0	0	0	0	0	0	0	0	0	0	0	0	NA	0	0	0	0	0	0	0	0	0	0	0	0	0	0	0	0	0	0	0	0	0	0	0	0
SL2.50ch00	6920088	6920560	Copia-RYX-incomp-chim_Slyco_light-B-P55.20-Map20_reversed(Rider)	0	0	0	0	0	0	0	0	0	0	0	0	0	0	0	0	0	0	0	0	0	NA	0	0	0	0	0	0	0	0	0	0	0	0	0	0	0	0	0	0	0	0	1	1	0	NA
SL2.50ch00	6947872	6948265	MuDR-DTX-incomp-chim_Slyco_light-B-R1194-Map20	NA	1	1	NA	NA	NA	1	NA	NA	0	0	0	NA	NA	NA	NA	NA	NA	1	NA	1	NA	NA	1	NA	NA	NA	NA	1	NA	NA	NA	NA	NA	NA	1	NA	NA	NA	NA	NA	1	1	1	NA	NA
SL2.50ch00	7015308	7015513	Copia-RLX-incomp-chim_Slyco_light-B-G1344-Map20	0	0	0	0	0	0	0	0	0	0	0	0	0	0	0	0	0	0	0	0	0	0	0	0	0	0	0	0	0	0	0	0	0	0	0	0	0	0	0	0	0	0	1	0	0	0
SL2.50ch00	7015308	7015513	Copia-RLX-incomp_Slyco_light-B-G1255-Map15	1	0	0	0	0	0	0	0	0	0	0	0	0	0	0	0	0	0	0	0	0	0	0	0	0	0	0	0	0	0	0	0	0	0	0	0	0	0	0	0	0	0	1	0	0	0
SL2.50ch00	7047317	7047528	Copia-RLX-incomp-chim_Slyco_light-B-G1344-Map20	1	1	1	1	1	1	1	1	1	1	1	1	1	0	1	1	1	1	1	1	1	0	1	1	1	1	1	1	1	1	1	0	1	1	0	0	1	0	1	1	1	1	0	1	0	0
SL2.50ch00	7047317	7047528	Copia-RLX-incomp_Slyco_light-B-G1255-Map15	1	1	1	1	1	1	1	1	1	1	0	1	1	0	1	1	1	1	1	1	1	0	1	1	1	1	1	1	1	0	1	0	0	1	1	0	1	1	1	1	1	1	1	1	0	0
SL2.50ch00	7097813	7098028	Gypsy-RYX-incomp-chim_Slyco_light-B-R755-Map20	0	1	0	0	0	0	0	0	0	0	0	0	0	0	0	0	0	0	0	0	0	NA	0	0	0	0	0	0	0	0	0	0	0	0	0	0	0	0	0	0	0	0	0	0	NA	0
SL2.50ch00	7099286	7099493	Gypsy-RLX-incomp_Slyco_light-B-R3403-Map6	0	0	0	0	0	0	0	0	0	0	0	0	0	0	0	0	1	0	0	0	0	NA	0	0	0	0	0	0	0	0	0	0	0	0	0	0	0	0	0	0	0	0	0	0	NA	0
SL2.50ch00	7099991	7100200	Gypsy-RLX-incomp_Slyco_light-B-R3403-Map6	0	0	0	0	0	0	0	0	0	0	0	0	0	0	0	0	0	0	0	0	0	NA	0	0	0	0	0	0	0	0	0	0	0	0	0	0	0	0	0	0	1	0	0	0	NA	0
SL2.50ch00	7100209	7100417	Gypsy-RLX-incomp_Slyco_light-B-R3403-Map6	1	0	0	0	0	0	0	0	0	0	0	0	0	0	0	0	0	0	0	0	0	NA	0	0	0	0	0	0	0	0	0	0	0	0	0	0	0	0	0	0	0	0	0	0	NA	NA
SL2.50ch00	7101869	7102103	Gypsy-RLX-incomp_Slyco_light-B-R3403-Map6	0	0	0	0	0	0	0	0	0	0	0	0	0	0	1	0	0	0	0	0	0	NA	0	0	0	0	0	0	0	0	0	0	0	0	0	0	0	0	0	0	0	0	0	0	NA	NA
SL2.50ch00	7101874	7102082	Gypsy-RYX-incomp-chim_Slyco_light-B-R755-Map20	0	0	0	0	0	0	0	0	0	0	0	0	0	0	0	0	0	0	0	0	0	NA	0	0	0	0	0	0	0	0	0	0	0	0	0	0	0	0	0	0	0	0	0	0	NA	NA
SL2.50ch00	7106832	7107046	Gypsy-RLX-incomp_Slyco_light-B-R3403-Map6	0	0	0	0	0	0	0	0	1	0	0	0	0	0	0	0	0	0	0	0	0	NA	0	0	0	0	0	0	0	0	0	0	0	0	0	0	1	0	0	0	0	0	0	0	NA	NA
SL2.50ch00	7130828	7131034	Gypsy-RLX-incomp_Slyco_light-B-R3403-Map6	0	0	0	0	1	0	0	1	1	0	0	0	0	0	0	0	0	0	0	0	0	NA	0	0	1	0	0	0	0	0	0	0	0	0	0	0	0	NA	0	0	0	1	0	0	NA	NA
SL2.50ch00	7379035	7379250	Gypsy-RYX-incomp-chim_Slyco_light-B-R755-Map20	0	0	0	0	0	0	0	0	0	0	0	0	0	0	0	0	0	0	0	0	0	NA	0	0	0	0	0	0	0	0	0	0	0	0	0	0	0	0	0	0	0	0	0	0	NA	0
SL2.50ch00	7379814	7380968	Gypsy-RLX-incomp_Slyco_light-B-R3403-Map6	0	0	0	0	0	0	0	0	0	0	0	0	0	0	0	0	0	0	0	0	0	NA	0	1	0	0	0	0	0	0	0	0	0	0	0	1	0	0	0	1	0	1	0	0	NA	0
SL2.50ch00	7380054	7380272	Gypsy-RYX-incomp-chim_Slyco_light-B-R755-Map20	0	0	0	0	0	0	0	0	0	0	0	0	0	0	0	0	0	0	0	0	0	NA	0	0	0	0	0	0	0	0	0	0	0	0	0	0	0	0	0	0	0	0	0	0	NA	0
SL2.50ch00	7382183	7382400	Gypsy-RLX-incomp_Slyco_light-B-R3403-Map6	0	0	0	0	0	1	1	0	0	0	0	0	0	0	0	0	0	0	NA	0	0	NA	0	0	0	0	0	0	0	0	0	0	0	0	0	0	0	0	0	0	0	0	0	0	NA	0
SL2.50ch00	7382183	7382400	Gypsy-RYX-incomp-chim_Slyco_light-B-R755-Map20	0	0	0	0	0	0	0	0	0	0	0	0	0	0	1	0	0	1	NA	0	0	NA	0	0	0	0	0	1	0	0	0	0	0	0	0	0	0	0	0	0	1	0	1	0	NA	0
SL2.50ch00	7398503	7398720	Gypsy-RLX-incomp_Slyco_light-B-R3403-Map6	0	0	0	0	0	0	0	0	NA	0	0	NA	0	0	NA	0	0	0	0	0	0	NA	0	0	0	0	0	0	0	0	0	0	0	0	0	0	0	0	NA	0	0	0	0	0	NA	NA
SL2.50ch00	7400269	7400486	Gypsy-RLX-incomp_Slyco_light-B-R3403-Map6	0	0	0	0	0	0	0	0	0	0	0	0	0	0	0	0	0	0	NA	NA	0	NA	0	0	0	0	0	0	0	0	1	0	0	0	0	NA	0	0	NA	0	0	0	NA	NA	NA	NA
SL2.50ch00	7406105	7406315	Gypsy-RYX-incomp-chim_Slyco_light-B-R755-Map20	0	0	0	0	0	0	0	0	0	0	0	0	0	0	0	0	0	0	0	0	0	NA	0	0	0	0	0	0	0	0	0	0	0	0	0	0	0	0	0	0	0	0	0	0	NA	0
SL2.50ch00	7409108	7409321	Gypsy-RYX-incomp-chim_Slyco_light-B-R755-Map20	0	0	0	0	0	0	0	0	0	0	0	0	0	0	0	0	0	0	0	0	0	NA	0	0	0	0	0	0	0	0	0	0	0	0	0	0	0	0	0	0	0	0	0	0	NA	0
SL2.50ch00	7411313	7411526	Gypsy-RYX-incomp-chim_Slyco_light-B-R755-Map20	0	0	0	0	0	0	0	0	0	0	0	0	0	0	0	0	0	0	0	0	0	NA	0	0	0	0	0	0	0	0	0	0	0	0	0	0	0	0	0	0	0	0	0	0	NA	0
SL2.50ch00	7420110	7420326	Gypsy-RLX-incomp_Slyco_light-B-R3403-Map6	0	0	0	0	0	0	0	0	0	0	0	0	0	0	0	0	0	0	0	0	0	NA	0	0	0	0	0	0	0	0	0	0	0	0	0	0	0	0	0	0	0	1	0	0	NA	0
SL2.50ch00	7421027	7421820	Gypsy-RLX-incomp_Slyco_light-B-R3403-Map6	0	0	0	0	0	0	0	0	0	1	1	0	0	0	1	0	0	0	0	0	0	NA	1	0	1	0	0	1	0	0	0	0	0	0	0	0	0	0	0	0	0	0	0	0	NA	NA
SL2.50ch00	7426380	7426585	Gypsy-RYX-incomp-chim_Slyco_light-B-R755-Map20	0	0	0	0	0	0	0	0	0	0	0	0	0	0	0	0	0	0	NA	NA	0	NA	0	0	0	0	0	1	0	1	1	0	0	0	0	NA	0	0	NA	0	1	0	NA	NA	NA	NA
SL2.50ch00	7428387	7428597	Gypsy-RLX-incomp_Slyco_light-B-R3403-Map6	1	0	0	0	0	0	0	0	0	0	0	0	0	0	0	0	0	0	0	0	0	NA	0	0	1	0	0	0	0	0	0	0	0	0	0	0	0	0	0	0	0	0	0	0	0	0
SL2.50ch00	7431164	7431370	Gypsy-RLX-incomp_Slyco_light-B-R3403-Map6	0	0	0	0	0	0	0	0	0	0	0	0	0	0	0	0	0	0	NA	NA	0	NA	1	0	0	0	0	0	0	0	0	NA	0	0	0	NA	0	0	NA	0	NA	0	NA	1	NA	NA
SL2.50ch00	7434225	7435250	Gypsy-RLX-incomp_Slyco_light-B-R3403-Map6	0	0	0	0	0	0	0	0	0	0	0	0	0	0	0	0	0	0	NA	0	0	NA	0	0	0	0	1	0	0	0	0	0	0	0	0	0	0	0	NA	1	NA	0	NA	NA	NA	NA
SL2.50ch00	7457754	7458921	Gypsy-RLX-incomp_Slyco_light-B-R3403-Map6	0	0	0	1	0	0	0	0	0	0	0	0	0	0	0	0	0	0	NA	0	0	NA	0	0	0	0	0	0	0	0	0	0	0	0	0	0	0	0	1	0	0	0	0	0	NA	NA
SL2.50ch00	7458027	7458923	Gypsy-RYX-incomp-chim_Slyco_light-B-R755-Map20	0	0	0	0	0	0	1	0	0	0	0	0	0	0	0	0	1	0	NA	0	0	NA	0	0	0	0	0	0	0	1	0	0	1	0	0	0	0	0	NA	0	0	0	0	0	NA	NA
SL2.50ch00	7507104	7508236	Gypsy-RYX-incomp-chim_Slyco_light-B-R755-Map20	0	0	0	0	0	0	0	0	0	0	0	0	0	0	0	0	NA	0	0	NA	0	NA	0	0	0	0	0	0	0	0	NA	0	0	0	0	0	0	0	0	0	0	0	0	0	NA	NA
SL2.50ch00	7507653	7508099	Gypsy-RLX-incomp_Slyco_light-B-R3403-Map6	0	0	0	0	0	0	0	0	0	0	0	0	0	0	0	0	NA	0	0	NA	0	NA	0	0	0	0	0	0	0	0	NA	0	0	0	0	0	0	0	0	0	0	0	0	0	NA	NA
SL2.50ch00	7525788	7526791	Gypsy-RYX-incomp-chim_Slyco_light-B-R755-Map20	0	0	0	0	0	0	0	0	0	0	0	0	0	0	0	0	0	0	0	0	0	NA	0	0	0	0	NA	0	0	0	0	0	0	0	0	0	0	0	NA	0	0	0	NA	0	NA	NA
SL2.50ch00	7527205	7528140	Gypsy-RYX-incomp-chim_Slyco_light-B-R755-Map20	0	0	1	0	0	0	1	0	0	0	0	0	0	0	0	0	0	0	NA	0	0	NA	0	0	0	0	0	0	0	0	0	0	0	0	0	0	0	0	NA	0	1	0	NA	0	NA	NA
SL2.50ch00	7538326	7538541	Gypsy-RYX-incomp-chim_Slyco_light-B-R755-Map20	0	0	0	0	0	0	0	0	0	0	0	0	0	1	0	0	0	0	0	0	NA	NA	NA	0	0	0	0	0	0	0	0	0	0	0	0	0	0	0	0	0	0	0	NA	0	NA	NA
SL2.50ch00	7549872	7550823	Gypsy-RLX-incomp_Slyco_light-B-R3403-Map6	0	0	1	0	1	0	1	0	0	0	0	0	0	0	0	0	0	0	1	0	0	NA	0	1	0	0	0	0	0	0	0	0	0	0	0	0	0	0	1	0	0	0	0	1	NA	NA
SL2.50ch00	7584116	7584326	Gypsy-RLX-incomp_Slyco_light-B-R3403-Map6	0	0	0	0	0	0	0	0	0	0	0	0	0	0	0	0	0	0	0	0	0	NA	0	0	0	0	0	0	0	0	0	0	0	0	0	0	0	0	0	0	0	0	0	0	NA	NA
SL2.50ch00	7614055	7614264	Gypsy-RLX-incomp_Slyco_light-B-R3403-Map6	0	0	0	0	0	0	0	0	0	0	0	0	0	0	0	0	0	0	0	0	0	NA	0	0	0	0	0	0	0	0	0	0	0	0	0	0	0	0	0	0	0	0	0	0	NA	0
SL2.50ch00	7629535	7631452	Gypsy-RLX-incomp_Slyco_light-B-R3403-Map6	0	1	1	0	0	0	0	0	0	1	0	0	0	0	0	NA	NA	NA	NA	NA	NA	NA	NA	NA	1	NA	1	NA	NA	NA	1	NA	NA	NA	NA	NA	1	NA	NA	NA	NA	NA	NA	1	NA	NA
SL2.50ch00	7636732	7637529	Gypsy-RLX-incomp_Slyco_light-B-R3403-Map6	0	0	0	0	0	0	1	0	0	0	0	0	NA	0	0	0	0	0	1	0	0	NA	0	0	0	0	0	0	0	0	1	0	NA	0	NA	0	0	0	0	0	0	0	0	0	NA	NA
SL2.50ch00	7661026	7661241	Gypsy-RYX-incomp-chim_Slyco_light-B-R755-Map20	0	0	0	0	0	0	0	0	0	0	0	0	0	0	0	0	0	0	0	0	0	NA	0	0	0	0	0	0	0	0	0	0	0	0	0	0	0	0	0	0	0	0	0	0	NA	NA
SL2.50ch00	7671709	7671930	Gypsy-RLX-incomp_Slyco_light-B-R3403-Map6	0	0	0	0	0	0	0	0	0	1	0	0	0	0	0	0	0	1	1	0	0	NA	0	1	0	0	0	0	1	0	0	0	0	0	0	0	0	0	0	0	0	1	0	0	NA	NA
SL2.50ch00	7673535	7673928	Gypsy-RLX-incomp_Slyco_light-B-R3403-Map6	0	0	0	0	0	0	0	0	0	0	0	0	0	0	0	0	0	0	0	0	0	NA	0	0	0	0	0	0	0	0	0	0	0	0	0	0	0	0	0	0	0	0	0	0	NA	NA
SL2.50ch00	7704424	7705488	Gypsy-RLX-incomp_Slyco_light-B-R3403-Map6	0	0	0	1	0	0	0	0	0	1	0	0	0	0	0	0	0	0	NA	0	0	NA	0	1	0	0	0	1	0	0	0	0	0	0	0	1	0	0	0	1	0	0	0	0	NA	NA
SL2.50ch00	7719053	7720208	Gypsy-RLX-incomp_Slyco_light-B-R3403-Map6	0	0	0	0	0	0	0	0	0	0	0	0	0	0	0	0	0	0	NA	0	0	NA	0	0	0	0	1	0	0	1	0	0	0	0	0	0	0	0	0	0	0	1	0	0	NA	NA
SL2.50ch00	7735526	7735743	Gypsy-RYX-incomp-chim_Slyco_light-B-R755-Map20	0	0	0	0	0	0	0	0	0	0	0	0	0	0	0	0	0	0	0	0	0	NA	0	0	0	0	0	0	0	0	0	0	0	1	0	0	0	0	0	0	0	0	0	0	NA	NA
SL2.50ch00	7736128	7736333	Gypsy-RYX-incomp-chim_Slyco_light-B-R755-Map20	0	0	0	0	0	0	0	0	0	0	0	0	0	0	0	0	0	0	0	0	0	NA	0	0	0	0	0	0	0	0	0	0	0	0	0	0	0	0	0	0	0	0	0	0	NA	0
SL2.50ch00	7754155	7754371	Gypsy-RYX-incomp-chim_Slyco_light-B-R755-Map20	0	0	0	0	0	0	1	0	0	0	0	0	0	0	0	0	0	0	1	0	0	NA	0	0	0	1	0	0	0	0	0	0	0	0	0	0	0	0	0	0	0	0	1	1	NA	NA
SL2.50ch00	7769368	7769576	Gypsy-RYX-incomp-chim_Slyco_light-B-R755-Map20	0	0	0	0	0	0	0	0	0	0	0	0	0	0	0	0	0	0	0	0	0	NA	0	0	0	0	0	0	0	0	0	1	0	1	0	0	0	0	0	0	0	0	0	0	NA	0
SL2.50ch00	7780358	7780576	Gypsy-RLX-incomp_Slyco_light-B-R3403-Map6	0	0	0	0	0	0	0	0	0	0	0	0	0	0	0	0	0	0	0	0	0	NA	0	0	0	0	0	0	0	0	0	0	1	1	0	0	0	0	0	0	0	0	0	0	NA	NA
SL2.50ch00	7782335	7782549	Gypsy-RLX-incomp_Slyco_light-B-R3403-Map6	1	1	0	0	1	1	1	0	0	0	0	1	0	0	0	0	0	0	0	0	1	NA	1	1	0	0	1	NA	0	0	0	0	0	0	0	0	0	1	0	1	0	0	0	NA	NA	NA
SL2.50ch00	7800261	7800479	Gypsy-RLX-incomp_Slyco_light-B-R3403-Map6	0	0	0	1	0	0	0	0	0	1	0	0	0	0	0	1	0	1	0	0	0	NA	0	NA	0	0	1	0	1	0	0	0	0	0	0	1	0	0	0	0	1	0	0	0	NA	NA
SL2.50ch00	7804132	7804538	Gypsy-RLX-incomp_Slyco_light-B-R3403-Map6	1	0	0	0	0	0	0	0	1	0	1	0	1	0	1	0	0	0	0	0	0	NA	0	0	0	1	0	1	0	0	0	0	0	0	0	1	1	0	0	0	1	0	0	0	NA	NA
SL2.50ch00	7805326	7805532	Gypsy-RYX-incomp-chim_Slyco_light-B-R755-Map20	0	0	0	0	0	0	0	0	0	0	0	0	0	0	0	0	0	0	0	0	NA	NA	0	0	0	0	0	0	0	0	0	0	0	0	0	0	0	0	0	0	0	0	0	0	NA	NA
SL2.50ch00	7810078	7810291	Gypsy-RLX-incomp_Slyco_light-B-R3403-Map6	0	0	0	0	0	0	0	0	0	0	0	0	0	0	0	0	0	0	0	0	0	NA	0	0	0	0	1	0	0	0	0	0	0	0	0	0	0	0	0	0	0	0	NA	NA	NA	0
SL2.50ch00	7831017	7831232	Gypsy-RYX-incomp-chim_Slyco_light-B-R755-Map20	0	0	0	0	0	0	0	0	0	0	0	0	0	0	0	0	0	0	0	0	0	NA	0	0	0	0	0	0	0	0	0	0	0	0	0	0	0	0	0	0	0	0	0	NA	NA	NA
SL2.50ch00	7841569	7841779	Gypsy-RLX-incomp_Slyco_light-B-R3403-Map6	0	0	0	0	0	0	0	0	0	1	0	0	0	0	0	1	0	0	0	0	0	NA	0	0	0	0	0	0	0	0	0	0	0	NA	1	0	0	0	0	0	0	0	0	0	NA	NA
SL2.50ch00	7847432	7847642	Gypsy-RYX-incomp-chim_Slyco_light-B-R755-Map20	0	0	0	0	0	0	0	0	0	0	0	0	0	0	0	0	0	0	0	0	0	NA	0	0	0	0	0	0	0	0	0	0	0	NA	0	0	0	0	0	0	0	0	NA	NA	NA	NA
SL2.50ch00	7872401	7872615	Gypsy-RLX-incomp_Slyco_light-B-R3403-Map6	0	1	0	NA	0	0	0	0	0	0	0	0	0	0	0	0	0	0	0	0	0	NA	0	0	1	0	0	0	0	0	0	0	0	0	0	0	0	0	0	0	0	0	0	0	NA	0
SL2.50ch00	7882876	7883403	Gypsy-RLX-incomp_Slyco_light-B-R3403-Map6	0	0	0	0	0	0	0	0	0	0	0	0	0	0	0	0	0	0	0	0	0	NA	0	0	0	1	0	0	0	0	0	0	0	0	0	0	0	0	0	0	0	0	0	0	NA	NA
SL2.50ch00	7883422	7883631	Gypsy-RLX-incomp_Slyco_light-B-R3403-Map6	0	0	1	0	0	0	0	0	0	0	0	0	0	0	0	0	0	0	0	0	0	NA	0	0	0	0	0	0	0	0	0	0	0	0	0	0	0	0	0	0	0	1	0	0	NA	NA
SL2.50ch00	7891100	7891535	Gypsy-RLX-incomp_Slyco_light-B-R3403-Map6	0	0	0	0	0	0	0	0	0	0	0	0	0	0	0	0	0	1	0	0	0	NA	0	0	0	0	0	0	0	0	0	0	0	NA	0	0	0	1	0	0	0	0	0	NA	NA	NA
SL2.50ch00	7891712	7892771	Gypsy-RLX-incomp_Slyco_light-B-R3403-Map6	0	0	0	0	0	0	1	0	0	1	0	0	0	0	0	0	0	0	0	0	0	NA	NA	0	0	0	0	NA	NA	0	NA	0	0	0	0	0	NA	1	0	0	0	0	0	0	NA	NA
SL2.50ch00	7894689	7894895	Gypsy-RYX-incomp-chim_Slyco_light-B-R755-Map20	0	0	0	0	0	0	0	0	0	0	0	0	1	0	0	0	0	0	0	0	0	NA	0	0	0	0	1	0	0	0	0	0	0	0	0	0	0	0	0	0	0	0	0	1	NA	NA
SL2.50ch00	7902892	7903099	Gypsy-RYX-incomp-chim_Slyco_light-B-R755-Map20	0	0	0	0	0	0	0	0	0	0	0	0	0	0	0	1	0	0	0	0	0	NA	0	0	0	0	0	0	0	0	0	0	0	0	0	0	0	0	0	0	0	0	0	0	NA	0
SL2.50ch00	7910462	7910668	Gypsy-RYX-incomp-chim_Slyco_light-B-R755-Map20	0	0	0	0	0	0	0	1	NA	NA	0	0	1	0	0	0	0	0	0	0	0	NA	NA	0	0	0	0	1	0	0	1	0	0	0	0	0	0	0	0	0	0	0	0	0	NA	NA
SL2.50ch00	7916022	7916231	Gypsy-RYX-incomp-chim_Slyco_light-B-R755-Map20	0	0	0	0	0	0	0	0	0	0	0	0	0	0	0	0	0	0	0	0	0	NA	0	0	0	0	0	0	0	0	0	0	0	0	0	0	0	0	0	1	0	0	NA	NA	NA	NA
SL2.50ch00	7918120	7918326	Gypsy-RLX-incomp_Slyco_light-B-R3403-Map6	0	0	0	0	0	0	0	0	0	0	0	0	0	0	0	0	0	0	0	0	0	NA	0	1	1	0	0	0	0	0	0	0	0	0	0	0	0	0	0	0	0	0	0	0	NA	NA
SL2.50ch00	7918120	7918326	Gypsy-RYX-incomp-chim_Slyco_light-B-R755-Map20	0	0	0	0	0	0	0	0	0	0	0	0	0	0	0	0	0	0	0	0	0	NA	0	0	0	0	0	0	0	0	0	0	0	0	0	0	0	0	0	0	0	0	0	0	NA	NA
SL2.50ch00	7919653	7919858	Gypsy-RYX-incomp-chim_Slyco_light-B-R755-Map20	0	0	0	0	0	0	0	0	0	0	0	0	0	0	1	0	0	0	0	0	0	NA	0	0	0	0	0	0	0	0	0	0	0	0	0	0	0	0	0	0	0	0	0	0	NA	NA
SL2.50ch00	7920356	7920564	Gypsy-RLX-incomp_Slyco_light-B-R3403-Map6	0	0	0	0	0	0	0	0	0	0	1	1	1	0	0	0	0	0	0	0	0	NA	0	0	0	0	0	0	1	0	0	0	0	0	0	0	0	0	0	0	0	0	NA	NA	NA	NA
SL2.50ch00	7929794	7930008	Gypsy-RYX-incomp-chim_Slyco_light-B-R755-Map20	0	0	0	0	0	0	0	0	0	0	0	0	0	0	0	0	0	0	0	0	0	NA	0	0	0	0	0	0	0	0	0	0	0	0	0	0	0	0	0	1	0	0	0	1	NA	NA
SL2.50ch00	7930486	7930699	Gypsy-RYX-incomp-chim_Slyco_light-B-R755-Map20	0	0	0	0	0	0	0	0	0	0	0	0	0	0	0	0	0	0	0	1	0	NA	0	0	0	0	0	0	0	0	0	0	0	0	0	0	0	0	0	0	0	0	1	0	NA	NA
SL2.50ch00	7941015	7941227	Gypsy-RYX-incomp-chim_Slyco_light-B-R755-Map20	0	0	0	0	0	0	0	0	0	0	0	0	0	0	0	0	0	0	0	0	0	NA	0	0	0	0	0	0	0	0	0	0	0	0	0	0	0	0	0	0	0	0	0	NA	NA	NA
SL2.50ch00	7953052	7953259	Gypsy-RLX-incomp_Slyco_light-B-R3403-Map6	0	0	0	0	0	0	0	0	0	0	0	0	0	0	0	0	0	0	0	0	0	NA	0	0	0	0	0	0	0	0	0	0	0	NA	0	0	0	0	0	0	0	0	0	NA	NA	NA
SL2.50ch00	7965223	7965431	Gypsy-RLX-incomp_Slyco_light-B-R3403-Map6	0	0	0	0	0	0	0	0	0	0	0	0	0	0	0	0	0	0	0	0	0	NA	0	0	0	0	0	0	0	0	0	0	0	0	0	0	0	0	0	0	0	0	0	NA	NA	0
SL2.50ch00	7985135	7985343	Gypsy-RLX-incomp_Slyco_light-B-R3403-Map6	0	0	0	0	0	0	0	0	0	0	0	0	0	1	0	1	0	0	0	0	1	NA	0	0	0	0	0	0	0	1	0	0	0	0	0	0	1	0	0	NA	0	0	0	1	NA	0
SL2.50ch00	7986267	7986474	Gypsy-RLX-incomp_Slyco_light-B-R3403-Map6	0	0	0	0	0	0	0	0	0	0	0	0	0	0	0	0	0	0	0	0	0	NA	0	0	0	0	0	0	0	0	0	0	0	1	0	0	0	0	0	NA	0	0	0	NA	NA	NA
SL2.50ch00	8162996	8163247	Gypsy-RLX-comp_Slyco_light-B-G1415-Map11	0	0	0	0	0	NA	NA	0	0	NA	0	0	NA	0	0	0	0	NA	0	0	0	0	NA	NA	0	NA	0	0	0	0	0	0	0	0	NA	0	NA	0	0	0	0	0	0	0	0	0
SL2.50ch00	8214832	8215039	Gypsy-RYX-incomp-chim_Slyco_light-B-R755-Map20	0	0	0	0	0	0	0	0	0	0	0	0	1	0	0	1	0	0	0	0	0	NA	0	0	0	0	0	0	0	0	0	0	0	0	0	0	0	0	0	0	0	1	0	0	NA	0
SL2.50ch00	8220479	8220685	Gypsy-RYX-incomp-chim_Slyco_light-B-R755-Map20	0	0	0	0	0	0	0	0	0	0	0	0	0	0	0	0	0	0	0	0	0	NA	0	0	0	0	0	0	0	0	0	0	0	0	0	0	0	0	0	0	0	0	0	0	NA	NA
SL2.50ch00	8226709	8226915	Gypsy-RYX-incomp-chim_Slyco_light-B-R755-Map20	0	0	0	0	0	0	0	0	0	0	0	0	0	0	0	0	0	0	0	0	0	NA	0	0	0	0	0	0	0	0	0	0	0	0	0	0	0	0	0	0	0	1	0	0	NA	NA
SL2.50ch00	8233129	8233347	Gypsy-RLX-incomp_Slyco_light-B-R3403-Map6	0	0	0	0	0	0	0	0	0	0	0	0	0	0	0	0	0	0	0	0	0	NA	0	0	0	0	0	0	0	0	NA	0	0	0	0	0	0	0	0	0	0	0	0	0	NA	NA
SL2.50ch00	8248150	8248366	Gypsy-RYX-incomp-chim_Slyco_light-B-R755-Map20	0	0	0	0	1	0	0	0	0	0	0	0	0	0	0	0	1	0	0	0	0	NA	0	0	0	0	0	0	0	0	0	0	0	0	0	0	0	0	0	0	0	0	0	0	NA	NA
SL2.50ch00	8251738	8251944	Gypsy-RLX-incomp_Slyco_light-B-R3403-Map6	0	0	0	0	0	0	0	0	0	0	0	0	0	0	0	0	0	0	0	0	0	NA	0	0	0	0	0	0	0	0	0	1	0	0	0	0	0	0	0	0	0	0	0	0	NA	0
SL2.50ch00	8274777	8274996	Gypsy-RLX-incomp_Slyco_light-B-R3403-Map6	0	0	0	0	0	0	0	0	0	0	0	0	0	0	0	0	0	0	0	0	0	NA	0	0	0	0	0	0	0	0	0	0	0	0	0	0	0	0	0	0	0	0	0	0	NA	0
SL2.50ch00	8274814	8275019	Gypsy-RYX-incomp-chim_Slyco_light-B-R755-Map20	0	0	0	0	0	0	0	0	0	0	0	0	0	0	0	0	0	0	0	0	0	NA	0	0	0	0	0	0	0	0	0	0	1	0	0	0	0	0	0	0	0	0	1	0	NA	0
SL2.50ch00	8294230	8294610	Gypsy-RLX-incomp_Slyco_light-B-R3403-Map6	0	0	0	0	0	0	0	0	0	0	0	0	0	0	0	0	0	0	1	0	0	NA	0	0	0	0	1	0	0	0	0	0	0	1	0	0	0	0	0	0	0	0	1	1	NA	NA
SL2.50ch00	8316640	8316850	Gypsy-RLX-incomp_Slyco_light-B-R3403-Map6	0	0	0	0	0	0	0	0	0	1	0	0	0	0	0	0	1	0	0	1	0	NA	0	0	0	0	0	0	1	0	0	0	0	0	0	0	0	0	0	0	0	0	0	0	NA	NA
SL2.50ch00	8320533	8320738	Gypsy-RLX-incomp_Slyco_light-B-R3403-Map6	0	0	0	1	0	1	0	0	0	1	0	0	1	0	NA	NA	1	0	0	0	0	NA	1	NA	1	0	1	0	NA	1	1	0	0	0	0	1	0	0	0	0	0	0	0	0	NA	NA
SL2.50ch00	8334929	8335135	Gypsy-RYX-incomp-chim_Slyco_light-B-R755-Map20	0	0	0	0	0	1	0	0	0	0	0	0	0	0	0	0	0	1	0	0	0	NA	0	0	0	0	0	0	0	0	0	0	0	0	0	0	0	0	0	0	0	0	0	0	NA	0
SL2.50ch00	8338129	8338334	Gypsy-RYX-incomp-chim_Slyco_light-B-R755-Map20	0	0	0	0	0	0	0	0	0	0	0	0	0	0	0	0	0	0	0	0	0	NA	0	0	0	0	0	0	0	0	0	0	0	0	0	0	0	0	0	0	0	1	0	0	NA	NA
SL2.50ch00	8364128	8364333	Gypsy-RLX-incomp_Slyco_light-B-R3403-Map6	0	0	0	0	0	0	0	0	0	0	0	0	0	0	0	0	0	0	0	0	0	NA	0	0	0	0	0	0	0	0	0	0	0	0	0	0	0	0	0	0	0	0	0	0	NA	0
SL2.50ch00	8372794	8373004	Gypsy-RLX-incomp_Slyco_light-B-R3403-Map6	0	0	1	0	0	1	0	0	NA	1	0	0	0	0	0	0	1	1	0	0	0	NA	0	1	0	0	0	1	1	0	0	0	1	0	0	0	0	1	0	0	0	1	0	0	NA	NA
SL2.50ch00	8386315	8386526	Gypsy-RLX-incomp_Slyco_light-B-R3403-Map6	0	0	0	0	0	0	0	0	0	0	0	0	0	0	0	0	0	0	0	0	0	NA	0	0	0	0	0	0	0	0	0	0	1	0	0	0	0	0	0	0	0	0	1	0	NA	NA
SL2.50ch00	8391047	8391253	Gypsy-RYX-incomp-chim_Slyco_light-B-R755-Map20	0	1	0	0	0	1	0	1	1	0	0	0	1	0	0	0	0	1	0	1	0	NA	0	0	0	1	0	0	1	0	0	0	1	1	0	0	1	0	0	0	0	0	0	0	NA	NA
SL2.50ch00	8404849	8405056	Gypsy-RYX-incomp-chim_Slyco_light-B-R755-Map20	0	0	0	0	0	0	0	0	0	0	0	0	0	0	0	0	0	0	0	0	0	0	0	0	0	0	0	0	0	0	0	0	0	0	0	0	0	0	0	0	0	0	1	0	0	NA
SL2.50ch00	8410022	8410230	Gypsy-RLX-incomp_Slyco_light-B-R3403-Map6	0	0	0	0	0	0	0	0	0	0	0	0	0	0	0	0	1	0	1	0	0	NA	0	0	0	0	0	1	0	0	0	0	0	0	0	0	0	0	0	0	0	0	0	0	NA	NA
SL2.50ch00	8410340	8410551	Gypsy-RLX-incomp_Slyco_light-B-R3403-Map6	0	0	0	1	0	0	0	0	0	0	0	0	0	0	0	0	1	0	1	0	0	NA	0	NA	0	0	1	1	0	0	0	0	0	0	0	0	0	0	0	0	0	0	0	0	NA	0
SL2.50ch00	8613733	8613951	Gypsy-RLX-incomp_Slyco_light-B-R3403-Map6	0	0	0	0	0	0	0	0	0	0	0	0	0	0	0	0	0	0	0	0	0	NA	0	0	0	0	0	0	0	0	0	0	0	0	0	0	0	0	0	0	0	1	0	0	NA	NA
SL2.50ch00	8614146	8614354	Gypsy-RLX-incomp_Slyco_light-B-R3403-Map6	0	0	0	0	0	0	1	0	0	0	0	0	0	0	1	0	0	0	0	1	0	NA	0	0	0	0	0	0	0	0	0	0	0	0	0	0	0	0	0	0	0	0	NA	0	NA	NA
SL2.50ch00	8614427	8614646	Gypsy-RYX-incomp-chim_Slyco_light-B-R755-Map20	0	0	0	0	0	0	0	0	0	0	0	0	0	0	0	0	0	0	0	0	0	NA	0	0	0	0	0	0	0	0	0	0	0	0	0	0	0	0	0	0	0	0	0	0	NA	0
SL2.50ch00	8615111	8615323	Gypsy-RLX-incomp_Slyco_light-B-R3403-Map6	0	0	1	0	0	0	0	0	0	0	0	0	0	0	0	0	0	0	0	0	0	NA	0	0	0	0	0	0	0	0	0	0	1	0	0	0	0	0	0	0	0	0	1	0	NA	NA
SL2.50ch00	8624216	8624424	Gypsy-RLX-incomp_Slyco_light-B-R3403-Map6	0	0	0	0	0	0	0	0	0	0	0	0	0	0	0	0	0	0	0	0	0	NA	0	0	0	0	0	1	0	0	0	0	0	0	0	0	0	0	0	0	0	0	0	0	NA	0
SL2.50ch00	8624302	8624514	Gypsy-RYX-incomp-chim_Slyco_light-B-R755-Map20	0	0	0	0	0	0	0	0	0	0	0	0	0	0	0	0	0	0	0	0	0	NA	0	0	0	0	0	0	0	0	0	0	0	0	0	0	0	0	0	0	0	0	1	0	NA	0
SL2.50ch00	8638475	8638690	Gypsy-RLX-incomp_Slyco_light-B-R3403-Map6	0	0	0	0	0	0	0	0	0	0	0	0	0	NA	0	0	0	0	0	0	0	NA	0	0	0	0	0	0	0	0	0	0	0	0	0	NA	0	0	1	0	NA	0	0	NA	NA	NA
SL2.50ch00	8641085	8641300	Gypsy-RYX-incomp-chim_Slyco_light-B-R755-Map20	0	0	0	0	0	0	0	0	0	0	0	0	0	0	0	0	0	0	0	0	0	NA	0	0	0	0	0	0	0	0	0	0	0	0	0	0	0	0	0	0	0	0	0	1	NA	NA
SL2.50ch00	8642515	8643698	Gypsy-RLX-incomp_Slyco_light-B-R3403-Map6	0	0	0	0	0	0	0	0	0	0	0	1	1	0	0	NA	NA	NA	NA	NA	NA	NA	NA	NA	NA	NA	NA	NA	NA	NA	NA	NA	0	NA	NA	NA	NA	NA	NA	1	NA	NA	NA	NA	NA	NA
SL2.50ch00	8651545	8651762	Gypsy-RLX-incomp_Slyco_light-B-R3403-Map6	1	0	NA	0	NA	0	0	0	0	0	0	NA	0	NA	0	0	0	NA	0	0	0	NA	NA	0	0	0	0	0	0	0	0	0	0	NA	NA	0	0	0	0	0	0	0	0	0	NA	NA
SL2.50ch00	8652475	8652682	Gypsy-RLX-incomp_Slyco_light-B-R3403-Map6	0	0	0	0	0	0	0	0	0	0	0	0	0	0	0	0	0	0	0	0	0	NA	0	0	0	0	0	0	0	0	0	0	0	0	0	0	0	0	0	0	0	0	0	0	NA	0
SL2.50ch00	8681204	8681413	Gypsy-RLX-incomp_Slyco_light-B-R3403-Map6	0	0	0	0	0	0	0	0	0	0	0	0	0	0	0	0	0	0	0	0	0	NA	0	0	0	0	0	0	0	0	0	0	0	0	0	0	0	0	0	0	0	0	0	0	NA	NA
SL2.50ch00	8681204	8681413	Gypsy-RYX-incomp-chim_Slyco_light-B-R755-Map20	0	0	0	0	0	0	1	0	0	0	0	0	0	0	0	0	0	0	0	0	0	NA	0	0	0	0	0	0	0	0	0	0	0	0	0	1	0	0	0	0	0	0	0	0	NA	NA
SL2.50ch00	8694228	8694442	Gypsy-RYX-incomp-chim_Slyco_light-B-R755-Map20	0	0	0	0	0	0	0	0	0	0	1	0	0	0	0	0	0	0	0	0	0	NA	0	0	0	0	0	0	0	0	0	0	0	0	0	0	0	0	0	0	0	0	0	0	NA	0
SL2.50ch00	8694482	8694696	Gypsy-RLX-incomp_Slyco_light-B-R3403-Map6	1	0	0	0	0	0	0	0	0	0	0	0	0	1	0	0	0	0	0	0	0	NA	0	0	0	0	0	0	0	0	0	0	0	NA	0	0	0	0	0	0	0	0	0	0	NA	NA
SL2.50ch00	8702872	8703087	Gypsy-RYX-incomp-chim_Slyco_light-B-R755-Map20	0	0	0	0	0	0	0	0	0	0	0	0	0	0	0	0	0	0	0	1	0	NA	0	0	0	0	0	0	0	0	0	0	0	NA	0	0	0	0	0	0	0	0	0	0	NA	NA
SL2.50ch00	8733910	8734115	Gypsy-RYX-incomp-chim_Slyco_light-B-R755-Map20	0	0	0	0	0	0	0	0	0	0	0	0	0	0	0	0	0	0	0	0	0	NA	0	0	0	0	1	0	0	0	0	0	0	0	0	0	0	0	0	0	0	0	NA	0	NA	NA
SL2.50ch00	8734242	8734457	Gypsy-RYX-incomp-chim_Slyco_light-B-R755-Map20	0	0	0	0	0	0	0	0	0	0	0	0	0	0	0	0	0	0	0	0	0	0	0	0	0	0	0	0	0	0	0	0	0	0	0	0	0	0	0	0	0	0	0	0	NA	0
SL2.50ch00	8737924	8738203	Copia-RYX-incomp-chim_Slyco_light-B-P55.20-Map20_reversed(Rider)	0	0	1	0	1	0	1	0	0	0	0	0	0	0	0	0	0	0	0	0	0	0	0	0	0	0	0	0	0	0	0	0	0	0	0	0	0	0	0	0	0	0	0	0	0	0
SL2.50ch00	8978613	8978822	Gypsy-RLX-incomp_Slyco_light-B-R3403-Map6	0	0	0	0	0	0	0	0	0	0	0	0	0	0	0	0	0	0	0	NA	0	NA	0	0	0	0	0	0	0	0	0	0	0	0	0	0	0	0	0	0	0	0	0	0	0	NA
SL2.50ch00	8987390	8987595	Gypsy-RYX-incomp-chim_Slyco_light-B-R755-Map20	0	0	0	0	0	0	0	0	0	0	0	0	0	0	0	0	0	0	0	0	1	NA	0	0	0	0	0	0	0	0	0	0	0	0	1	0	1	0	0	0	0	0	0	0	NA	NA
SL2.50ch00	8988697	8988913	Gypsy-RLX-incomp_Slyco_light-B-R3403-Map6	0	0	0	0	0	0	0	0	0	1	0	0	0	0	0	0	0	0	0	0	0	NA	0	0	0	1	0	0	0	0	0	0	0	0	0	0	0	0	0	0	0	0	0	0	NA	0
SL2.50ch00	8988987	8989196	Gypsy-RLX-incomp_Slyco_light-B-R3403-Map6	0	0	0	0	0	0	0	0	0	0	0	0	0	0	1	0	0	0	0	0	0	NA	0	0	0	1	0	0	0	0	0	0	0	0	0	0	0	0	0	0	0	0	0	0	NA	0
SL2.50ch00	9004240	9004874	Gypsy-RYX-incomp-chim_Slyco_light-B-R755-Map20	0	0	0	1	0	0	0	0	0	0	0	0	0	0	0	0	1	0	1	0	0	NA	0	0	0	0	0	0	0	1	0	0	0	1	0	1	0	0	0	0	1	0	0	0	NA	NA
SL2.50ch00	9007917	9008130	Gypsy-RYX-incomp-chim_Slyco_light-B-R755-Map20	0	0	0	0	0	0	0	0	0	0	0	0	0	0	0	0	0	0	0	0	0	NA	0	0	0	0	0	NA	0	0	0	0	0	0	0	0	0	0	0	0	0	0	0	0	NA	0
SL2.50ch00	9041372	9041581	Gypsy-RYX-incomp-chim_Slyco_light-B-R755-Map20	0	0	0	0	0	0	0	0	0	0	0	0	0	0	0	0	0	0	0	0	0	NA	0	0	0	0	0	0	0	1	0	0	0	0	0	0	0	0	0	0	NA	0	0	0	NA	0
SL2.50ch00	9049635	9049848	Gypsy-RLX-incomp_Slyco_light-B-R3403-Map6	0	0	0	0	0	0	0	0	0	0	0	0	0	0	0	0	0	0	0	0	0	NA	0	0	0	1	0	0	0	0	0	0	0	0	0	0	0	0	0	0	0	0	0	0	NA	NA
SL2.50ch00	9069437	9070077	Gypsy-RLX-incomp_Slyco_light-B-R3403-Map6	0	0	0	0	0	0	0	0	0	0	0	0	0	0	0	0	0	0	0	0	0	NA	0	0	1	0	1	0	0	0	0	1	0	0	0	0	0	1	0	0	0	0	0	0	NA	NA
SL2.50ch00	9071054	9071550	Gypsy-RLX-incomp_Slyco_light-B-R3403-Map6	0	0	0	0	0	0	0	0	0	0	1	0	0	1	1	NA	NA	1	NA	NA	NA	NA	NA	NA	NA	NA	1	NA	NA	NA	NA	NA	NA	NA	NA	NA	NA	1	NA	1	NA	0	NA	NA	NA	NA
SL2.50ch00	9079587	9079798	Gypsy-RLX-incomp_Slyco_light-B-R3403-Map6	0	0	0	0	0	0	0	0	0	0	0	0	0	0	0	0	0	0	0	NA	0	NA	0	0	0	0	0	0	0	0	0	0	0	0	0	0	0	0	0	0	0	0	0	0	NA	NA
SL2.50ch00	9090627	9090833	Gypsy-RYX-incomp-chim_Slyco_light-B-R755-Map20	0	0	0	0	0	0	0	0	0	0	0	0	0	0	0	0	0	0	0	0	0	NA	0	0	0	0	0	0	0	0	0	0	0	0	0	0	0	0	1	0	0	0	0	0	NA	NA
SL2.50ch00	9113205	9113743	Gypsy-RYX-incomp-chim_Slyco_light-B-R755-Map20	0	0	0	0	1	0	0	0	0	0	0	0	0	0	1	0	0	0	NA	NA	0	NA	0	0	0	0	0	0	0	0	0	0	0	0	0	0	0	0	NA	0	0	0	0	NA	NA	NA
SL2.50ch00	9114904	9115210	Gypsy-RYX-incomp-chim_Slyco_light-B-R755-Map20	0	0	0	0	0	0	0	0	0	0	0	0	0	0	0	0	0	0	0	NA	0	NA	0	0	0	0	0	0	0	NA	0	0	0	0	0	0	0	0	0	0	1	0	0	0	NA	0
SL2.50ch00	9258864	9259077	Gypsy-RYX-incomp-chim_Slyco_light-B-R755-Map20	0	1	0	0	0	0	0	0	0	0	0	0	0	0	0	0	0	0	0	0	0	NA	0	0	0	0	0	0	0	0	1	0	0	NA	0	NA	0	0	NA	0	0	0	0	0	NA	NA
SL2.50ch00	9259290	9259499	Gypsy-RYX-incomp-chim_Slyco_light-B-R755-Map20	0	0	0	0	0	0	0	0	0	0	0	0	0	0	0	0	0	0	0	0	0	NA	0	0	0	0	0	0	0	0	0	0	0	1	0	0	0	0	0	0	0	0	0	0	NA	NA
SL2.50ch00	9264048	9264267	Gypsy-RLX-incomp_Slyco_light-B-R3403-Map6	0	0	0	0	0	0	0	0	0	0	0	0	0	0	0	0	0	0	0	0	0	NA	0	0	0	0	0	0	0	0	0	0	0	0	0	NA	0	0	0	0	0	0	0	0	0	0
SL2.50ch00	9274584	9274792	Gypsy-RLX-incomp_Slyco_light-B-R3403-Map6	0	0	0	0	0	0	1	0	0	0	0	0	0	0	0	0	0	0	0	0	0	NA	0	0	0	0	0	0	0	0	0	0	0	0	0	NA	0	0	0	0	0	0	0	1	NA	NA
SL2.50ch00	9308688	9308900	Gypsy-RLX-incomp_Slyco_light-B-R3403-Map6	0	0	0	0	0	0	0	0	0	0	0	0	0	1	0	0	0	0	0	NA	0	NA	0	0	0	0	0	0	0	0	0	0	0	1	0	0	0	0	0	0	0	0	0	NA	NA	NA
SL2.50ch00	9342864	9343070	Gypsy-RLX-incomp_Slyco_light-B-R3403-Map6	0	0	0	0	0	1	0	0	0	0	0	0	0	0	0	0	0	0	1	0	0	NA	0	0	0	0	0	0	0	0	0	0	0	0	0	1	0	0	0	0	0	0	0	0	NA	NA
SL2.50ch00	9408606	9408825	Gypsy-RLX-incomp_Slyco_light-B-R3403-Map6	0	0	0	1	0	0	0	0	0	0	1	1	1	0	0	1	1	1	0	NA	0	NA	1	0	0	0	0	0	0	1	1	0	1	0	0	0	0	0	0	1	0	0	0	0	NA	NA
SL2.50ch00	9425969	9427063	Gypsy-RLX-incomp_Slyco_light-B-R3403-Map6	0	0	0	1	0	0	0	0	0	0	0	0	1	0	0	1	0	1	0	0	1	NA	0	0	0	0	0	0	0	0	0	1	1	0	1	1	0	0	0	0	0	0	0	1	NA	NA
SL2.50ch00	9427717	9427934	Gypsy-RLX-incomp_Slyco_light-B-R3403-Map6	0	0	0	0	0	0	0	1	0	1	0	0	0	0	0	0	0	0	0	1	0	NA	0	0	0	0	0	0	0	1	1	0	0	0	1	0	0	0	0	0	0	0	0	0	NA	NA
SL2.50ch00	9434215	9434433	Gypsy-RLX-incomp_Slyco_light-B-R3403-Map6	0	0	1	0	0	1	1	1	1	1	1	1	1	1	0	NA	NA	1	0	0	0	NA	NA	0	NA	1	1	1	0	0	1	0	0	0	1	0	NA	NA	0	1	0	0	0	0	NA	NA
SL2.50ch00	9453278	9453629	Gypsy-RLX-incomp_Slyco_light-B-R3403-Map6	0	0	0	0	0	0	0	0	0	0	0	0	0	0	0	0	0	0	1	0	0	NA	1	0	0	0	0	0	0	0	0	0	0	0	1	0	0	0	0	0	0	0	0	0	NA	NA
SL2.50ch00	9453815	9454022	Gypsy-RYX-incomp-chim_Slyco_light-B-R755-Map20	0	0	0	0	0	0	0	0	0	0	0	0	0	0	0	0	0	0	0	0	0	NA	0	0	0	0	0	0	0	0	0	0	0	0	NA	0	0	0	0	0	0	0	0	0	NA	NA
SL2.50ch00	9457021	9457228	Gypsy-RYX-incomp-chim_Slyco_light-B-R755-Map20	0	0	0	0	0	0	0	0	0	0	0	0	0	0	0	0	0	0	0	0	0	NA	0	0	0	0	0	0	0	0	0	0	0	0	0	0	0	0	0	0	0	0	0	0	NA	0
SL2.50ch00	9469069	9469283	Gypsy-RLX-incomp_Slyco_light-B-R3403-Map6	0	0	0	0	0	0	1	0	0	0	0	0	0	0	0	0	0	0	0	0	0	NA	1	0	0	0	0	0	0	0	0	0	0	0	0	0	0	0	0	0	0	0	0	0	NA	0
SL2.50ch00	9478681	9478888	Gypsy-RLX-incomp_Slyco_light-B-R3403-Map6	1	0	0	0	0	0	1	NA	0	1	0	0	NA	0	0	1	1	0	0	NA	0	NA	0	0	0	0	0	0	0	0	0	1	1	0	1	0	1	1	NA	0	0	1	0	0	NA	NA
SL2.50ch00	9479723	9479942	Gypsy-RLX-incomp_Slyco_light-B-R3403-Map6	0	0	0	0	0	0	0	0	0	0	0	0	0	0	0	0	0	1	0	NA	0	NA	0	NA	NA	0	0	0	0	0	1	0	1	0	0	NA	0	0	NA	0	0	0	0	0	NA	NA
SL2.50ch00	9481048	9481267	Gypsy-RLX-incomp_Slyco_light-B-R3403-Map6	NA	0	0	0	0	0	0	0	1	0	0	0	0	0	0	NA	0	0	0	NA	0	NA	1	NA	1	0	0	0	NA	NA	NA	NA	NA	0	NA	NA	0	0	0	0	0	0	0	NA	NA	NA
SL2.50ch00	9481048	9481267	Gypsy-RYX-incomp-chim_Slyco_light-B-R755-Map20	1	1	0	1	0	0	1	0	1	1	0	0	0	0	0	1	0	0	0	NA	0	NA	1	1	1	0	0	0	1	1	1	1	1	0	1	1	0	0	0	0	0	0	0	1	NA	NA
SL2.50ch00	9483118	9483327	Gypsy-RLX-incomp_Slyco_light-B-R3403-Map6	0	0	0	0	0	0	0	1	0	0	0	0	0	0	0	0	0	1	1	0	0	NA	0	0	0	0	0	0	0	0	0	0	0	0	0	0	0	0	0	0	0	0	0	0	NA	NA
SL2.50ch00	9573384	9574495	Gypsy-RLX-incomp_Slyco_light-B-R3403-Map6	0	0	0	0	0	0	0	0	0	0	0	0	0	0	0	0	0	0	0	0	NA	NA	0	0	0	0	0	0	0	0	0	1	NA	0	0	0	0	0	0	0	0	0	0	0	NA	NA
SL2.50ch00	9585614	9585833	Gypsy-RLX-incomp_Slyco_light-B-R3403-Map6	0	0	0	0	0	0	0	0	0	0	0	0	0	0	0	0	0	0	0	0	0	NA	0	0	0	0	0	0	0	0	0	0	NA	1	0	0	0	0	0	0	0	0	0	0	0	NA
SL2.50ch00	9609261	9609472	Gypsy-RYX-incomp-chim_Slyco_light-B-R755-Map20	0	0	0	0	0	0	0	0	0	0	0	0	0	0	0	0	0	0	0	1	0	NA	0	0	0	0	0	0	0	0	0	0	0	0	0	0	0	0	0	0	1	0	0	0	NA	NA
SL2.50ch00	9626283	9626500	Gypsy-RLX-incomp_Slyco_light-B-R3403-Map6	0	0	0	0	0	0	0	0	0	0	0	0	0	0	0	0	0	0	0	0	0	NA	1	0	1	0	0	0	0	0	0	0	0	0	0	0	0	0	0	0	0	0	0	0	NA	NA
SL2.50ch00	9627288	9627507	Gypsy-RLX-incomp_Slyco_light-B-R3403-Map6	1	0	0	0	0	0	NA	1	0	0	0	0	0	NA	0	1	0	0	NA	0	0	NA	0	0	0	0	0	0	0	0	0	0	0	0	0	0	0	0	0	NA	0	0	0	0	NA	NA
SL2.50ch00	9705283	9705653	Gypsy-RYX-incomp-chim_Slyco_light-B-R755-Map20	0	0	0	0	0	0	1	0	0	0	0	0	1	0	NA	0	0	0	0	NA	0	NA	1	0	0	0	1	0	0	0	0	0	0	0	0	0	0	0	0	NA	NA	0	0	0	NA	NA
SL2.50ch00	9722449	9722663	Gypsy-RYX-incomp-chim_Slyco_light-B-R755-Map20	0	1	0	0	0	1	0	0	0	0	0	0	0	0	0	0	0	0	0	0	0	NA	0	0	0	0	0	0	0	0	0	0	0	0	0	0	0	0	0	0	0	0	0	0	0	0
SL2.50ch00	9724016	9724229	Gypsy-RYX-incomp-chim_Slyco_light-B-R755-Map20	0	0	1	0	0	0	0	0	0	0	0	0	0	0	0	0	0	0	0	0	0	NA	0	0	0	0	0	0	0	0	0	0	0	0	0	0	0	0	0	0	0	0	0	0	NA	NA
SL2.50ch00	9729062	9729281	Gypsy-RYX-incomp-chim_Slyco_light-B-R755-Map20	0	0	0	0	0	0	0	0	0	0	0	0	0	0	0	NA	0	0	0	0	0	NA	0	0	0	0	0	0	0	0	0	0	0	0	0	0	0	0	0	0	0	0	0	0	NA	0
SL2.50ch00	9735728	9735941	Gypsy-RLX-incomp_Slyco_light-B-R3403-Map6	0	0	1	0	0	0	0	0	0	0	0	0	0	0	0	0	0	0	0	1	0	NA	0	0	0	0	0	0	1	0	0	0	0	0	0	0	0	0	0	0	0	0	0	0	NA	0
SL2.50ch00	9737012	9737223	Gypsy-RLX-incomp_Slyco_light-B-R3403-Map6	0	0	0	0	0	0	0	0	0	0	0	0	0	0	NA	0	0	0	0	NA	0	NA	0	0	0	0	0	0	0	0	0	0	0	0	0	0	0	0	0	0	0	0	1	0	0	NA
SL2.50ch00	9737012	9737223	Gypsy-RYX-incomp-chim_Slyco_light-B-R755-Map20	0	0	0	0	0	0	0	0	0	0	0	0	0	0	1	0	0	0	0	NA	0	NA	0	0	0	0	0	0	0	0	0	0	0	0	0	0	0	0	0	0	0	0	1	0	0	NA
SL2.50ch00	9772623	9773265	Gypsy-RLX-incomp_Slyco_light-B-R3403-Map6	0	0	0	0	1	0	0	0	0	0	0	0	0	0	0	0	0	0	0	0	0	NA	0	1	1	0	0	0	0	0	1	0	NA	0	0	0	0	1	0	0	0	0	0	1	NA	NA
SL2.50ch00	9774371	9774578	Gypsy-RLX-incomp_Slyco_light-B-R3403-Map6	0	0	0	0	0	0	0	0	0	0	0	0	0	1	0	0	0	0	0	0	0	NA	0	0	0	0	0	0	0	0	0	0	0	0	0	0	0	0	0	0	0	0	0	0	NA	NA
SL2.50ch00	9774754	9774966	Gypsy-RLX-incomp_Slyco_light-B-R3403-Map6	0	0	0	1	0	0	0	0	0	0	0	0	0	0	0	0	0	0	0	0	0	NA	0	0	0	0	1	0	0	1	0	0	0	0	0	0	0	0	0	0	0	0	0	0	NA	NA
SL2.50ch00	9782080	9782921	Gypsy-RLX-incomp_Slyco_light-B-R3403-Map6	0	0	1	0	0	0	0	0	0	1	0	1	0	0	1	0	0	0	NA	0	0	NA	0	0	0	0	1	0	0	0	0	0	NA	0	0	0	0	0	0	0	0	0	0	0	NA	NA
SL2.50ch00	9835204	9835413	Gypsy-RLX-incomp_Slyco_light-B-R3403-Map6	0	0	0	1	1	0	0	0	0	0	0	0	0	0	0	0	0	NA	0	NA	0	NA	0	0	0	0	0	0	NA	0	0	0	1	0	0	0	0	0	0	1	0	0	0	0	NA	0
SL2.50ch00	9858584	9858803	Gypsy-RLX-incomp_Slyco_light-B-R3403-Map6	0	0	0	0	0	0	0	0	0	0	0	0	0	0	0	0	1	0	0	0	0	NA	0	0	0	0	0	0	0	0	0	0	0	0	0	0	0	0	1	0	0	0	0	0	NA	0
SL2.50ch00	9864140	9864354	Gypsy-RYX-incomp-chim_Slyco_light-B-R755-Map20	0	0	0	0	0	0	0	0	0	0	0	0	0	0	0	0	0	0	0	0	0	NA	0	0	0	0	0	0	0	0	0	0	0	0	0	0	0	0	0	0	0	0	0	0	0	0
SL2.50ch00	9893187	9893400	Gypsy-RYX-incomp-chim_Slyco_light-B-R755-Map20	0	0	0	0	0	0	0	0	0	0	0	0	0	0	0	0	0	0	0	0	0	NA	0	0	0	0	0	0	0	0	0	0	1	0	0	1	0	0	0	0	0	0	0	0	NA	0
SL2.50ch00	9894357	9894565	Gypsy-RYX-incomp-chim_Slyco_light-B-R755-Map20	0	0	0	0	0	0	0	0	0	0	0	0	0	0	0	0	0	0	0	0	1	NA	0	0	0	0	0	0	0	0	0	0	0	1	0	0	0	0	0	0	0	0	0	0	NA	NA
SL2.50ch00	9953913	9954124	Gypsy-RYX-incomp-chim_Slyco_light-B-R755-Map20	0	0	0	0	0	0	0	0	0	1	0	0	0	0	NA	0	0	0	0	0	0	NA	1	0	0	0	0	0	0	0	0	0	0	0	0	0	0	0	0	0	NA	0	0	0	NA	NA
SL2.50ch00	9956070	9956971	Gypsy-RLX-incomp_Slyco_light-B-R3403-Map6	1	0	0	0	0	0	0	0	0	1	1	0	0	0	0	0	0	1	1	0	0	NA	0	0	0	0	1	0	0	NA	1	1	0	0	0	0	0	0	0	0	0	0	0	0	NA	NA
SL2.50ch00	9965558	9965763	Gypsy-RYX-incomp-chim_Slyco_light-B-R755-Map20	0	0	0	0	0	1	0	0	0	0	0	0	0	0	0	0	0	0	0	0	0	NA	0	0	0	0	0	0	0	0	0	0	NA	0	0	0	0	0	0	1	0	0	0	0	NA	0
SL2.50ch00	9970622	9970827	Gypsy-RLX-incomp_Slyco_light-B-R3403-Map6	0	0	0	0	0	0	0	0	0	0	0	0	0	0	0	0	1	0	0	0	0	NA	0	0	0	0	0	0	0	0	0	0	0	0	1	0	0	0	0	0	0	1	0	0	NA	NA
SL2.50ch00	9975226	9975441	Gypsy-RLX-incomp_Slyco_light-B-R3403-Map6	1	0	0	0	0	0	0	0	0	0	0	0	0	0	0	0	0	0	0	0	0	NA	0	0	0	0	0	0	0	0	0	0	0	0	0	1	0	0	0	0	0	0	0	1	NA	0
SL2.50ch00	9982092	9982307	Gypsy-RLX-incomp_Slyco_light-B-R3403-Map6	0	0	0	0	0	0	0	0	1	0	0	0	0	0	0	0	0	0	0	1	0	NA	0	0	0	0	0	0	0	0	0	0	0	0	0	0	0	0	0	0	0	NA	0	0	NA	NA
SL2.50ch00	9990926	9991797	Gypsy-RLX-incomp_Slyco_light-B-R3403-Map6	0	0	0	0	1	NA	0	0	0	0	0	0	0	0	0	0	0	0	0	0	0	NA	0	0	0	0	0	0	0	0	0	0	0	1	0	0	0	0	0	0	0	0	0	0	NA	NA
SL2.50ch00	9998641	9998860	Gypsy-RYX-incomp-chim_Slyco_light-B-R755-Map20	0	1	0	1	0	1	0	0	0	1	0	0	NA	0	0	0	0	0	0	0	0	NA	0	0	0	0	0	0	0	0	0	0	0	0	0	1	0	0	0	1	0	0	0	0	NA	0
SL2.50ch00	10000143	10000349	Gypsy-RLX-incomp_Slyco_light-B-R3403-Map6	0	0	0	0	1	0	0	0	0	0	0	0	0	0	0	0	0	0	0	0	0	NA	0	0	0	0	0	0	1	0	0	0	0	0	0	1	0	0	0	0	0	0	0	0	NA	NA
SL2.50ch00	10005794	10006000	Gypsy-RLX-incomp_Slyco_light-B-R3403-Map6	0	0	0	0	0	0	0	0	0	0	0	0	0	0	0	0	0	0	0	0	0	0	0	0	0	0	1	0	0	0	1	0	0	NA	0	NA	0	0	NA	0	0	0	0	0	NA	NA
SL2.50ch00	10070812	10071028	Gypsy-RLX-incomp_Slyco_light-B-R514-Map6	0	0	0	0	0	0	0	0	0	0	0	0	0	0	0	0	0	0	0	0	0	0	0	0	0	0	0	0	0	0	0	0	0	0	0	0	0	0	0	0	0	0	0	0	0	0
SL2.50ch00	10267743	10267956	Gypsy-RLX-incomp_Slyco_light-B-R3403-Map6	0	0	0	0	1	1	0	0	1	0	0	0	0	0	0	0	0	0	0	0	1	NA	0	0	0	0	0	0	0	0	0	0	0	0	0	0	0	0	0	0	0	0	0	0	NA	0
SL2.50ch00	10291042	10291921	Gypsy-RLX-incomp_Slyco_light-B-R3403-Map6	1	0	0	0	1	0	0	0	0	0	0	0	0	1	0	0	0	0	0	0	0	NA	0	0	0	1	0	0	0	0	0	0	0	0	0	0	1	1	0	0	0	0	1	0	NA	NA
SL2.50ch00	10300052	10300270	Gypsy-RYX-incomp-chim_Slyco_light-B-R755-Map20	0	0	0	0	0	0	1	0	0	0	0	0	0	0	0	0	0	0	0	1	0	NA	0	0	0	0	1	0	0	0	0	0	0	0	0	0	0	0	0	0	0	0	0	0	NA	NA
SL2.50ch00	10403403	10403620	Gypsy-RLX-incomp_Slyco_light-B-R3403-Map6	0	0	0	0	0	0	0	0	0	0	0	0	0	0	0	0	0	0	0	0	0	NA	0	0	0	0	0	0	0	0	0	0	0	0	0	0	0	0	0	0	0	0	0	0	NA	0
SL2.50ch00	10429336	10429554	Gypsy-RYX-incomp-chim_Slyco_light-B-R755-Map20	0	0	0	0	0	0	0	0	0	0	0	0	0	0	0	0	0	0	0	0	0	NA	0	0	0	0	0	0	0	0	0	0	0	0	0	0	0	0	0	0	0	0	0	0	NA	NA
SL2.50ch00	10456712	10457098	Gypsy-RLX-comp-chim_Slyco_light-B-P330.69-Map5_reversed	0	0	0	0	0	0	0	0	0	0	0	0	0	0	0	0	0	0	0	0	0	0	0	0	0	0	NA	0	0	0	0	0	0	0	0	0	0	0	0	0	0	NA	0	0	0	0
SL2.50ch00	10475905	10476118	Gypsy-RLX-incomp_Slyco_light-B-R3403-Map6	0	0	0	0	0	0	0	0	0	0	0	0	1	0	0	0	0	0	0	0	0	NA	0	0	0	0	0	0	0	0	0	0	0	0	0	0	0	0	0	0	0	0	0	0	NA	NA
SL2.50ch00	10478066	10478282	Gypsy-RLX-incomp_Slyco_light-B-R3403-Map6	0	0	0	0	0	0	0	0	0	0	1	0	0	0	0	0	0	0	0	0	0	NA	0	0	0	0	0	0	0	0	0	0	0	1	0	1	0	0	0	0	0	0	0	0	NA	NA
SL2.50ch00	10479299	10479518	Gypsy-RLX-incomp_Slyco_light-B-R3403-Map6	0	0	0	0	0	0	0	0	0	0	0	0	0	0	0	0	0	0	0	0	0	NA	0	0	0	0	0	0	0	0	0	0	0	0	0	0	0	0	0	0	0	0	0	0	NA	0
SL2.50ch00	10483378	10483597	Gypsy-RLX-incomp_Slyco_light-B-R3403-Map6	0	1	1	0	1	0	0	0	0	0	0	0	0	0	0	1	0	0	0	0	0	NA	0	1	0	0	0	NA	0	0	1	0	0	0	0	0	0	0	0	0	0	0	0	0	NA	NA
SL2.50ch00	10485416	10485631	Gypsy-RYX-incomp-chim_Slyco_light-B-R755-Map20	0	0	0	0	0	0	0	0	0	0	0	0	0	0	0	0	0	0	NA	0	0	NA	0	0	0	0	0	0	0	0	0	0	0	0	0	0	0	0	0	0	0	1	0	0	NA	0
SL2.50ch00	10487922	10488283	Gypsy-RLX-incomp_Slyco_light-B-R3403-Map6	0	0	0	0	0	0	0	0	0	0	0	0	0	0	0	0	0	0	0	0	0	NA	0	0	0	0	0	0	0	0	0	0	0	0	0	0	1	0	0	0	0	1	0	0	NA	NA
SL2.50ch00	10494126	10494338	Gypsy-RYX-incomp-chim_Slyco_light-B-R755-Map20	0	0	0	0	0	0	0	0	0	0	0	0	0	0	0	0	0	0	0	0	0	NA	0	0	0	0	1	0	0	NA	0	0	0	0	0	0	0	0	0	0	0	0	0	0	NA	NA
SL2.50ch00	10498386	10498965	Gypsy-RYX-incomp-chim_Slyco_light-B-R755-Map20	0	0	0	0	0	0	1	0	1	0	1	0	0	0	1	1	NA	NA	NA	NA	1	NA	1	NA	NA	NA	NA	1	1	NA	NA	NA	NA	NA	NA	NA	NA	NA	1	NA	NA	NA	NA	NA	NA	NA
SL2.50ch00	10600521	10600738	Gypsy-RLX-incomp_Slyco_light-B-R3403-Map6	0	0	0	0	0	0	0	0	0	0	1	0	0	0	0	0	0	0	0	0	0	NA	0	0	0	0	0	0	0	0	0	0	0	0	0	0	0	0	0	0	0	0	0	0	NA	0
SL2.50ch00	10617947	10618152	Gypsy-RLX-incomp_Slyco_light-B-R3403-Map6	1	0	0	1	0	1	0	0	0	0	0	0	1	0	0	NA	0	0	0	1	0	NA	0	NA	1	0	0	0	0	0	0	0	1	0	0	0	0	1	0	0	0	0	0	0	NA	0
SL2.50ch00	10630300	10630514	Gypsy-RYX-incomp-chim_Slyco_light-B-R755-Map20	0	0	0	0	0	0	0	0	0	0	0	0	0	0	0	0	0	0	0	0	0	0	0	0	0	0	0	0	0	0	0	0	0	0	0	1	0	0	0	0	0	0	0	0	NA	0
SL2.50ch00	10634028	10634235	Gypsy-RYX-incomp-chim_Slyco_light-B-R755-Map20	0	0	0	0	0	0	0	0	0	0	0	0	0	0	0	0	0	0	0	0	0	NA	0	0	0	0	0	0	0	0	0	0	0	0	0	0	0	0	0	0	1	0	0	0	NA	NA
SL2.50ch00	10638798	10639006	Gypsy-RYX-incomp-chim_Slyco_light-B-R755-Map20	0	0	0	0	0	0	0	0	0	0	0	0	0	0	0	0	0	0	0	0	0	NA	0	0	0	0	0	0	0	0	0	0	0	0	0	0	0	0	0	0	0	0	0	0	0	0
SL2.50ch00	10642318	10642564	Gypsy-RLX-incomp_Slyco_light-B-R3403-Map6	0	0	0	0	1	0	0	0	0	0	0	0	0	0	0	1	0	0	0	1	0	NA	0	0	0	0	1	0	1	0	0	0	0	0	0	0	0	0	0	0	0	0	0	0	NA	NA
SL2.50ch00	10643133	10643343	Gypsy-RLX-incomp_Slyco_light-B-R3403-Map6	0	0	0	0	0	0	0	0	0	0	0	0	0	0	0	0	0	1	0	0	0	NA	0	0	0	0	0	0	0	0	0	0	0	1	0	0	0	0	0	0	0	0	0	0	NA	NA
SL2.50ch00	10651751	10651969	Gypsy-RLX-incomp_Slyco_light-B-R3403-Map6	0	0	0	1	0	0	0	0	0	0	0	0	0	0	0	0	0	0	0	0	0	NA	0	0	0	0	0	0	0	0	0	0	0	0	0	0	0	0	0	0	0	0	0	0	NA	NA
SL2.50ch00	10676030	10677005	Copia-RLX-incomp_Slyco_light-B-G1345-Map20	0	1	1	0	1	0	0	0	0	0	1	0	0	0	0	0	0	1	0	0	0	0	0	0	0	0	0	0	0	1	0	0	0	0	0	0	0	1	0	0	0	0	0	0	0	0
SL2.50ch00	10721192	10721427	Gypsy-RLX-incomp_Slyco_light-B-R3403-Map6	0	0	0	0	0	0	0	0	0	0	0	0	0	0	0	0	0	0	0	NA	0	NA	0	0	0	1	0	0	0	0	0	0	0	1	0	0	0	0	0	0	0	0	0	0	NA	NA
SL2.50ch00	10723266	10724036	Gypsy-RLX-incomp_Slyco_light-B-R3403-Map6	0	NA	0	1	0	0	0	0	0	0	0	0	0	0	0	0	0	0	0	NA	0	NA	0	0	0	0	0	1	0	0	0	0	0	0	0	0	0	0	0	0	0	0	0	0	NA	NA
SL2.50ch00	10729505	10730504	Gypsy-RYX-incomp-chim_Slyco_light-B-R755-Map20	0	0	0	0	0	0	0	0	0	0	0	0	0	0	0	NA	NA	NA	NA	NA	NA	NA	NA	NA	NA	NA	NA	NA	NA	NA	NA	NA	NA	NA	NA	NA	NA	NA	NA	NA	NA	NA	NA	NA	NA	NA
SL2.50ch00	10732142	10732535	Gypsy-RLX-incomp_Slyco_light-B-R3403-Map6	0	0	0	0	0	0	0	0	0	0	0	0	0	0	0	0	0	0	0	NA	0	0	0	0	0	0	0	0	0	0	0	0	0	0	0	0	0	0	0	0	0	0	0	0	0	NA
SL2.50ch00	10732281	10732732	Gypsy-RYX-incomp-chim_Slyco_light-B-R755-Map20	1	0	0	0	0	0	0	0	0	0	0	0	0	0	0	1	0	0	0	NA	0	0	0	0	0	0	0	0	0	0	0	0	0	0	0	0	0	0	0	0	0	0	0	0	0	NA
SL2.50ch00	10732940	10733742	Gypsy-RYX-incomp-chim_Slyco_light-B-R755-Map20	1	0	0	0	0	0	0	0	0	0	0	0	0	0	0	0	0	0	0	NA	0	NA	0	0	0	0	0	0	0	0	0	0	0	0	0	0	0	0	NA	0	0	0	0	0	NA	NA
SL2.50ch00	10733299	10734057	Gypsy-RLX-incomp_Slyco_light-B-R3403-Map6	0	0	0	0	0	0	0	0	0	0	0	0	0	1	0	0	0	0	0	NA	0	NA	0	0	0	0	0	0	0	0	0	0	0	0	0	0	0	0	NA	0	0	0	0	1	NA	NA
SL2.50ch00	10734285	10734989	Gypsy-RLX-incomp_Slyco_light-B-R3403-Map6	0	0	0	0	0	0	0	0	0	0	0	0	0	0	0	0	0	0	0	NA	0	0	0	0	0	0	0	0	0	0	0	0	0	0	0	0	0	0	0	0	0	0	0	0	0	NA
SL2.50ch00	10744749	10744955	Gypsy-RYX-incomp-chim_Slyco_light-B-R755-Map20	0	0	0	0	0	0	0	0	0	0	0	0	0	0	0	0	0	0	0	NA	0	0	0	0	0	0	0	0	0	0	0	0	0	0	0	0	0	0	0	0	0	0	0	0	0	NA
SL2.50ch00	10778845	10779060	Gypsy-RLX-incomp_Slyco_light-B-R3403-Map6	0	1	1	0	0	0	0	0	0	0	0	0	0	0	0	0	0	0	0	0	0	NA	0	1	0	0	0	0	0	0	0	0	0	0	0	0	0	0	0	0	0	0	0	0	NA	0
SL2.50ch00	10779680	10779890	Gypsy-RLX-incomp_Slyco_light-B-R3403-Map6	0	0	0	0	0	0	0	0	0	0	0	0	0	0	0	0	0	0	0	0	0	NA	0	0	0	1	0	0	0	0	0	0	0	0	0	0	0	0	0	0	0	0	0	0	NA	NA
SL2.50ch00	10802901	10803118	Gypsy-RYX-incomp-chim_Slyco_light-B-R755-Map20	0	0	0	0	0	0	0	0	0	0	0	0	0	0	1	0	0	0	0	0	0	NA	0	0	0	0	0	0	0	0	0	0	0	0	0	0	0	0	0	0	0	0	0	0	NA	NA
SL2.50ch00	10831934	10832139	Gypsy-RYX-incomp-chim_Slyco_light-B-R755-Map20	0	0	0	0	0	0	0	0	0	0	0	0	0	0	0	0	0	0	0	0	0	NA	0	0	0	0	0	0	0	0	0	0	0	0	0	0	0	0	0	0	0	0	0	0	NA	0
SL2.50ch00	10849513	10849727	Gypsy-RYX-incomp-chim_Slyco_light-B-R755-Map20	0	0	0	0	0	0	0	0	0	1	0	0	0	0	0	0	0	0	0	0	0	NA	1	0	0	0	0	0	0	0	0	0	0	0	0	0	0	0	1	0	0	0	0	1	0	NA
SL2.50ch00	10854765	10854981	Gypsy-RYX-incomp-chim_Slyco_light-B-R755-Map20	0	0	0	0	0	0	0	0	0	0	0	0	0	0	0	0	0	0	0	0	0	NA	0	1	0	0	0	0	0	0	0	0	0	0	0	0	0	0	0	0	0	0	0	0	NA	0
SL2.50ch00	10929140	10929815	Gypsy-RLX-incomp_Slyco_light-B-R3403-Map6	0	0	0	0	0	0	0	0	0	0	1	0	0	0	0	0	0	0	0	0	0	NA	0	0	0	1	0	0	0	0	0	0	0	0	0	0	0	0	0	0	0	0	0	0	NA	NA
SL2.50ch00	10932467	10932679	Gypsy-RLX-incomp_Slyco_light-B-R3403-Map6	0	0	0	0	0	0	0	0	0	0	0	0	0	0	0	0	0	0	0	0	0	NA	0	0	0	0	0	0	0	0	0	0	0	0	0	0	0	0	0	0	0	0	0	0	NA	0
SL2.50ch00	10941663	10942417	Gypsy-RYX-incomp-chim_Slyco_light-B-R755-Map20	0	0	0	0	0	0	0	0	0	0	0	0	0	0	0	0	0	0	NA	0	0	NA	0	0	0	0	0	0	0	0	0	0	0	0	0	NA	0	0	NA	0	0	0	NA	0	NA	NA
SL2.50ch00	10942386	10943399	Gypsy-RLX-incomp_Slyco_light-B-R3403-Map6	0	0	0	0	0	0	0	0	0	0	0	0	0	0	0	0	0	0	NA	0	0	NA	0	0	0	0	0	0	0	0	0	0	0	0	0	NA	0	0	NA	0	0	0	NA	0	NA	NA
SL2.50ch00	10991903	10992753	Gypsy-RLX-incomp_Slyco_light-B-R3403-Map6	0	0	0	0	0	1	0	0	0	0	0	0	0	0	0	0	0	0	0	0	0	NA	0	0	0	0	0	0	0	0	0	0	0	0	0	0	0	1	0	0	NA	1	0	0	NA	NA
SL2.50ch00	10994312	10995406	Gypsy-RLX-incomp_Slyco_light-B-R3403-Map6	0	0	0	0	0	0	0	0	0	0	0	NA	0	0	NA	0	1	0	0	0	1	NA	1	0	0	0	0	0	0	0	0	0	0	0	1	0	0	0	0	NA	NA	0	0	0	NA	NA
SL2.50ch00	11029189	11029401	Gypsy-RLX-incomp_Slyco_light-B-R3403-Map6	0	0	0	0	0	0	0	0	0	0	0	0	0	0	0	0	0	0	0	0	0	NA	0	0	0	0	0	0	0	0	0	0	0	0	0	0	0	0	0	0	0	0	0	0	NA	0
SL2.50ch00	11156840	11158007	Gypsy-RLX-incomp_Slyco_light-B-R3403-Map6	0	0	1	0	0	0	0	0	0	0	1	0	0	0	0	0	0	0	NA	NA	0	NA	0	0	0	0	0	0	0	0	0	1	0	NA	0	NA	0	0	NA	0	NA	0	NA	NA	NA	NA
SL2.50ch00	11160830	11161350	Gypsy-RLX-incomp_Slyco_light-B-R3403-Map6	0	0	0	0	0	0	0	0	0	0	0	0	0	0	0	0	0	0	NA	0	0	NA	0	0	0	0	0	0	0	0	0	0	0	0	0	0	0	0	NA	0	0	0	NA	NA	NA	NA
SL2.50ch00	11185383	11185949	Gypsy-RLX-incomp_Slyco_light-B-R4241-Map9	0	0	1	0	1	0	0	0	0	1	0	0	0	1	1	0	0	0	0	0	0	0	0	0	0	0	0	0	0	0	0	1	0	1	0	0	0	0	0	1	0	1	0	0	0	NA
SL2.50ch00	11185620	11185836	Gypsy_BlastSimOnly-RLX-incomp_Slyco_light-B-R49-Map6	0	0	0	0	0	0	0	0	0	0	0	0	0	0	0	0	0	0	0	0	0	0	0	0	0	0	0	0	0	0	0	0	0	0	0	0	0	0	0	0	0	0	0	0	0	NA
SL2.50ch00	11291902	11292226	Gypsy-RLX-comp_Slyco_light-B-G1415-Map11	0	1	0	0	0	0	1	1	1	0	0	1	0	0	1	1	1	0	0	1	0	NA	0	1	1	0	1	0	0	0	0	1	1	1	1	0	0	1	0	0	0	1	0	0	NA	NA
SL2.50ch00	11293810	11294024	Gypsy-RYX-incomp-chim_Slyco_light-B-R755-Map20	0	0	0	0	0	0	0	0	0	0	0	0	0	0	0	0	0	0	0	0	0	NA	0	0	0	0	0	0	0	0	0	0	0	0	0	0	0	0	0	0	0	0	0	0	NA	NA
SL2.50ch00	11293842	11294261	Gypsy-RLX-incomp_Slyco_light-B-R3403-Map6	0	0	0	0	0	0	0	0	0	0	0	0	0	0	0	0	0	0	0	0	0	NA	0	0	0	0	0	0	0	0	0	0	0	0	0	0	0	0	0	0	0	0	0	0	NA	NA
SL2.50ch00	11297047	11297253	Gypsy-RLX-incomp_Slyco_light-B-R3403-Map6	0	0	0	0	0	0	0	0	0	0	0	0	0	0	0	0	0	0	0	0	0	NA	0	0	0	0	0	0	0	0	0	0	0	1	0	0	0	0	0	0	0	0	0	0	NA	NA
SL2.50ch00	11299010	11300182	Gypsy-RLX-incomp_Slyco_light-B-R3403-Map6	0	0	0	0	0	1	0	0	0	0	0	0	0	0	0	0	0	0	0	NA	0	NA	1	0	1	0	0	0	0	0	0	0	0	1	0	0	0	0	0	0	0	0	0	0	NA	NA
SL2.50ch00	11302966	11303383	Gypsy-RLX-incomp_Slyco_light-B-R3403-Map6	0	0	0	0	0	0	0	0	0	0	0	0	0	0	0	0	0	0	0	0	0	NA	0	0	0	0	0	0	0	0	0	1	0	0	0	0	0	0	0	0	0	0	0	1	NA	NA
SL2.50ch00	11304388	11305105	Gypsy-RLX-incomp_Slyco_light-B-R3403-Map6	0	0	0	0	0	0	0	0	0	0	0	0	0	0	0	0	0	0	0	0	0	NA	0	0	0	0	0	0	0	0	0	0	0	0	0	1	0	0	0	0	0	0	0	0	NA	NA
SL2.50ch00	11323208	11323417	Gypsy-RLX-incomp_Slyco_light-B-R3403-Map6	0	0	0	1	0	0	0	1	1	0	1	0	1	1	0	0	0	0	1	0	1	NA	NA	1	0	0	0	0	0	NA	0	0	1	1	0	NA	0	0	0	1	0	1	NA	0	NA	NA
SL2.50ch00	11397054	11397261	Gypsy-RYX-incomp-chim_Slyco_light-B-R755-Map20	0	0	0	0	0	0	0	0	0	0	0	0	0	0	0	0	0	0	0	0	0	NA	0	0	0	0	0	0	0	0	0	0	0	0	0	0	0	0	0	0	0	0	0	0	NA	0
SL2.50ch00	11401997	11402541	Gypsy-RLX-incomp_Slyco_light-B-R3403-Map6	0	0	0	0	0	1	0	1	0	1	0	0	1	0	1	0	0	0	0	0	0	NA	0	0	0	0	0	0	0	0	0	0	1	1	0	0	0	0	0	0	0	0	0	0	NA	NA
SL2.50ch00	11403047	11403263	Gypsy-RYX-incomp-chim_Slyco_light-B-R755-Map20	0	0	0	0	0	0	0	0	0	0	0	0	0	0	0	0	0	0	0	0	0	0	0	0	0	1	0	0	0	0	0	0	0	0	0	0	0	0	0	0	0	0	0	0	0	0
SL2.50ch00	11403874	11404088	Gypsy-RLX-incomp_Slyco_light-B-R3403-Map6	0	0	NA	0	0	0	0	0	0	0	0	0	0	0	0	0	0	0	0	0	0	NA	0	0	0	0	0	0	0	0	0	0	0	0	0	0	1	0	0	0	0	0	0	0	NA	0
SL2.50ch00	11412046	11412257	Gypsy-RYX-incomp-chim_Slyco_light-B-R755-Map20	0	0	0	0	0	0	0	0	0	0	0	0	0	0	0	0	0	0	0	0	0	NA	0	0	0	0	0	0	0	0	0	0	0	0	0	0	0	0	0	0	0	0	0	1	NA	NA
SL2.50ch00	11431936	11432219	Gypsy-RLX-incomp_Slyco_light-B-R3403-Map6	0	0	0	0	0	1	0	0	0	1	0	1	0	0	0	0	0	0	0	0	0	NA	0	0	0	0	0	0	0	0	0	0	1	1	0	0	0	0	0	0	0	0	0	0	NA	NA
SL2.50ch00	11434703	11434911	Gypsy-RLX-incomp_Slyco_light-B-R3403-Map6	0	0	0	0	0	NA	0	0	0	0	NA	0	0	0	0	0	0	0	0	1	0	NA	0	0	0	0	1	0	0	0	0	0	NA	0	0	0	0	0	0	0	0	0	0	0	NA	NA
SL2.50ch00	11435883	11436088	Gypsy-RLX-incomp_Slyco_light-B-R3403-Map6	0	0	0	0	0	0	0	0	0	0	0	0	0	0	0	0	0	0	0	0	0	NA	1	0	0	0	0	0	0	0	0	0	0	0	0	0	0	0	0	0	0	0	0	0	NA	NA
SL2.50ch00	11495851	11496080	Gypsy-RYX-incomp-chim_Slyco_light-B-R755-Map20	0	0	0	0	0	0	0	0	0	0	1	0	0	0	0	1	0	0	0	0	0	0	0	0	0	0	0	0	0	0	0	0	0	0	0	0	0	0	0	0	0	0	0	0	NA	0
SL2.50ch00	11504752	11504971	Gypsy-RYX-incomp-chim_Slyco_light-B-R755-Map20	0	0	0	0	0	0	0	0	0	0	0	0	0	0	0	0	0	0	0	0	0	NA	0	0	0	0	0	0	0	0	0	0	0	0	0	0	0	0	0	0	0	0	0	0	NA	0
SL2.50ch00	11539561	11540084	Gypsy-RLX-incomp_Slyco_light-B-R3403-Map6	0	0	0	0	0	0	0	0	0	0	0	0	0	0	0	0	0	0	0	NA	0	NA	0	0	0	0	0	0	0	0	0	0	0	1	0	0	0	0	0	0	0	0	0	0	NA	NA
SL2.50ch00	11541672	11541886	Gypsy-RYX-incomp-chim_Slyco_light-B-R755-Map20	0	0	0	0	0	0	0	0	0	0	0	0	0	0	1	0	0	0	1	NA	0	0	0	0	0	0	0	0	0	0	0	0	0	NA	0	0	0	0	0	0	0	0	0	0	0	0
SL2.50ch00	11542810	11543136	Gypsy-RYX-incomp-chim_Slyco_light-B-R755-Map20	0	0	0	0	0	0	0	0	0	0	0	0	0	0	1	0	0	0	0	NA	0	NA	0	0	0	0	0	0	0	0	0	0	0	0	0	0	0	0	0	0	0	0	0	0	NA	0
SL2.50ch00	11544140	11545213	Gypsy-RYX-incomp-chim_Slyco_light-B-R755-Map20	0	0	0	0	0	0	0	0	0	0	0	0	0	0	0	0	0	0	0	NA	0	NA	0	0	0	0	0	NA	0	0	0	0	0	0	0	0	0	0	0	0	0	0	NA	0	NA	NA
SL2.50ch00	11565530	11565746	Gypsy-RYX-incomp-chim_Slyco_light-B-R755-Map20	0	0	0	0	0	0	0	0	0	0	0	0	0	0	0	0	0	0	0	0	0	NA	0	0	0	0	0	0	0	0	0	0	0	0	0	0	0	0	0	0	0	0	0	0	NA	0
SL2.50ch00	11566039	11566248	Gypsy-RLX-incomp_Slyco_light-B-R3403-Map6	0	0	0	0	0	0	0	0	0	0	0	0	0	0	0	0	0	1	0	0	0	NA	0	0	0	0	0	NA	0	0	0	0	0	0	0	0	0	NA	0	0	0	0	0	0	NA	0
SL2.50ch00	11566039	11566249	Gypsy-RYX-incomp-chim_Slyco_light-B-R755-Map20	0	0	0	0	0	0	0	0	0	0	0	0	0	0	0	0	0	NA	0	0	0	NA	0	0	0	0	0	1	0	0	0	0	0	0	0	0	0	1	0	0	0	0	0	0	NA	0
SL2.50ch00	11575035	11575251	Gypsy-RYX-incomp-chim_Slyco_light-B-R755-Map20	0	0	1	0	0	0	0	0	0	0	0	0	0	0	0	0	0	0	0	0	1	0	0	0	0	1	0	1	0	0	0	0	0	0	0	0	0	0	0	0	0	0	0	0	0	NA
SL2.50ch00	11576201	11576407	Gypsy-RYX-incomp-chim_Slyco_light-B-R755-Map20	0	0	0	0	0	0	0	0	0	0	0	0	0	0	0	0	1	0	0	0	0	NA	0	0	0	0	0	0	0	0	0	0	0	0	0	0	0	0	0	0	0	0	0	0	NA	0
SL2.50ch00	11577978	11578190	Gypsy-RYX-incomp-chim_Slyco_light-B-R755-Map20	0	0	0	0	0	0	0	0	0	0	0	0	0	0	0	0	0	0	0	0	0	0	0	0	0	0	0	0	0	0	0	0	0	0	0	0	0	0	0	0	0	0	0	0	0	0
SL2.50ch00	11650256	11650471	Gypsy-RLX-incomp_Slyco_light-B-R3403-Map6	0	1	0	0	0	0	0	0	0	0	1	0	0	0	NA	0	0	0	0	0	0	NA	0	0	0	0	0	0	0	0	0	0	0	0	0	0	0	0	0	0	NA	0	0	0	NA	0
SL2.50ch00	11656368	11656759	Gypsy-RYX-incomp-chim_Slyco_light-B-R755-Map20	0	0	0	0	0	0	0	0	0	0	0	0	0	0	NA	0	0	0	0	0	0	NA	0	0	0	0	0	0	0	0	0	0	0	0	0	0	0	0	1	0	NA	0	0	0	NA	0
SL2.50ch00	11736895	11737103	Gypsy-RYX-incomp-chim_Slyco_light-B-R755-Map20	0	0	0	0	0	0	0	0	0	0	0	0	0	0	0	0	0	1	0	0	1	NA	0	0	0	0	0	0	0	0	0	0	0	0	0	0	0	0	0	0	0	0	0	0	NA	NA
SL2.50ch00	11822412	11823061	Gypsy-RYX-incomp-chim_Slyco_light-B-R755-Map20	0	0	0	0	0	0	0	0	0	0	0	0	0	0	0	0	0	0	0	NA	0	NA	0	0	0	0	0	0	0	0	0	0	0	0	0	0	0	0	0	0	0	0	0	0	NA	NA
SL2.50ch00	11822689	11823461	Gypsy-RLX-incomp_Slyco_light-B-R3403-Map6	0	0	0	0	0	0	0	0	0	0	0	0	0	0	0	0	0	0	0	NA	0	NA	0	0	0	0	0	0	0	0	0	0	0	0	0	0	0	0	0	0	0	0	0	0	NA	NA
SL2.50ch00	11824760	11825707	Gypsy-RLX-incomp_Slyco_light-B-R3403-Map6	0	0	0	0	0	0	0	0	0	0	0	0	0	0	0	0	0	0	0	NA	0	0	0	0	0	0	0	0	0	0	0	0	0	0	1	0	0	0	NA	0	0	0	0	0	0	NA
SL2.50ch00	11830989	11831835	Gypsy-RYX-incomp-chim_Slyco_light-B-R755-Map20	0	0	0	0	0	0	0	0	0	0	0	0	0	0	0	NA	NA	NA	NA	NA	NA	NA	NA	NA	NA	NA	NA	NA	NA	NA	NA	NA	NA	NA	NA	1	NA	NA	NA	NA	NA	NA	NA	NA	NA	NA
SL2.50ch00	11832806	11833132	Gypsy-RLX-incomp_Slyco_light-B-R3403-Map6	0	0	0	0	0	0	0	0	0	0	0	0	0	0	0	0	0	0	0	NA	0	0	0	0	0	0	0	0	0	0	0	0	0	0	0	0	1	0	0	0	0	0	0	0	0	0
SL2.50ch00	11833638	11833942	Gypsy-RLX-incomp_Slyco_light-B-R3403-Map6	0	0	0	0	0	0	0	0	0	0	0	0	0	0	NA	0	0	0	0	NA	0	NA	0	0	0	0	0	0	0	0	0	0	0	0	0	NA	0	0	NA	0	0	0	NA	0	NA	NA
SL2.50ch00	11855702	11855914	Gypsy-RLX-incomp_Slyco_light-B-R3403-Map6	0	0	0	0	0	0	0	0	0	0	0	0	0	0	0	0	0	0	0	0	0	NA	0	0	0	0	0	0	0	0	0	0	0	0	0	0	0	0	0	0	0	0	0	0	NA	NA
SL2.50ch00	11913341	11913564	LINE-RIX-incomp_Slyco_light-B-R2111-Map6_reversed	0	0	0	0	0	0	0	0	0	0	0	0	0	0	0	0	0	0	0	0	0	NA	0	0	0	1	0	0	0	0	0	0	0	0	0	0	0	0	0	0	0	0	0	0	NA	NA
SL2.50ch00	12088685	12088894	Gypsy-RYX-incomp-chim_Slyco_light-B-R755-Map20	0	0	0	0	0	0	0	0	0	0	1	0	1	0	NA	0	0	0	0	0	0	NA	0	0	0	0	0	0	0	0	0	0	0	0	0	0	0	0	0	0	NA	0	0	0	NA	NA
SL2.50ch00	12136764	12136973	Gypsy-RLX-incomp_Slyco_light-B-R5041-Map20_reversed	0	0	0	0	0	0	0	0	0	0	0	0	0	0	0	0	0	0	0	0	0	0	0	0	0	0	0	0	0	0	0	0	0	0	0	0	0	0	0	0	0	0	0	1	0	0
SL2.50ch00	12258484	12258697	Gypsy-RLX-incomp_Slyco_light-B-R3403-Map6	0	0	0	0	0	0	0	0	0	0	0	0	0	0	0	0	0	0	0	0	0	NA	0	0	0	0	0	0	0	0	0	0	0	0	0	0	0	0	0	0	0	0	0	0	NA	0
SL2.50ch00	12318001	12318610	Gypsy-RLX-incomp_Slyco_light-B-R3403-Map6	0	0	0	0	0	0	0	1	0	0	0	0	0	0	0	0	0	0	1	0	0	NA	0	0	0	1	0	0	0	0	0	0	0	0	1	0	0	0	0	0	0	0	0	0	NA	0
SL2.50ch00	12326387	12326603	Gypsy-RYX-incomp-chim_Slyco_light-B-R755-Map20	0	0	0	0	0	0	0	0	0	0	0	0	0	0	0	NA	0	0	0	0	0	0	0	0	0	0	0	0	0	0	0	0	0	0	0	0	0	0	0	0	0	1	0	0	0	0
SL2.50ch00	12357365	12357583	Gypsy-RLX-incomp_Slyco_light-B-R3403-Map6	0	0	0	0	0	0	0	0	0	0	0	0	0	0	0	0	0	1	0	0	0	NA	0	0	0	0	0	0	0	0	0	0	0	0	0	0	0	0	0	0	0	0	0	0	NA	0
SL2.50ch00	12409522	12409919	Copia-RLX-incomp_Slyco_light-B-G1034-Map20_reversed	0	0	0	0	0	0	0	0	1	1	0	1	0	1	0	0	0	0	1	0	0	0	0	1	0	0	0	0	1	0	0	0	0	0	1	1	0	1	0	0	0	0	0	0	0	0
SL2.50ch00	12412085	12413239	Copia-RLX-incomp_Slyco_light-B-G1034-Map20_reversed	0	0	0	NA	0	0	NA	0	0	0	0	0	0	0	0	NA	0	0	0	0	0	0	1	0	0	0	0	0	0	0	NA	1	0	0	0	0	1	0	0	0	0	0	0	0	0	0
SL2.50ch00	12467399	12468290	Gypsy-RYX-incomp-chim_Slyco_light-B-R755-Map20	0	0	1	0	0	0	0	0	0	0	0	0	0	0	NA	0	0	0	NA	1	0	NA	0	0	0	0	0	0	0	0	0	1	0	NA	0	NA	0	0	NA	NA	NA	0	NA	NA	NA	NA
SL2.50ch00	12467425	12469389	Gypsy-RLX-incomp_Slyco_light-B-R3403-Map6	0	1	0	0	0	0	1	1	0	0	0	0	0	0	0	0	1	0	NA	0	0	NA	0	1	0	0	0	0	0	0	0	0	0	NA	0	NA	0	0	NA	0	NA	0	NA	NA	NA	NA
SL2.50ch00	12470195	12470762	Gypsy-RYX-incomp-chim_Slyco_light-B-R755-Map20	0	0	0	0	0	0	0	0	0	0	0	0	0	0	0	0	0	0	NA	NA	0	NA	0	0	0	0	0	0	0	0	0	0	0	NA	0	NA	0	0	NA	0	1	0	NA	NA	NA	NA
SL2.50ch00	12470875	12471125	Gypsy-RLX-incomp_Slyco_light-B-R3403-Map6	0	0	0	0	0	0	0	0	0	0	0	0	0	0	0	0	0	0	NA	NA	0	NA	0	0	0	0	0	0	0	0	0	0	0	NA	0	NA	0	0	NA	0	NA	0	NA	NA	NA	0
SL2.50ch00	12499769	12499985	Gypsy-RYX-incomp-chim_Slyco_light-B-R755-Map20	0	0	0	0	0	0	0	0	0	0	0	0	0	0	0	0	0	0	1	0	0	0	0	0	0	0	0	0	0	0	0	0	0	0	0	0	0	0	0	0	0	0	0	0	0	0
SL2.50ch00	12500795	12501002	Gypsy-RYX-incomp-chim_Slyco_light-B-R755-Map20	0	0	0	0	1	0	0	0	0	0	0	0	0	0	0	0	1	0	0	0	0	NA	0	0	0	0	0	1	0	0	0	0	0	0	0	0	0	0	0	0	0	0	0	0	NA	0
SL2.50ch00	12502554	12502765	Gypsy-RYX-incomp-chim_Slyco_light-B-R755-Map20	0	0	0	0	0	0	0	0	0	0	0	1	0	1	0	0	0	0	0	0	0	NA	1	0	0	0	0	0	0	0	0	0	0	1	0	0	0	1	0	0	0	0	0	0	NA	NA
SL2.50ch00	12646306	12647318	Gypsy-RLX-incomp_Slyco_light-B-R3403-Map6	0	0	NA	1	0	0	NA	0	0	0	0	0	0	0	0	0	0	0	0	0	0	NA	1	0	0	0	0	0	NA	0	1	0	0	0	0	0	0	0	0	0	NA	0	0	0	NA	NA
SL2.50ch00	12699592	12699799	Gypsy-RLX-incomp_Slyco_light-B-R3403-Map6	0	0	0	0	0	0	0	0	0	0	0	0	0	0	0	0	0	0	0	0	0	NA	NA	0	0	0	0	0	0	0	0	0	0	0	0	0	0	0	0	0	0	0	0	0	NA	NA
SL2.50ch00	12701039	12701245	Gypsy-RLX-incomp_Slyco_light-B-R3403-Map6	0	0	0	0	0	0	0	0	0	0	0	0	0	0	0	0	0	0	0	0	0	NA	0	0	0	0	0	0	0	0	0	0	0	1	0	0	0	0	0	0	0	0	0	1	NA	NA
SL2.50ch00	12704637	12704845	Gypsy-RYX-incomp-chim_Slyco_light-B-R755-Map20	0	0	0	0	0	0	0	0	0	0	0	0	0	0	1	0	0	0	0	0	0	NA	0	0	0	0	0	0	0	0	0	0	1	0	0	0	0	0	0	0	0	0	0	0	NA	0
SL2.50ch00	12721300	12722195	Gypsy-RYX-incomp-chim_Slyco_light-B-R755-Map20	0	0	1	0	0	0	0	0	0	0	0	0	0	0	NA	0	0	0	0	0	0	NA	0	0	0	0	0	0	0	0	0	0	0	0	0	NA	0	0	0	0	NA	0	0	0	NA	NA
SL2.50ch00	12773963	12774178	Gypsy-RLX-incomp_Slyco_light-B-R3403-Map6	0	0	0	1	0	1	0	1	1	1	1	1	0	0	0	0	0	0	NA	1	1	NA	0	0	0	0	0	0	1	1	0	1	1	0	0	NA	0	1	NA	1	0	1	NA	0	NA	0
SL2.50ch00	12788790	12789101	Gypsy-RLX-comp_Slyco_light-B-G88-Map6	0	0	0	0	0	0	0	0	0	0	0	0	0	0	0	0	0	0	0	0	0	NA	0	0	0	0	0	0	0	0	0	0	0	0	0	1	0	0	1	0	1	1	1	1	NA	NA
SL2.50ch00	12917757	12918254	Gypsy-RXX-chim_Slyco_light-B-G1410-Map5	0	0	0	0	0	0	0	0	0	0	0	NA	0	0	0	0	0	0	0	1	0	0	0	0	0	0	0	0	0	NA	0	0	0	0	0	0	0	0	0	0	0	0	0	0	0	0
SL2.50ch00	12920687	12921583	Gypsy-RLX-incomp_Slyco_light-B-R3403-Map6	1	0	NA	0	0	1	0	0	0	0	0	0	0	0	0	0	0	0	0	0	0	NA	1	1	0	0	0	0	0	0	0	0	0	0	0	1	0	0	1	0	NA	0	0	0	NA	NA
SL2.50ch00	13137758	13138583	MuDR-DTX-incomp-chim_Slyco_light-B-R1194-Map20	NA	NA	NA	NA	NA	NA	NA	NA	NA	NA	NA	NA	NA	0	0	NA	NA	NA	NA	0	NA	0	NA	0	0	NA	NA	0	0	NA	NA	NA	0	NA	NA	0	NA	NA	NA	0	NA	0	NA	NA	0	NA
SL2.50ch00	13137771	13138395	Gypsy-RLX-incomp-chim_Slyco_light-B-R213-Map7_reversed	NA	NA	NA	NA	NA	NA	NA	NA	NA	NA	NA	NA	NA	0	0	NA	NA	NA	NA	0	NA	0	NA	0	0	NA	NA	0	0	NA	NA	NA	0	NA	NA	1	NA	NA	NA	0	NA	0	NA	NA	0	NA
SL2.50ch00	13194561	13195669	Gypsy-RLX-incomp_Slyco_light-B-R5041-Map20_reversed	0	1	0	1	0	0	0	1	0	0	0	0	0	1	0	NA	NA	NA	1	NA	NA	NA	NA	NA	NA	NA	NA	NA	NA	1	NA	1	1	NA	NA	1	NA	NA	1	NA	NA	NA	1	1	NA	NA
SL2.50ch00	13302095	13302922	Gypsy-RYX-incomp-chim_Slyco_light-B-R755-Map20	0	0	0	0	0	0	0	0	0	0	0	0	0	0	0	0	0	0	0	NA	0	NA	0	0	0	0	0	0	0	0	0	0	0	NA	0	0	0	0	0	0	0	0	0	0	NA	NA
SL2.50ch00	13303676	13304212	Gypsy-RYX-incomp-chim_Slyco_light-B-R755-Map20	0	0	0	0	0	0	0	0	0	0	0	0	0	0	0	0	0	0	0	NA	0	0	0	0	0	0	0	0	0	0	0	1	0	0	0	0	0	0	0	0	0	0	0	0	NA	NA
SL2.50ch00	13304358	13305056	Gypsy-RLX-incomp_Slyco_light-B-R3403-Map6	1	0	0	0	0	0	0	0	0	0	0	0	0	0	NA	0	0	0	0	NA	0	NA	0	0	0	0	0	0	0	0	0	0	0	0	0	NA	0	0	0	0	NA	0	NA	NA	NA	NA
SL2.50ch00	13691091	13691414	Gypsy_BlastSimOnly-RLX-incomp_Slyco_light-B-R4589-Map5_reversed	1	1	0	1	1	0	0	0	0	1	0	1	0	1	0	0	0	0	1	0	1	0	1	0	0	0	1	1	1	0	1	1	1	0	0	0	1	1	0	1	1	1	0	1	0	0
SL2.50ch00	13741401	13742455	Gypsy_BlastSimOnly_withOTHER-RLX-incomp_Slyco_light-B-R3041-Map11_reversed	NA	NA	NA	NA	NA	NA	NA	NA	NA	NA	NA	NA	NA	NA	NA	NA	NA	NA	NA	NA	NA	NA	NA	NA	NA	NA	NA	NA	NA	NA	NA	NA	NA	NA	NA	NA	NA	NA	NA	NA	NA	NA	NA	NA	NA	NA
SL2.50ch00	14120569	14120785	Gypsy-RYX-incomp-chim_Slyco_light-B-R755-Map20	0	0	0	0	0	0	0	0	0	0	0	0	0	0	0	0	0	0	0	0	0	NA	0	0	0	0	0	0	0	0	0	0	0	0	0	0	0	0	0	0	0	0	0	0	0	0
SL2.50ch00	14123469	14123676	Gypsy-RYX-incomp-chim_Slyco_light-B-R755-Map20	0	0	0	0	0	1	0	0	0	0	1	0	0	0	0	0	0	1	0	1	0	NA	0	0	0	0	1	0	0	0	0	0	0	0	0	0	0	0	1	0	0	0	0	0	NA	NA
SL2.50ch00	14207543	14207749	Gypsy-RLX-incomp_Slyco_light-B-R3403-Map6	0	0	0	0	0	0	0	0	0	0	0	0	0	0	0	0	0	1	0	0	0	NA	0	0	0	0	0	0	0	0	0	0	0	0	0	0	0	0	0	0	0	0	0	0	NA	0
SL2.50ch00	14210684	14210896	Gypsy-RYX-incomp-chim_Slyco_light-B-R755-Map20	0	0	0	0	0	0	0	0	0	0	0	0	0	0	0	0	0	0	0	0	0	NA	0	0	0	1	0	0	0	0	0	0	0	0	0	0	0	0	0	0	0	1	0	0	NA	NA
SL2.50ch00	14211091	14211302	Gypsy-RLX-comp-chim_Slyco_light-B-P330.69-Map5_reversed	0	0	0	0	0	0	0	0	0	0	0	0	1	0	0	0	0	0	0	0	0	0	0	0	0	0	0	0	0	0	0	0	0	0	0	0	0	0	0	0	0	0	0	0	0	NA
SL2.50ch00	14230811	14231094	Copia-RLX-incomp-chim_Slyco_light-B-G1425-Map7	0	0	0	0	0	0	0	0	0	0	0	0	0	0	0	0	0	0	0	0	0	0	0	0	0	0	0	0	0	0	0	0	0	0	0	0	0	0	0	0	0	0	0	0	0	NA
SL2.50ch00	14287449	14288278	Gypsy-RLX-incomp_Slyco_light-B-R3403-Map6	0	0	0	0	0	0	0	0	0	1	0	0	0	1	0	NA	NA	NA	NA	NA	NA	NA	NA	NA	NA	1	NA	NA	NA	NA	NA	NA	NA	NA	NA	0	1	NA	NA	NA	NA	NA	NA	NA	NA	NA
SL2.50ch00	14299019	14299229	Gypsy-RYX-incomp-chim_Slyco_light-B-R755-Map20	0	0	0	0	0	0	0	0	0	0	1	0	0	0	0	0	0	0	0	1	0	NA	0	0	0	0	0	0	0	0	0	0	0	0	0	0	0	0	0	0	0	0	0	0	0	NA
SL2.50ch00	14439165	14440036	Gypsy-RYX-incomp-chim_Slyco_light-B-R755-Map20	0	0	0	0	0	0	0	0	0	0	0	0	0	0	0	NA	NA	NA	1	NA	NA	NA	NA	NA	NA	NA	NA	NA	NA	NA	NA	NA	NA	NA	NA	NA	NA	NA	NA	NA	NA	NA	NA	NA	NA	NA
SL2.50ch00	14440619	14440827	Gypsy-RLX-incomp_Slyco_light-B-R3403-Map6	0	0	1	1	0	0	0	1	1	0	1	0	0	0	0	0	NA	1	NA	NA	1	0	NA	0	0	0	0	1	1	1	0	0	0	1	NA	0	NA	0	0	1	0	NA	0	0	0	0
SL2.50ch00	14440619	14440827	Gypsy-RYX-incomp-chim_Slyco_light-B-R755-Map20	1	1	0	0	1	0	1	1	1	1	1	0	0	0	0	0	1	1	1	NA	1	0	1	0	0	0	0	1	1	NA	0	0	0	NA	1	0	1	0	0	NA	0	1	0	0	0	0
SL2.50ch00	14537970	14538179	Gypsy-RLX-incomp_Slyco_light-B-R3403-Map6	0	0	0	0	0	0	0	0	0	0	0	1	0	0	0	0	0	0	0	0	0	0	0	0	0	0	0	0	0	0	0	0	0	0	0	0	0	0	0	0	0	0	0	0	0	0
SL2.50ch00	14675415	14675623	Gypsy-RYX-incomp-chim_Slyco_light-B-R755-Map20	0	0	0	0	0	0	0	0	0	0	0	1	0	0	0	0	0	0	0	0	0	NA	1	0	0	0	0	0	0	0	0	0	0	0	0	0	0	0	0	0	0	0	0	0	NA	NA
SL2.50ch00	14735090	14735569	Gypsy-RLX-comp_Slyco_light-B-G88-Map6	1	1	0	0	0	1	0	0	0	0	0	0	0	1	1	0	0	0	1	0	0	0	1	0	0	1	1	1	0	0	1	0	0	1	0	1	0	1	0	1	0	1	1	0	0	0
SL2.50ch00	14735111	14735542	Gypsy-RLX-comp_Slyco_light-B-R1116-Map20_reversed	1	1	0	0	0	1	1	0	0	0	0	1	0	1	1	0	0	0	1	0	0	0	1	0	0	1	1	1	0	0	1	1	0	1	0	1	1	1	1	1	0	1	1	0	0	0
SL2.50ch00	14735162	14735369	Gypsy-RLX-incomp_Slyco_light-B-R569-Map6_reversed	0	0	0	0	0	0	0	0	0	1	0	0	0	0	0	0	0	0	0	0	0	0	0	0	0	0	0	0	0	0	0	1	0	0	0	1	0	0	0	0	0	0	0	0	0	0
SL2.50ch00	14735162	14735432	Gypsy-RYX-incomp-chim_Slyco_light-B-G1360-Map20	1	1	1	1	1	1	1	1	1	1	1	1	1	1	1	1	1	1	1	1	0	0	1	1	1	1	1	1	1	1	1	1	1	1	1	1	1	1	1	1	0	1	1	1	0	0
SL2.50ch00	14735162	14735369	Gypsy-RYX-incomp-chim_Slyco_light-B-R143-Map20_reversed	1	0	1	1	1	1	1	0	1	1	0	1	0	0	0	0	1	0	1	1	0	0	1	1	0	1	1	1	1	0	1	1	0	1	0	1	1	0	0	0	0	1	1	1	0	0
SL2.50ch00	14959637	14959880	Gypsy-RYX-incomp-chim_Slyco_light-B-R755-Map20	0	0	1	0	0	1	0	0	0	0	0	0	0	0	0	1	1	0	0	0	0	NA	0	0	0	0	0	0	0	0	0	0	0	0	0	1	0	0	0	0	0	0	0	0	NA	0
SL2.50ch00	14962982	14963187	Gypsy-RLX-incomp_Slyco_light-B-R3403-Map6	0	0	1	0	0	1	0	0	0	0	0	0	0	1	0	1	0	0	0	0	0	NA	0	1	0	0	0	0	0	0	0	0	0	0	0	0	0	0	0	0	0	0	0	0	NA	NA
SL2.50ch00	15030747	15031668	Gypsy-RLX-incomp-chim_Slyco_light-B-R213-Map7_reversed	0	0	0	0	0	0	0	0	0	0	0	0	0	0	0	0	0	0	0	0	0	NA	0	0	0	0	0	0	0	0	0	0	0	0	0	0	0	0	NA	0	1	0	NA	NA	NA	NA
SL2.50ch00	15179607	15179978	Gypsy-RLX-comp-chim_Slyco_light-B-P330.69-Map5_reversed	0	0	0	0	0	0	0	0	0	0	0	0	0	0	NA	0	0	0	0	0	0	NA	NA	0	0	0	0	0	0	1	1	0	0	0	0	0	0	0	0	0	0	0	0	0	0	NA
SL2.50ch00	15179613	15179944	Gypsy-RLX-comp-chim_Slyco_light-B-P72.69-Map6_reversed	0	0	0	0	0	0	0	0	0	0	0	0	0	0	NA	0	0	0	0	0	0	NA	NA	0	0	0	0	0	0	0	1	0	0	0	0	0	0	0	0	0	0	1	0	0	0	NA
SL2.50ch00	15322124	15322337	Gypsy-RYX-incomp-chim_Slyco_light-B-R755-Map20	0	0	0	0	0	0	0	0	0	0	0	0	0	0	0	0	0	0	0	0	0	NA	0	0	0	0	0	0	0	0	0	0	0	0	0	0	0	0	0	0	0	0	0	0	NA	0
SL2.50ch00	15348024	15348233	Gypsy-RYX-incomp-chim_Slyco_light-B-R755-Map20	0	0	0	0	0	0	0	0	0	0	0	0	0	0	NA	0	0	0	0	0	0	NA	0	0	0	0	0	0	0	0	0	0	0	0	0	0	0	0	0	0	NA	0	0	1	NA	NA
SL2.50ch00	15417801	15418390	Copia-RLX-incomp_Slyco_light-B-R55-Map6	0	0	0	0	0	0	0	0	0	0	0	0	0	0	0	0	0	0	0	0	0	NA	0	0	0	0	0	0	0	NA	0	0	0	0	0	0	0	0	0	0	0	0	0	0	NA	NA
SL2.50ch00	15452576	15452785	Gypsy-RYX-incomp-chim_Slyco_light-B-R755-Map20	0	1	0	0	0	0	0	0	0	0	0	0	0	0	NA	0	0	0	0	NA	0	NA	0	1	0	0	0	0	0	0	0	0	0	NA	0	NA	0	0	NA	0	NA	0	NA	NA	NA	NA
SL2.50ch00	15535011	15535228	Gypsy-RYX-incomp-chim_Slyco_light-B-R755-Map20	0	0	0	0	0	0	0	0	0	0	0	0	0	0	0	0	0	0	0	0	0	0	0	0	0	0	0	0	0	0	0	0	0	0	0	0	0	0	0	0	NA	0	0	0	NA	0
SL2.50ch00	15558084	15558302	Gypsy-RLX-incomp_Slyco_light-B-R3403-Map6	0	0	0	0	0	0	0	0	0	0	0	0	0	0	0	0	0	1	0	0	0	NA	0	0	0	0	0	0	0	0	0	0	0	0	0	0	0	0	0	0	NA	0	0	0	NA	NA
SL2.50ch00	15877617	15877827	Gypsy-RLX-incomp_Slyco_light-B-R3403-Map6	0	0	0	0	0	0	0	0	0	0	0	0	0	0	NA	0	0	0	0	0	0	NA	0	0	0	0	0	0	0	0	0	0	0	0	0	0	0	0	0	0	NA	0	0	0	NA	NA
SL2.50ch00	15921180	15921789	Gypsy-RLX-incomp-chim_Slyco_light-B-G1447-Map6_reversed	0	0	0	0	0	0	0	0	0	0	0	0	0	0	0	0	0	0	0	0	0	NA	0	0	0	0	0	0	0	0	0	0	0	0	0	0	0	0	0	0	0	0	0	0	NA	0
SL2.50ch00	15921284	15921638	Gypsy-RLX-incomp-chim_Slyco_light-B-R1340-Map20_reversed	0	0	0	0	0	0	0	0	0	0	0	0	0	0	0	0	0	0	0	0	0	NA	0	0	0	0	0	0	0	0	0	0	0	0	0	0	0	0	0	0	0	0	0	0	NA	0
SL2.50ch00	15921310	15921647	Gypsy-RLX-incomp-chim_Slyco_light-B-G94-Map20	0	0	0	0	0	0	0	0	0	0	0	0	0	0	0	0	0	0	0	0	0	NA	0	0	0	0	0	0	0	0	0	0	0	0	0	0	0	0	0	0	0	0	0	0	NA	0
SL2.50ch00	15935087	15935625	Gypsy-RLX-comp-chim_Slyco_light-B-P238.69-Map6	0	0	0	0	0	0	0	0	0	0	0	0	0	0	0	0	0	0	0	0	0	NA	0	0	0	0	0	0	0	0	0	0	0	0	0	0	0	0	0	0	NA	0	0	0	NA	NA
SL2.50ch00	15935287	15935591	Gypsy-RLX-comp-chim_Slyco_light-B-P72.69-Map6_reversed	0	0	0	0	0	0	0	0	0	0	0	0	0	0	0	0	0	0	0	0	0	NA	0	0	0	0	0	0	0	0	0	0	0	0	0	0	0	0	0	0	NA	0	0	0	NA	NA
SL2.50ch00	15935359	15935565	Gypsy-RLX-comp-chim_Slyco_light-B-P330.69-Map5_reversed	0	0	0	0	0	0	0	0	0	0	0	0	0	0	0	0	0	0	0	0	0	NA	0	0	0	0	0	0	0	0	0	0	0	0	0	0	0	0	0	0	NA	0	0	0	NA	NA
SL2.50ch00	15963767	15963974	Gypsy-RYX-incomp-chim_Slyco_light-B-R755-Map20	0	0	0	0	0	0	0	0	0	0	0	0	0	0	0	0	0	0	0	0	0	NA	0	0	0	0	0	0	0	0	0	0	0	0	0	0	0	0	0	0	0	0	0	0	NA	NA
SL2.50ch00	16013787	16014565	Copia-RLX-incomp-chim_Slyco_light-B-R315-Map20	1	1	1	1	1	1	1	1	1	1	1	0	1	1	1	1	1	1	1	1	NA	NA	1	1	1	1	1	1	1	1	1	1	1	1	1	1	1	0	1	1	1	1	1	1	NA	NA
SL2.50ch00	16013954	16014443	Copia-RLX-incomp-chim_Slyco_light-B-R295-Map20_reversed	1	1	1	1	1	1	1	1	NA	1	1	0	1	1	1	1	1	1	1	1	NA	NA	1	1	1	1	1	1	1	1	1	1	1	1	1	1	1	0	1	1	1	1	1	1	NA	NA
SL2.50ch00	16014085	16014568	Copia-RLX-incomp_Slyco_light-B-G1034-Map20_reversed	NA	1	NA	1	NA	NA	NA	1	1	NA	1	0	1	NA	1	NA	1	1	1	1	NA	NA	NA	1	NA	1	1	1	1	1	1	1	1	NA	1	1	1	0	1	1	0	1	NA	NA	NA	NA
SL2.50ch00	16043159	16043603	Copia_BlastSimOnly-RLX-comp_Slyco_light-B-P381.0-Map8	0	0	0	0	0	0	0	0	0	0	0	0	0	0	0	0	0	0	0	0	0	0	0	0	0	0	0	0	0	0	0	0	0	0	0	0	0	0	0	0	0	0	0	1	NA	0
SL2.50ch00	16043303	16043723	Copia_BlastSimOnly-RLX-comp_Slyco_light-B-R2468-Map20	0	0	0	0	0	0	0	0	0	0	0	0	0	0	0	0	0	0	0	0	0	0	0	0	0	0	0	0	0	0	0	0	0	0	0	0	0	0	0	0	1	0	1	1	NA	0
SL2.50ch00	16073178	16073419	MuDR-DTX-incomp_Slyco_light-B-G1417-Map20_reversed	NA	NA	NA	NA	NA	NA	NA	NA	NA	NA	NA	NA	NA	NA	NA	NA	NA	NA	NA	NA	NA	NA	NA	NA	NA	NA	NA	NA	NA	NA	NA	NA	NA	NA	NA	NA	NA	NA	NA	NA	NA	NA	1	NA	NA	NA
SL2.50ch00	16124485	16125105	Gypsy-RLX-incomp_Slyco_light-B-R1007-Map20	0	0	0	0	0	0	1	0	0	1	0	0	1	0	0	NA	NA	NA	NA	NA	NA	NA	NA	NA	NA	NA	NA	NA	NA	NA	NA	NA	NA	NA	NA	NA	NA	NA	NA	NA	NA	NA	NA	NA	NA	NA
SL2.50ch00	16183940	16184448	Copia-RLX-incomp_Slyco_light-B-G1345-Map20	NA	NA	NA	NA	NA	0	0	0	0	0	NA	NA	0	0	0	NA	NA	NA	NA	NA	NA	NA	NA	NA	NA	NA	NA	0	0	0	0	NA	NA	NA	NA	0	NA	0	NA	NA	NA	NA	NA	NA	NA	NA
SL2.50ch00	16326775	16327143	Copia-RYX-incomp-chim_Slyco_light-B-P98.219-Map20	0	0	0	0	0	0	0	0	0	0	0	0	0	0	0	0	0	0	0	0	0	0	0	0	0	0	0	0	0	0	0	0	0	0	0	0	0	0	0	0	0	0	1	0	0	0
SL2.50ch00	16326776	16327095	Copia-RLX-comp_Slyco_light-B-R150-Map20	0	0	0	0	0	0	0	0	0	0	0	0	0	0	0	0	0	0	0	0	0	NA	0	0	0	0	0	0	0	0	0	0	0	1	0	0	0	0	0	0	0	0	1	NA	0	0
SL2.50ch00	16327007	16327299	Copia-RYX-incomp-chim_Slyco_light-B-G1107-Map20_reversed	0	0	0	0	0	0	0	0	0	0	0	0	0	0	0	0	0	0	0	0	0	0	0	0	0	0	0	0	0	0	0	0	0	0	0	0	0	0	0	0	0	0	0	0	0	0
SL2.50ch00	16384218	16384645	Gypsy-RYX-incomp-chim_Slyco_light-B-R755-Map20	0	0	0	1	0	0	1	0	0	0	0	0	0	0	0	0	0	0	NA	0	0	NA	1	0	0	0	1	0	1	0	0	0	1	0	1	NA	0	0	NA	0	1	1	NA	0	NA	NA
SL2.50ch00	16388649	16388855	Gypsy-RLX-incomp_Slyco_light-B-R3403-Map6	0	0	0	0	0	0	0	0	0	0	0	0	0	0	NA	0	0	0	0	0	0	NA	0	0	0	0	0	0	0	0	0	0	0	0	0	0	0	0	0	0	NA	0	1	0	NA	NA
SL2.50ch00	16901505	16901899	Gypsy-RYX-incomp-chim_Slyco_light-B-R755-Map20	0	0	0	0	0	0	0	0	0	0	0	1	0	0	0	0	0	0	0	0	0	0	0	1	0	0	0	0	0	0	0	0	0	0	0	1	0	0	1	0	0	0	0	0	NA	0
SL2.50ch00	16901678	16901900	Gypsy-RLX-incomp_Slyco_light-B-R3403-Map6	0	0	0	0	0	0	0	0	0	0	0	0	0	0	0	0	0	0	0	0	0	NA	0	0	0	0	0	0	0	0	0	0	0	0	0	NA	0	0	0	0	0	0	0	0	NA	NA
SL2.50ch00	16967807	16968285	Gypsy-RLX-comp_Slyco_light-B-R40-Map20	0	0	0	0	0	0	0	0	0	0	0	0	0	0	0	0	0	0	0	0	0	NA	0	0	0	0	0	0	0	0	0	0	0	0	0	0	0	0	0	0	0	0	0	0	NA	NA
SL2.50ch00	17013629	17013842	Gypsy-RLX-incomp_Slyco_light-B-R3403-Map6	0	0	0	0	0	0	0	0	0	0	0	0	0	0	NA	0	0	0	0	0	0	NA	0	0	0	0	0	0	0	0	0	0	0	0	0	0	0	0	0	0	NA	0	0	0	NA	NA
SL2.50ch00	17348315	17348615	Gypsy-RLX-incomp_Slyco_light-B-R3403-Map6	0	0	0	0	0	0	0	0	0	0	0	0	0	0	0	0	0	0	0	0	0	NA	0	0	0	0	0	0	0	0	0	0	NA	0	0	0	0	0	0	0	0	0	0	0	NA	0
SL2.50ch00	17443280	17443635	Copia-RYX-incomp-chim_Slyco_light-B-P55.20-Map20_reversed(Rider)	0	0	0	0	0	0	0	0	0	0	0	0	0	0	0	0	0	0	0	0	0	NA	0	0	0	0	0	0	0	0	0	0	0	1	0	0	0	0	0	0	0	0	0	0	NA	0
SL2.50ch00	17604473	17604874	Copia-RLX-incomp_Slyco_light-B-R66-Map20_reversed	1	0	0	0	0	1	0	0	1	0	1	0	0	0	0	0	1	1	0	0	0	0	1	1	0	1	1	1	1	1	0	0	1	1	1	1	1	0	0	0	0	0	1	0	NA	0
SL2.50ch00	17604478	17604808	Gypsy_BlastSimOnly-RLX-incomp_Slyco_light-B-P128.1-Map20	0	0	1	1	0	0	0	0	NA	0	NA	0	0	0	0	0	0	0	0	0	0	0	NA	NA	0	1	0	NA	NA	0	0	0	NA	0	0	1	NA	0	0	0	0	0	1	0	NA	0
SL2.50ch00	17900616	17900834	Gypsy_BlastSimOnly-RLX-incomp_Slyco_light-B-R1255-Map7	0	0	0	0	0	0	0	0	0	0	0	0	0	0	1	0	0	0	0	0	0	NA	0	0	0	0	0	0	0	0	0	0	0	NA	0	NA	0	0	0	0	0	0	0	0	NA	NA
SL2.50ch00	17931107	17931323	Gypsy-RYX-incomp-chim_Slyco_light-B-R755-Map20	0	0	0	0	0	0	NA	0	0	0	0	0	0	0	0	0	0	0	0	0	0	NA	0	0	0	NA	0	0	0	0	0	0	0	0	0	0	NA	0	0	0	NA	0	0	0	NA	0
SL2.50ch00	18019322	18019528	Gypsy-RLX-comp_Slyco_light-B-R40-Map20	0	0	0	0	0	0	0	0	0	0	0	0	0	0	0	0	0	0	0	0	0	0	0	0	0	0	0	0	0	0	0	0	0	0	0	0	1	0	1	0	0	0	0	0	0	0
SL2.50ch00	18123620	18123832	Gypsy-RLX-incomp_Slyco_light-B-G1436-Map5	0	0	0	0	0	0	0	0	0	0	0	0	0	0	0	0	0	0	0	0	0	0	0	0	0	0	0	0	0	0	0	0	0	0	0	0	0	0	0	0	0	0	0	0	0	0
SL2.50ch00	18136829	18137037	Gypsy-RLX-incomp_Slyco_light-B-R3403-Map6	1	0	0	0	0	0	0	1	1	0	0	0	0	0	0	0	1	0	0	0	0	NA	0	0	NA	0	0	0	0	0	1	0	0	0	0	0	1	0	0	0	0	0	0	0	NA	NA
SL2.50ch00	18137772	18137990	Gypsy-RLX-incomp_Slyco_light-B-R3403-Map6	0	0	0	0	0	0	0	0	0	0	0	0	0	0	0	0	0	0	0	0	0	NA	0	0	0	0	1	0	0	0	0	1	0	0	0	0	0	0	0	0	0	0	0	0	NA	NA
SL2.50ch00	18158910	18159120	Gypsy-RLX-incomp_Slyco_light-B-R5019-Map6_reversed	0	0	0	0	NA	0	0	0	0	0	0	0	0	0	1	NA	0	0	0	0	0	0	0	0	0	0	0	0	0	0	0	0	0	1	0	NA	0	0	NA	0	NA	1	1	NA	0	0
SL2.50ch00	18246463	18247634	Gypsy-RYX-incomp-chim_Slyco_light-B-R755-Map20	0	0	0	0	0	0	1	1	NA	0	0	0	0	0	0	0	0	0	NA	1	1	NA	0	0	0	0	1	0	0	0	0	0	1	1	0	NA	0	0	NA	0	NA	0	NA	NA	NA	NA
SL2.50ch00	18254415	18254633	Gypsy-RYX-incomp-chim_Slyco_light-B-R755-Map20	0	0	0	0	0	0	0	1	0	0	0	0	0	0	0	0	0	0	0	0	0	NA	0	0	0	0	0	0	0	0	0	0	0	0	0	0	0	0	0	0	0	1	0	0	NA	0
SL2.50ch00	18255641	18256340	Gypsy-RLX-incomp_Slyco_light-B-R3403-Map6	0	1	0	0	0	0	1	0	0	0	0	1	0	NA	NA	0	0	1	0	NA	0	NA	1	0	1	0	0	0	0	1	1	0	0	0	0	0	0	0	0	0	NA	NA	0	0	NA	NA
SL2.50ch00	18491847	18492058	Gypsy-RYX-incomp-chim_Slyco_light-B-R755-Map20	0	0	0	0	0	0	0	0	0	0	0	0	0	0	0	0	0	0	0	0	0	NA	0	0	0	0	0	0	0	0	0	0	0	0	0	0	0	0	0	1	0	0	0	0	NA	NA
SL2.50ch00	18550541	18551164	Gypsy_BlastSimOnly-RLX-incomp_Slyco_light-B-R3129-Map20_reversed	0	0	1	0	1	0	1	0	0	0	0	0	0	0	1	NA	NA	NA	NA	NA	NA	NA	NA	NA	NA	NA	NA	NA	NA	NA	NA	NA	NA	NA	NA	1	NA	NA	1	NA	NA	1	1	1	NA	NA
SL2.50ch00	18773476	18773882	Copia-RLX-incomp_Slyco_light-B-R736-Map10_reversed	0	0	0	0	0	0	0	0	0	0	0	0	0	NA	0	0	0	0	0	0	0	NA	0	0	0	0	0	0	0	0	0	0	0	0	0	0	0	0	0	0	0	0	0	0	NA	NA
SL2.50ch00	18982014	18982227	Gypsy-RYX-incomp-chim_Slyco_light-B-R755-Map20	0	0	0	0	0	0	0	1	0	0	NA	0	0	0	0	0	0	0	0	0	0	NA	0	0	0	0	0	0	0	0	0	0	0	0	0	0	0	0	0	0	0	0	0	1	NA	NA
SL2.50ch00	19121314	19121527	Copia-RLX-incomp_Slyco_light-B-R66-Map20_reversed	0	0	0	0	0	0	0	0	1	0	0	0	0	0	0	0	0	0	1	0	0	0	0	0	0	0	0	0	0	0	0	0	0	0	0	1	0	0	0	0	0	0	0	0	0	0
SL2.50ch00	19196624	19197753	Gypsy-RLX-incomp-chim_Slyco_light-B-G90-Map20	0	0	0	0	0	0	0	0	0	0	0	0	0	NA	1	0	0	0	0	0	0	NA	0	0	0	0	0	0	0	0	0	0	0	0	0	NA	0	0	NA	0	NA	0	NA	0	NA	NA
SL2.50ch00	19416114	19416324	Gypsy-RLX-incomp_Slyco_light-B-R3403-Map6	0	0	0	0	0	0	0	0	1	0	0	0	0	0	0	0	0	0	0	0	0	NA	0	0	0	0	0	0	0	0	0	0	0	0	0	1	0	0	0	0	0	0	0	NA	NA	NA
SL2.50ch00	19417271	19418060	Gypsy-RLX-incomp_Slyco_light-B-R3403-Map6	0	0	1	0	0	0	0	0	1	0	0	1	0	0	1	0	0	0	0	NA	0	NA	1	0	0	0	0	0	0	0	0	NA	0	1	0	0	1	0	NA	0	0	1	0	NA	NA	NA
SL2.50ch00	19612818	19613877	Gypsy-RYX-incomp-chim_Slyco_light-B-R1781-Map6_reversed	NA	NA	NA	NA	NA	NA	NA	NA	NA	NA	NA	NA	NA	NA	NA	NA	NA	NA	NA	NA	NA	NA	NA	NA	NA	NA	NA	NA	NA	NA	NA	NA	NA	NA	NA	NA	NA	1	NA	NA	NA	1	NA	1	NA	NA
SL2.50ch00	19703592	19703808	Gypsy-RLX-incomp_Slyco_light-B-R3403-Map6	0	1	0	1	1	0	0	0	0	0	0	0	0	0	0	0	0	0	0	0	0	0	0	0	0	0	0	0	0	0	0	0	0	0	0	0	0	0	0	0	0	0	0	0	0	0
SL2.50ch00	19703592	19703797	Gypsy-RYX-incomp-chim_Slyco_light-B-R755-Map20	0	0	0	0	0	0	0	0	0	0	0	0	0	0	0	0	0	0	0	0	0	0	0	0	0	0	0	0	0	0	0	0	0	0	0	0	0	0	0	0	0	0	0	0	0	0
SL2.50ch00	19868378	19868591	Gypsy-RLX-incomp_Slyco_light-B-R3403-Map6	0	0	0	0	0	0	1	0	0	1	0	0	0	0	0	0	0	0	0	0	0	NA	0	0	0	0	0	0	0	0	0	0	0	0	0	0	0	0	0	0	0	0	0	0	NA	0
SL2.50ch00	19868796	19869011	Gypsy-RYX-incomp-chim_Slyco_light-B-R755-Map20	0	0	0	0	0	0	0	0	0	0	0	0	0	0	0	0	0	0	0	1	0	NA	0	0	0	0	0	0	0	0	0	0	0	NA	0	0	0	0	0	0	0	0	0	0	NA	NA
SL2.50ch00	19941815	19942550	Copia-RLX-incomp_Slyco_light-B-G1034-Map20_reversed	0	0	0	0	1	0	0	1	0	0	0	1	0	0	0	0	1	NA	0	1	0	0	1	1	1	1	1	1	0	0	0	0	0	0	NA	0	NA	0	0	0	0	0	0	0	0	0
SL2.50ch00	20011569	20011777	Gypsy-RYX-incomp-chim_Slyco_light-B-R755-Map20	0	0	0	0	0	1	0	0	1	0	0	0	0	0	NA	0	0	0	0	0	0	NA	0	0	0	0	0	0	0	0	0	0	0	0	0	0	0	0	0	0	NA	0	0	0	NA	NA
SL2.50ch00	20012183	20012395	Gypsy-RYX-incomp-chim_Slyco_light-B-R755-Map20	0	0	0	0	0	0	0	0	0	0	1	0	0	0	NA	0	0	0	0	1	0	NA	0	0	0	0	0	0	0	0	0	0	0	NA	0	0	0	0	0	0	NA	0	0	0	NA	0
SL2.50ch00	20012812	20013017	Gypsy-RLX-incomp_Slyco_light-B-R3403-Map6	0	0	0	0	0	0	0	0	0	0	0	0	0	0	NA	0	0	0	0	0	0	NA	0	0	0	0	0	0	0	0	0	0	0	NA	0	0	0	0	0	0	NA	0	0	0	NA	NA
SL2.50ch00	20090501	20090709	Copia-RYX-incomp-chim_Slyco_light-B-P55.20-Map20_reversed(Rider)	0	0	0	0	0	0	0	0	0	0	0	0	0	1	1	0	0	0	0	0	0	0	0	0	0	0	0	0	0	0	0	0	0	0	0	0	0	0	0	0	0	0	0	0	0	0
SL2.50ch00	20122300	20122517	Gypsy-RLX-incomp_Slyco_light-B-R3403-Map6	0	0	0	0	0	0	0	0	0	0	0	0	0	0	0	0	0	0	NA	NA	0	NA	0	0	0	0	0	0	0	0	0	0	0	0	0	NA	0	0	NA	0	NA	0	NA	NA	NA	NA
SL2.50ch00	20123685	20123890	Gypsy-RLX-incomp_Slyco_light-B-R3403-Map6	0	1	0	0	0	0	0	0	0	0	0	0	0	0	0	0	0	0	0	0	0	NA	0	0	0	0	0	0	0	0	0	0	0	0	0	0	1	0	0	0	0	0	0	0	NA	0
SL2.50ch00	20403931	20404687	Gypsy-RLX-incomp_Slyco_light-B-R5041-Map20_reversed	0	NA	0	0	0	NA	NA	0	0	NA	0	0	NA	0	0	0	0	NA	0	0	0	NA	NA	NA	0	NA	0	0	0	0	0	0	0	0	NA	0	NA	0	0	0	0	0	0	1	NA	NA
SL2.50ch00	20414461	20414880	Gypsy-RLX-comp_Slyco_light-B-R40-Map20	0	1	0	0	0	0	1	1	0	0	0	0	0	0	0	0	0	NA	NA	NA	1	NA	NA	NA	NA	NA	NA	NA	1	NA	NA	NA	NA	NA	NA	0	NA	NA	NA	NA	NA	NA	NA	NA	NA	NA
SL2.50ch00	20493625	20493831	Gypsy-RLX-incomp_Slyco_light-B-R3403-Map6	0	0	0	0	0	0	0	0	0	0	0	0	0	0	0	0	0	0	0	0	0	0	0	0	0	0	0	0	0	0	0	0	0	0	0	0	0	0	0	0	0	0	0	0	0	0
SL2.50ch00	20501931	20502466	hAT-DTX-comp_Slyco_light-B-G1307-Map7	0	0	0	0	0	0	0	0	0	0	0	0	0	0	0	0	0	0	0	0	0	0	0	0	0	0	0	0	0	0	0	0	0	0	0	0	0	0	1	0	0	0	0	0	0	0
SL2.50ch00	20778370	20778576	Gypsy-RLX-incomp_Slyco_light-B-R3403-Map6	0	0	0	0	0	1	0	0	0	0	0	0	0	0	0	0	0	0	0	0	0	NA	0	0	0	0	0	0	0	0	1	0	1	0	0	0	0	0	0	0	0	0	0	0	0	0
SL2.50ch00	20784669	20784876	Gypsy-RLX-incomp-chim_Slyco_light-B-R788-Map12_reversed	0	0	0	0	0	0	0	0	0	0	0	0	0	0	0	0	0	0	0	0	0	NA	0	0	0	0	0	0	0	0	0	0	0	0	0	0	0	0	0	0	0	0	1	0	NA	NA
SL2.50ch00	21199327	21199533	Gypsy-RLX-incomp_Slyco_light-B-R3403-Map6	0	0	0	0	0	0	0	0	0	0	0	0	0	1	0	0	0	0	0	0	0	NA	0	0	0	0	0	0	0	0	0	0	0	1	0	0	0	1	0	0	0	0	0	0	NA	0
SL2.50ch00	21201920	21202293	Gypsy-RLX-incomp_Slyco_light-B-R3403-Map6	0	0	0	0	0	0	0	0	0	0	0	0	0	0	0	0	0	0	NA	0	0	NA	0	0	0	0	0	1	0	0	0	0	0	0	0	0	0	0	NA	0	0	0	NA	0	NA	NA
SL2.50ch00	21287723	21287932	Gypsy-RLX-incomp_Slyco_light-B-R2181-Map7	0	0	0	0	0	0	NA	0	0	0	0	0	0	0	0	0	0	0	0	0	0	NA	0	0	0	0	0	0	0	0	0	0	0	0	0	0	0	0	0	0	0	0	NA	0	NA	NA
SL2.50ch00	21288644	21289114	Gypsy_BlastSimOnly-RLX-incomp_Slyco_light-B-R1255-Map7	0	0	0	0	0	0	0	0	0	0	0	0	0	NA	1	NA	NA	NA	1	NA	NA	NA	NA	NA	NA	NA	NA	NA	NA	NA	NA	NA	NA	NA	NA	NA	NA	NA	1	NA	1	NA	NA	1	NA	NA
SL2.50ch00	21320467	21320681	Gypsy-RLX-incomp_Slyco_light-B-R3403-Map6	0	0	0	0	0	0	0	0	0	0	0	0	0	0	0	0	0	0	0	0	0	NA	0	0	0	0	0	0	0	0	0	0	0	0	1	0	0	0	0	0	0	0	0	0	NA	NA
SL2.50ch00	21545579	21545795	Gypsy-RLX-incomp_Slyco_light-B-R3403-Map6	1	0	0	0	0	0	0	0	NA	0	0	0	0	0	NA	0	0	0	0	0	0	NA	NA	0	0	0	0	0	0	1	0	0	NA	0	NA	1	0	0	0	0	1	0	0	0	NA	NA
SL2.50ch00	21545579	21545784	Gypsy-RYX-incomp-chim_Slyco_light-B-R755-Map20	0	0	0	0	1	0	0	0	1	0	0	0	0	0	NA	0	0	0	0	0	0	NA	1	0	0	0	0	0	0	NA	0	0	1	0	1	0	0	0	0	0	NA	0	0	0	NA	NA
SL2.50ch00	21641261	21641605	Gypsy-RLX-incomp_Slyco_light-B-R3403-Map6	0	0	0	0	1	0	0	0	0	0	0	0	0	0	0	NA	NA	NA	NA	NA	1	NA	NA	NA	NA	NA	NA	NA	NA	NA	NA	NA	NA	NA	NA	NA	NA	1	NA	NA	NA	NA	NA	NA	NA	NA
SL2.50ch01	12477	13238	Copia_BlastSimOnly-RLX-incomp_Slyco_light-B-R1066-Map7	0	0	0	0	0	0	NA	0	0	0	0	0	0	0	0	0	0	0	NA	0	NA	NA	1	0	0	0	0	NA	0	0	0	0	0	0	0	0	0	0	0	0	0	0	0	0	NA	NA
SL2.50ch01	18248	19302	Copia-RLX-incomp_Slyco_light-B-G1345-Map20	0	0	0	0	0	0	0	0	0	0	0	0	0	0	0	0	0	0	0	0	0	0	0	0	0	0	0	0	0	0	0	0	0	0	0	0	0	0	0	0	0	0	0	0	0	0
SL2.50ch01	18717	19173	Copia-RYX-incomp-chim_Slyco_light-B-G1242-Map20	0	0	1	0	0	0	0	0	0	0	0	0	0	0	0	0	0	0	0	0	0	0	0	0	0	0	0	0	0	0	0	0	0	0	0	0	0	0	0	0	0	0	0	0	0	0
SL2.50ch01	116152	116437	Gypsy-RLX-incomp-chim_Slyco_light-B-R213-Map7_reversed	0	0	0	0	1	0	NA	0	NA	0	0	0	0	0	0	0	0	NA	NA	NA	NA	NA	NA	NA	NA	NA	NA	NA	NA	NA	NA	NA	NA	1	NA	0	NA	NA	1	NA	1	NA	1	1	NA	NA
SL2.50ch01	161332	161665	Gypsy-RYX-incomp-chim_Slyco_light-B-G1360-Map20	0	0	0	0	0	0	0	0	NA	0	0	0	0	0	0	0	0	0	0	0	0	NA	0	0	NA	0	0	0	0	0	0	0	0	0	0	0	0	0	0	0	0	0	0	0	NA	0
SL2.50ch01	296604	297513	Copia-RYX-incomp-chim_Slyco_light-B-G1107-Map20_reversed	NA	NA	NA	0	1	0	1	NA	NA	NA	0	0	0	0	1	0	NA	NA	0	NA	0	NA	0	NA	0	NA	NA	1	0	NA	NA	NA	0	NA	0	NA	0	0	NA	NA	NA	1	NA	NA	NA	NA
SL2.50ch01	319249	319724	Copia_BlastSimOnly-RSX-incomp-chim_Slyco_light-B-G237-Map20_reversed	0	0	0	0	0	0	0	0	0	0	0	0	0	0	0	0	0	0	0	0	0	0	0	0	0	0	0	0	0	0	0	0	0	0	0	0	0	0	0	0	0	0	0	0	0	0
SL2.50ch01	319256	319665	Copia-RYX-incomp-chim_Slyco_light-B-P55.20-Map20_reversed(Rider)	0	0	0	0	0	0	0	0	0	0	0	0	0	0	0	0	0	0	0	0	0	0	0	0	0	0	0	0	0	0	0	0	0	0	0	0	0	0	0	0	0	0	0	0	0	0
SL2.50ch01	389576	389792	MuDR-DTX-incomp_Slyco_light-B-G1417-Map20_reversed	0	0	0	0	0	0	0	0	0	0	0	0	0	0	0	0	0	0	0	0	0	0	0	0	0	0	0	0	0	0	0	0	0	0	0	0	0	0	0	0	0	0	0	0	0	0
SL2.50ch01	389579	389784	Copia-RYX-incomp-chim_Slyco_light-B-P164.20-Map11	0	0	0	0	0	0	0	0	0	0	0	0	0	0	0	0	0	0	0	0	0	0	0	0	0	0	0	0	0	0	0	0	0	0	0	0	0	0	0	0	0	0	0	0	0	0
SL2.50ch01	389579	389784	Copia-RYX-incomp-chim_Slyco_light-B-R3874-Map5	0	0	0	0	0	0	0	0	0	0	0	0	0	0	0	0	0	0	0	0	0	0	0	0	0	0	0	0	0	0	0	0	0	0	0	0	0	0	0	0	0	0	0	0	0	0
SL2.50ch01	389579	389784	Gypsy-RLX-incomp-chim_Slyco_light-B-R213-Map7_reversed	0	0	0	0	0	0	0	0	0	0	0	0	0	0	0	0	0	0	0	0	0	0	0	0	0	0	0	0	0	0	0	0	0	0	0	0	0	0	0	0	0	0	0	0	0	0
SL2.50ch01	389579	389784	Gypsy-RLX-incomp_Slyco_light-B-G1424-Map5	0	0	0	0	0	0	0	0	0	0	0	0	0	0	0	0	0	0	0	0	0	0	0	0	0	0	0	0	0	0	0	0	0	0	0	0	0	0	0	0	0	0	0	0	0	0
SL2.50ch01	761797	762148	hAT_BlastSimOnly-DTX-incomp_Slyco_light-B-R4501-Map6	0	0	0	0	0	0	0	0	0	0	0	0	0	0	0	0	0	0	0	0	0	0	0	0	0	0	0	0	0	0	0	0	0	0	0	0	0	0	0	0	0	0	0	0	0	0
SL2.50ch01	1110601	1110910	Copia-RYX-incomp-chim_Slyco_light-B-P55.20-Map20_reversed(Rider)	0	0	0	0	0	0	0	0	NA	0	0	0	0	0	0	0	0	0	0	0	0	NA	0	0	0	0	0	0	0	0	0	0	0	0	0	0	0	0	0	0	0	0	1	0	0	0
SL2.50ch01	1197882	1198184	Copia-RLX-incomp_Slyco_light-B-G1423-Map20	0	0	0	0	NA	0	NA	0	0	0	0	0	0	0	0	0	0	0	0	0	0	0	0	0	0	0	0	0	0	0	0	NA	0	0	0	0	0	0	0	0	0	NA	0	0	0	NA
SL2.50ch01	1198834	1199185	Copia-RLX-comp_Slyco_light-B-R1556-Map8	0	0	1	0	1	0	1	0	0	0	0	0	0	0	0	0	0	0	0	0	0	0	0	0	0	0	0	0	0	0	0	NA	0	0	0	0	0	0	0	0	0	NA	0	0	0	NA
SL2.50ch01	1203582	1203822	Copia_BlastSimOnly-RSX-incomp-chim_Slyco_light-B-G237-Map20_reversed	0	0	NA	0	NA	0	NA	0	0	0	0	0	0	0	0	0	0	0	0	NA	0	0	0	0	0	0	0	0	0	0	0	0	0	0	0	0	0	0	0	0	0	NA	0	0	0	NA
SL2.50ch01	1203607	1203813	Copia-RYX-incomp-chim_Slyco_light-B-P55.20-Map20_reversed(Rider)	0	0	NA	0	NA	0	NA	0	0	0	0	0	0	0	0	0	0	0	0	NA	0	0	0	0	0	0	0	0	0	0	0	0	0	0	0	0	0	0	0	0	0	NA	0	0	0	NA
SL2.50ch01	1308642	1309009	Copia_BlastSimOnly-RLX-incomp_Slyco_light-B-R1066-Map7	0	0	0	0	0	0	0	0	0	0	0	0	0	0	0	0	0	0	0	0	0	0	0	0	0	0	0	0	0	0	0	0	0	0	0	0	0	0	0	0	0	0	0	0	0	NA
SL2.50ch01	1308755	1309134	MuDR-DTX-incomp_Slyco_light-B-R3153-Map9	0	0	0	0	0	0	0	0	0	0	0	0	0	0	0	0	0	0	0	0	0	0	0	0	0	0	0	0	0	0	0	0	0	0	0	0	0	0	0	0	0	0	0	0	0	NA
SL2.50ch01	1324752	1325334	Copia-RLX-incomp-chim_Slyco_light-B-R6003-Map6	0	0	0	0	0	0	0	0	0	0	0	0	0	0	0	0	0	0	0	0	0	NA	0	0	0	0	0	0	0	0	0	0	0	0	0	0	0	0	0	0	0	1	0	0	NA	NA
SL2.50ch01	1347665	1348251	Gypsy-RLX-comp-chim_Slyco_light-B-R2177-Map9	0	0	0	0	0	0	0	0	0	0	0	0	0	0	0	0	0	0	0	0	0	0	0	0	0	0	0	0	0	0	0	0	0	0	0	1	0	0	1	0	NA	0	1	1	0	0
SL2.50ch01	1347760	1348172	Gypsy-RLX-comp-chim_Slyco_light-B-P330.69-Map5_reversed	0	0	0	0	0	0	0	0	0	0	0	0	0	0	0	0	0	0	0	0	0	0	0	0	0	0	0	0	0	0	0	0	0	0	0	1	0	0	1	0	1	0	0	1	0	0
SL2.50ch01	1826125	1826509	Copia-RYX-incomp-chim_Slyco_light-B-P55.20-Map20_reversed(Rider)	0	0	0	0	0	0	0	0	0	0	0	0	0	0	0	0	1	0	0	0	0	0	0	0	0	0	0	0	0	0	0	0	0	0	0	0	0	0	0	0	0	0	0	0	0	0
SL2.50ch01	1826229	1826472	Copia-RLX-comp_Slyco_light-B-G1251-Map20(Rider)	0	0	0	0	0	0	0	0	0	0	0	0	0	0	0	0	1	0	0	0	0	0	0	0	0	0	0	0	0	0	0	0	0	0	0	0	0	0	0	0	0	0	0	0	0	0
SL2.50ch01	1828798	1829146	Copia-RYX-incomp-chim_Slyco_light-B-P164.20-Map11	0	0	0	0	0	0	0	0	0	0	0	0	0	0	0	0	0	0	0	0	0	0	0	0	0	0	0	0	0	0	0	0	0	0	0	1	0	0	1	0	NA	0	0	0	0	NA
SL2.50ch01	1828821	1829024	Copia-RLX-incomp_Slyco_light-B-G1349-Map20	0	0	0	0	0	0	0	0	0	0	0	0	0	0	0	0	0	0	0	0	0	0	0	0	0	0	0	0	0	0	0	0	0	0	0	1	0	0	1	0	NA	0	0	0	0	NA
SL2.50ch01	1898594	1899433	LINE-RIX-incomp_Slyco_light-B-R667-Map11_reversed	0	1	1	1	0	0	1	1	0	1	1	1	1	1	1	0	0	1	1	1	0	1	1	1	0	0	0	1	1	0	1	1	1	0	1	1	1	1	1	1	0	0	0	1	0	0
SL2.50ch01	1989704	1989914	Copia-RLX-incomp_Slyco_light-B-R3-Map20_reversed	0	0	0	0	0	0	0	0	0	0	0	0	0	0	0	0	0	0	0	0	0	0	0	0	0	0	0	0	0	0	0	0	0	0	0	0	0	0	0	0	0	0	1	0	NA	0
SL2.50ch01	2126830	2127221	Copia-RYX-incomp-chim_Slyco_light-B-P55.20-Map20_reversed(Rider)	0	1	0	0	0	0	0	0	0	0	0	0	0	0	0	0	0	0	0	0	0	0	0	0	0	0	0	0	0	0	0	0	0	0	0	0	0	0	0	0	0	0	0	0	0	0
SL2.50ch01	2126967	2127207	Copia-RLX-comp_Slyco_light-B-G1251-Map20(Rider)	0	0	0	0	0	0	0	0	0	0	0	0	0	0	0	0	0	0	0	0	0	0	0	0	0	0	0	0	0	0	0	0	0	0	0	0	0	0	0	0	0	0	0	0	0	0
SL2.50ch01	2134671	2134886	Copia-RLX-comp_Slyco_light-B-G1251-Map20(Rider)	0	0	0	0	0	0	0	0	0	0	0	0	0	0	0	0	0	0	0	0	0	0	0	0	0	0	0	0	0	0	0	0	0	0	0	0	0	0	1	0	0	0	0	0	0	0
SL2.50ch01	2134672	2134885	Copia-RYX-incomp-chim_Slyco_light-B-P55.20-Map20_reversed(Rider)	0	0	0	0	0	0	0	0	0	0	0	0	0	0	0	0	0	0	0	0	0	0	0	0	0	0	0	0	0	0	0	0	0	0	0	0	0	0	1	0	0	1	0	1	0	0
SL2.50ch01	2315319	2315740	Gypsy-RLX-incomp-chim_Slyco_light-B-R213-Map7_reversed	0	0	0	0	0	0	0	0	0	0	0	0	0	0	0	0	0	0	0	0	0	0	0	0	0	0	0	0	0	0	0	0	0	0	0	0	0	0	0	0	0	0	0	0	0	0
SL2.50ch01	2446052	2446260	Copia-RYX-incomp-chim_Slyco_light-B-R3874-Map5	0	0	0	0	0	0	0	0	0	0	0	0	0	0	0	0	0	0	0	0	0	0	0	0	0	0	0	0	0	0	0	0	0	0	0	0	0	0	1	0	0	1	0	0	0	0
SL2.50ch01	2446053	2446258	Copia-RYX-incomp-chim_Slyco_light-B-G1242-Map20	0	0	0	0	0	0	0	0	0	0	0	0	0	0	0	0	0	0	0	0	0	0	0	0	0	0	0	0	0	0	0	0	0	0	0	0	0	0	0	0	0	1	0	0	0	0
SL2.50ch01	2446053	2446258	Copia_withOTHER-RLX-incomp_Slyco_light-B-R4185-Map7_reversed	0	0	0	0	0	0	0	0	0	0	0	0	0	0	0	0	0	0	0	0	0	0	0	0	0	0	0	0	0	0	0	0	0	0	0	0	0	0	0	0	0	1	0	0	0	0
SL2.50ch01	2446053	2446258	Gypsy-RLX-incomp_Slyco_light-B-G1424-Map5	0	0	0	0	0	0	0	0	0	0	0	0	0	0	0	0	0	0	0	0	0	0	0	0	0	0	0	0	0	0	0	0	0	0	0	0	0	0	0	0	0	1	0	0	0	0
SL2.50ch01	2466823	2467694	LINE-RIX-incomp_Slyco_light-B-R3973-Map5	0	0	1	0	1	NA	0	NA	0	0	NA	0	NA	0	1	0	NA	NA	1	0	NA	NA	0	NA	NA	NA	NA	NA	0	NA	NA	0	NA	0	NA	NA	0	NA	NA	NA	1	NA	1	1	0	0
SL2.50ch01	2556440	2556976	Copia-RLX-incomp_Slyco_light-B-G1034-Map20_reversed	1	0	0	0	0	0	0	0	0	0	0	0	0	0	0	0	NA	1	0	0	0	0	0	0	0	0	NA	0	NA	0	0	1	0	0	1	NA	0	1	0	1	0	0	0	NA	0	0
SL2.50ch01	2567328	2567759	Gypsy-RLX-incomp_Slyco_light-B-R5041-Map20_reversed	0	0	0	0	0	0	0	0	0	0	0	1	0	0	0	0	0	0	0	0	0	0	0	0	0	0	0	0	1	0	1	0	0	0	1	0	NA	0	0	0	0	0	0	NA	0	0
SL2.50ch01	2900952	2901180	Copia-RLX-incomp_Slyco_light-B-R1957-Map10_reversed	0	0	0	1	0	0	1	0	0	0	0	0	0	0	0	0	0	0	0	0	0	0	0	0	0	1	0	0	0	0	0	0	0	0	1	0	0	0	0	0	0	0	0	0	0	0
SL2.50ch01	3147170	3147916	Gypsy-RLX-comp-chim_Slyco_light-B-G1370-Map6	0	0	NA	0	0	0	0	0	0	0	0	0	0	0	0	0	0	0	0	0	0	0	0	0	0	0	0	0	0	0	0	0	0	0	0	0	0	0	0	0	NA	0	0	0	0	0
SL2.50ch01	3147489	3147866	Gypsy-RLX-comp-chim_Slyco_light-B-G1376-Map7	0	0	NA	0	0	0	0	0	0	0	0	0	0	0	0	0	0	0	0	0	0	0	0	0	0	0	0	0	0	0	0	0	0	0	0	0	0	0	0	0	NA	1	0	1	0	0
SL2.50ch01	3147508	3147926	Gypsy-RLX-incomp-chim_Slyco_light-B-G90-Map20	0	0	NA	0	0	0	0	0	0	0	0	0	0	0	0	0	0	0	0	0	0	0	0	0	0	0	0	0	0	0	0	0	0	0	0	0	0	0	0	0	NA	1	0	0	0	0
SL2.50ch01	3284701	3284950	MuDR-DTX-incomp_Slyco_light-B-G1417-Map20_reversed	0	0	0	0	0	0	0	0	0	0	0	0	0	0	0	0	0	0	0	0	0	0	0	0	0	0	0	0	0	0	0	0	0	0	0	0	0	0	1	0	0	0	1	0	0	0
SL2.50ch01	3289949	3290295	Copia-RYX-incomp-chim_Slyco_light-B-P55.20-Map20_reversed(Rider)	0	0	0	0	0	0	0	0	0	0	0	0	0	0	0	0	0	0	0	0	0	NA	0	0	0	0	0	0	0	0	0	0	0	0	0	0	0	0	0	0	0	0	0	0	NA	0
SL2.50ch01	3320750	3320962	Gypsy-RYX-incomp-chim_Slyco_light-B-P33.101-Map14	0	0	0	0	0	0	0	0	0	0	0	0	0	0	0	NA	0	0	0	0	0	NA	0	0	NA	0	0	0	0	0	0	0	0	0	0	0	0	0	0	0	NA	0	0	1	NA	NA
SL2.50ch01	3479065	3479759	Copia-RLX-incomp_Slyco_light-B-R3260-Map16	0	0	1	0	0	0	1	0	0	0	0	0	0	0	1	0	0	0	0	0	0	NA	0	0	0	0	0	0	0	0	0	0	0	0	0	1	0	0	1	0	NA	1	1	1	NA	0
SL2.50ch01	3479209	3479688	MuDR-DTX-incomp_Slyco_light-B-R5327-Map6	0	0	1	0	0	0	1	0	0	0	0	0	0	0	1	0	0	0	0	0	0	NA	0	0	0	0	0	0	0	0	0	0	0	0	0	1	0	0	1	0	1	1	1	1	NA	0
SL2.50ch01	3480889	3481484	Copia-RLX-incomp_Slyco_light-B-G1034-Map20_reversed	0	0	1	0	0	0	1	0	0	0	0	0	0	0	1	0	0	0	0	0	0	NA	0	0	0	0	0	0	0	0	0	0	0	0	0	1	0	0	1	0	1	1	1	1	NA	0
SL2.50ch01	3480891	3481305	Copia-RLX-incomp-chim_Slyco_light-B-R315-Map20	0	0	NA	0	0	0	1	0	0	0	0	0	0	0	1	0	0	0	0	0	0	NA	0	0	0	0	0	0	0	0	0	0	0	0	0	0	0	0	1	0	NA	1	1	1	NA	0
SL2.50ch01	3481049	3481366	Copia-RLX-incomp-chim_Slyco_light-B-R295-Map20_reversed	0	0	1	0	0	0	1	0	0	0	0	0	0	0	1	0	0	0	0	0	0	NA	0	0	0	0	0	0	0	0	0	0	0	0	0	1	0	0	1	0	1	1	1	1	NA	0
SL2.50ch01	3552710	3552999	MuDR-DTX-incomp_Slyco_light-B-G1133-Map6_reversed	0	0	1	0	0	0	0	0	0	0	0	0	0	0	0	0	0	0	0	0	0	0	0	0	0	0	0	0	0	0	0	0	0	0	0	0	0	0	1	0	0	1	1	1	0	0
SL2.50ch01	3557436	3558005	Gypsy-RLX-incomp_Slyco_light-B-R5019-Map6_reversed	0	0	1	0	0	0	0	0	0	0	0	0	0	0	0	0	0	0	0	0	0	0	0	0	0	0	0	0	0	0	0	0	0	0	0	0	0	0	1	0	0	1	0	1	0	NA
SL2.50ch01	3557659	3557869	Copia-RLX-incomp_Slyco_light-B-R1459-Map20	0	0	0	0	0	0	0	0	0	0	0	0	0	0	0	0	0	0	0	0	0	0	0	0	0	0	0	0	0	0	0	0	0	0	0	0	0	0	1	0	0	0	0	NA	0	NA
SL2.50ch01	3557659	3557869	Gypsy_BlastSimOnly-RLX-incomp_Slyco_light-B-R3129-Map20_reversed	0	0	0	0	0	0	0	0	0	0	0	0	0	0	0	0	0	0	0	0	0	0	0	0	0	0	0	0	0	0	0	0	0	0	0	0	0	0	0	0	0	0	1	NA	0	NA
SL2.50ch01	3557659	3557869	Gypsy_BlastSimOnly_withOTHER-RLX-incomp_Slyco_light-B-R5678-Map11_reversed	0	0	0	0	0	0	0	0	0	0	0	0	0	0	0	0	0	0	0	0	0	0	0	0	0	0	0	0	0	0	0	0	0	0	0	0	0	0	0	0	0	0	1	NA	0	NA
SL2.50ch01	3557659	3557869	MuDR-DTX-incomp-chim_Slyco_light-B-R1194-Map20	0	0	0	0	0	0	0	0	0	0	0	0	0	0	0	0	0	0	0	0	0	0	0	0	0	0	0	0	0	0	0	0	0	0	0	0	0	0	1	0	0	0	0	NA	0	NA
SL2.50ch01	3637161	3637437	Copia-RLX-incomp-chim_Slyco_light-B-R295-Map20_reversed	0	0	1	0	0	0	0	0	0	0	0	0	0	0	0	0	0	0	0	0	0	0	0	0	NA	0	0	0	0	0	0	0	0	0	0	0	0	0	1	0	NA	0	0	0	NA	NA
SL2.50ch01	3637185	3637461	Copia-RLX-incomp-chim_Slyco_light-B-R315-Map20	0	0	1	0	0	0	1	0	0	0	0	0	0	0	0	0	0	0	0	0	0	0	0	0	NA	0	0	0	0	0	0	0	0	0	0	0	0	0	1	0	NA	1	0	1	NA	NA
SL2.50ch01	3637203	3637409	Copia-RLX-incomp_Slyco_light-B-G1034-Map20_reversed	0	0	1	0	0	0	1	0	0	0	0	0	0	0	0	0	0	0	0	0	0	0	0	0	NA	0	0	0	0	0	0	0	0	0	0	0	0	0	1	0	NA	1	0	1	NA	NA
SL2.50ch01	3900494	3900920	MuDR-DTX-incomp_Slyco_light-B-R1335-Map10	0	0	0	0	0	0	0	0	0	0	0	0	0	0	0	0	0	0	0	0	0	NA	0	0	0	0	0	0	0	0	0	0	0	0	0	1	0	0	1	0	0	0	NA	1	NA	NA
SL2.50ch01	3964462	3964668	Copia-RLX-incomp_Slyco_light-B-R66-Map20_reversed	0	0	1	0	0	0	1	0	0	0	0	0	0	0	1	0	0	0	0	0	0	0	0	0	0	0	0	0	0	0	0	0	0	0	0	1	0	0	0	0	1	0	1	1	0	0
SL2.50ch01	4030381	4030597	Gypsy_BlastSimOnly-RLX-incomp_Slyco_light-B-R3129-Map20_reversed	0	0	0	0	0	0	0	0	0	0	0	0	0	0	0	0	0	0	0	0	0	0	0	0	0	0	0	0	0	0	0	0	0	NA	0	0	0	0	0	0	NA	0	NA	0	0	0
SL2.50ch01	4094240	4094787	Gypsy-RLX-comp_Slyco_light-B-R40-Map20	0	0	1	0	0	0	0	0	0	0	0	0	0	0	0	0	0	0	0	0	0	0	0	0	0	0	0	0	0	0	0	0	0	0	0	0	0	0	0	0	0	1	0	1	0	NA
SL2.50ch01	4174523	4174733	Gypsy-RLX-incomp_Slyco_light-B-R5019-Map6_reversed	0	0	0	0	0	0	0	0	0	0	0	0	0	0	0	NA	0	0	0	0	0	NA	0	0	0	0	0	0	0	0	0	0	0	0	0	0	0	0	1	0	0	0	0	0	NA	0
SL2.50ch01	4217462	4217736	Gypsy-RLX-incomp_Slyco_light-B-R2181-Map7	0	0	0	0	0	0	0	0	0	0	0	0	0	0	0	0	0	0	0	0	0	NA	0	0	0	0	0	0	0	0	0	0	0	0	0	0	0	0	0	0	NA	0	1	0	NA	NA
SL2.50ch01	4242650	4242956	Gypsy-RLX-comp-chim_Slyco_light-B-G1421-Map5	0	0	0	0	0	0	0	0	0	0	0	0	0	0	0	0	0	0	0	0	0	0	0	0	0	0	0	0	0	0	0	0	0	0	0	0	0	0	0	0	0	0	0	0	0	0
SL2.50ch01	4242655	4242864	Gypsy-RLX-comp-chim_Slyco_light-B-P238.69-Map6	0	0	0	0	0	0	0	0	0	0	0	0	0	0	0	0	0	0	0	0	0	0	0	0	0	0	0	0	0	0	0	0	0	0	0	0	0	0	0	0	0	0	0	0	0	0
SL2.50ch01	4242655	4242864	Gypsy-RLX-comp-chim_Slyco_light-B-P330.69-Map5_reversed	0	0	0	0	0	0	0	0	0	0	0	0	0	0	0	0	0	0	0	0	0	0	0	0	0	0	0	0	0	0	0	0	0	0	0	0	0	0	0	0	0	0	0	0	0	0
SL2.50ch01	4242655	4242864	Gypsy-RLX-comp-chim_Slyco_light-B-P72.69-Map6_reversed	0	0	0	0	0	0	0	0	0	0	0	0	0	0	0	0	0	0	0	0	0	0	0	0	0	0	0	0	0	0	0	0	0	0	0	0	0	0	0	0	0	0	0	0	0	0
SL2.50ch01	4246499	4246771	Gypsy-RLX-comp-chim_Slyco_light-B-G1421-Map5	0	0	0	0	0	0	0	0	0	0	0	0	0	0	0	0	0	0	0	0	0	0	0	0	0	0	0	0	0	0	0	0	0	0	0	0	0	0	0	0	0	0	0	0	0	0
SL2.50ch01	4424337	4424611	Copia-RLX-comp_Slyco_light-B-G1251-Map20(Rider)	0	0	NA	NA	0	0	NA	0	0	0	0	0	0	0	NA	NA	0	0	0	0	0	NA	0	0	NA	0	0	0	0	0	0	NA	NA	NA	0	NA	0	0	NA	0	NA	0	NA	NA	NA	NA
SL2.50ch01	4498456	4498905	Gypsy-RLX-comp-chim_Slyco_light-B-R2177-Map9	0	0	0	0	0	0	0	0	0	0	0	0	0	0	0	0	0	0	0	0	0	0	0	0	0	0	0	0	0	0	0	0	0	0	0	0	0	0	0	0	0	0	0	0	0	0
SL2.50ch01	4499505	4499727	Copia_BlastSimOnly-RLX-comp_Slyco_light-B-R2468-Map20	0	0	0	0	0	0	0	0	0	0	0	0	0	0	0	0	0	0	0	0	0	0	0	0	0	0	0	0	0	0	0	0	0	0	0	0	0	0	0	0	0	0	0	0	0	0
SL2.50ch01	4543990	4544628	Copia-RYX-incomp-chim_Slyco_light-B-P55.20-Map20_reversed(Rider)	0	0	0	0	0	0	0	0	0	0	0	0	0	0	0	0	0	0	0	0	0	0	0	0	0	0	0	0	0	0	0	0	0	0	0	0	0	0	0	0	0	0	0	0	0	0
SL2.50ch01	4544082	4544910	Copia_BlastSimOnly-RLX-incomp_Slyco_light-B-P85.20-Map20_reversed	0	0	1	0	0	0	1	0	0	0	0	0	0	0	0	0	0	0	0	0	0	0	0	0	0	0	0	0	0	0	0	0	0	0	0	0	0	0	1	0	0	0	0	1	0	0
SL2.50ch01	4544082	4544288	Copia_BlastSimOnly-RSX-incomp-chim_Slyco_light-B-G237-Map20_reversed	0	0	0	0	0	0	1	0	0	0	0	0	0	0	0	0	0	0	0	0	0	0	0	0	0	0	0	0	0	0	0	0	0	0	0	0	0	0	0	0	0	0	0	0	0	0
SL2.50ch01	4544331	4544533	Copia-RLX-comp_Slyco_light-B-G1251-Map20(Rider)	0	0	0	0	0	0	0	0	0	0	0	0	0	0	0	0	0	0	0	0	0	0	0	0	0	0	0	0	0	0	0	0	0	0	0	0	0	0	1	0	0	0	0	0	0	0
SL2.50ch01	4544651	4544857	Copia-RLX-comp_Slyco_light-B-G1251-Map20(Rider)	0	0	1	0	0	0	0	0	0	0	0	0	0	0	0	0	0	0	0	0	0	0	0	0	0	0	0	0	0	0	0	0	0	0	0	0	0	0	0	0	0	0	0	1	0	0
SL2.50ch01	4544651	4544857	Copia-RYX-incomp-chim_Slyco_light-B-P55.20-Map20_reversed(Rider)	0	0	1	0	0	0	1	0	0	0	0	0	0	0	0	0	0	0	0	0	0	0	0	0	0	0	0	0	0	0	0	0	0	0	0	0	0	0	1	0	0	0	0	1	0	0
SL2.50ch01	4686140	4686595	Gypsy-RYX-incomp-chim_Slyco_light-B-G1360-Map20	0	0	0	0	0	0	0	0	0	0	0	0	0	0	0	0	0	0	0	0	0	0	0	0	0	0	0	0	0	0	0	0	0	0	0	0	0	0	0	0	0	0	0	0	0	0
SL2.50ch01	4763489	4763739	Gypsy-RLX-incomp_Slyco_light-B-R5041-Map20_reversed	0	0	NA	0	0	0	NA	0	0	0	0	0	0	0	NA	0	0	0	0	0	0	NA	0	0	0	0	0	0	0	0	0	0	0	0	0	0	0	0	NA	0	NA	0	NA	NA	NA	NA
SL2.50ch01	4856074	4856485	Copia_BlastSimOnly-RLX-incomp_Slyco_light-B-R5472-Map5	0	0	0	0	0	0	0	0	0	0	0	0	0	0	0	0	0	0	0	0	0	0	0	0	NA	0	0	0	0	0	0	0	0	0	0	0	0	0	0	0	0	0	0	0	0	0
SL2.50ch01	5150708	5150918	Gypsy_BlastSimOnly-RLX-incomp_Slyco_light-B-R1053-Map8	0	0	0	0	0	0	0	0	0	0	0	0	0	0	0	0	0	0	0	0	0	NA	0	0	0	0	0	0	0	0	0	0	0	0	0	1	0	0	1	0	NA	0	NA	0	NA	0
SL2.50ch01	5273552	5273939	Copia-RLX-incomp-chim_Slyco_light-B-G1425-Map7	0	0	0	0	0	0	0	0	0	0	0	0	0	0	NA	0	0	0	0	0	0	0	0	0	0	0	0	0	0	0	0	0	0	0	0	0	0	0	NA	0	NA	0	NA	NA	0	0
SL2.50ch01	5425052	5425270	Copia-RYX-incomp-chim_Slyco_light-B-P55.20-Map20_reversed(Rider)	0	0	0	0	0	0	0	0	0	0	0	0	0	0	0	0	0	0	0	0	0	0	0	0	0	0	0	0	0	0	0	0	0	0	0	0	0	0	0	0	0	0	0	0	0	0
SL2.50ch01	5442705	5443086	MuDR-DTX-incomp_Slyco_light-B-R3365-Map5	0	0	0	0	0	0	0	0	0	0	0	0	0	0	0	0	0	0	0	0	0	0	0	0	0	0	0	0	0	0	0	0	0	0	0	0	0	0	0	0	0	0	NA	1	0	NA
SL2.50ch01	5443279	5444474	Copia-RLX-incomp_Slyco_light-B-G1255-Map15	0	0	0	0	0	0	0	0	0	0	0	0	0	0	0	0	0	0	0	0	0	NA	0	0	0	0	1	0	0	0	0	0	0	0	1	0	0	0	0	0	0	0	0	0	NA	NA
SL2.50ch01	5461548	5461753	Copia-RLX-incomp_Slyco_light-B-R736-Map10_reversed	0	0	0	0	0	0	0	0	0	0	0	0	0	0	0	0	0	0	0	0	0	0	0	0	0	0	0	0	0	0	0	0	0	0	0	0	0	0	0	0	0	0	0	0	0	1
SL2.50ch01	5530396	5530602	Copia-RLX-incomp_Slyco_light-B-G1349-Map20	0	0	0	0	0	0	0	0	0	0	0	0	0	0	NA	0	0	0	0	0	0	0	0	0	0	0	0	0	0	0	0	0	0	1	0	1	0	0	0	0	NA	0	NA	0	0	0
SL2.50ch01	5533737	5534280	Copia_BlastSimOnly-RLX-incomp_Slyco_light-B-P85.20-Map20_reversed	0	0	0	0	0	0	0	0	0	0	0	0	0	0	0	0	0	0	0	0	0	NA	0	0	0	0	0	0	0	0	0	0	0	0	0	0	0	0	0	0	NA	0	NA	0	NA	NA
SL2.50ch01	5758001	5758559	Gypsy-RLX-incomp_Slyco_light-B-R5019-Map6_reversed	0	0	0	0	0	0	0	0	0	0	0	0	0	0	1	NA	0	0	0	0	0	NA	0	0	0	0	0	0	0	0	0	0	0	0	0	0	0	0	NA	0	0	0	1	1	NA	NA
SL2.50ch01	5815378	5816031	MuDR-DTX-incomp_Slyco_light-B-R3365-Map5	0	0	0	0	0	0	0	0	0	0	0	0	0	0	NA	NA	NA	0	0	0	0	NA	0	0	NA	0	0	0	0	0	0	0	0	0	0	0	0	0	NA	0	NA	0	0	NA	NA	0
SL2.50ch01	5826445	5827049	Copia-RLX-incomp_Slyco_light-B-P94.304-Map7	0	0	0	0	0	0	0	0	0	0	0	0	0	0	1	0	0	NA	NA	NA	NA	NA	NA	NA	0	0	NA	0	0	0	0	NA	NA	NA	NA	NA	NA	0	NA	NA	1	NA	NA	NA	NA	NA
SL2.50ch01	6091464	6091671	Copia-RYX-incomp-chim_Slyco_light-B-P55.20-Map20_reversed(Rider)	0	0	0	0	0	0	0	0	0	0	0	0	0	0	0	0	0	0	0	0	0	0	0	0	0	0	0	0	0	0	0	0	0	0	0	0	0	0	0	0	0	0	0	0	0	0
SL2.50ch01	6626355	6626586	MuDR-DTX-incomp_Slyco_light-B-R1146-Map8_reversed	0	0	0	0	0	0	0	0	0	0	0	0	0	0	0	0	0	0	0	0	0	0	0	0	0	0	0	0	0	0	0	0	0	0	0	0	0	0	0	0	0	0	0	0	0	0
SL2.50ch01	7836061	7836267	Gypsy-RLX-incomp_Slyco_light-B-R5041-Map20_reversed	0	0	0	0	0	0	0	0	0	0	0	0	0	0	1	0	0	0	0	0	0	NA	0	0	0	0	0	0	0	0	0	0	0	0	0	0	0	0	0	0	0	0	0	0	NA	NA
SL2.50ch01	8400333	8400538	Gypsy-RLX-incomp_Slyco_light-B-G1253-Map10_reversed	0	0	0	0	0	0	0	0	0	0	0	0	0	0	0	0	0	0	0	0	0	0	0	0	0	0	0	0	0	0	0	0	0	0	0	0	0	0	0	0	0	0	0	0	0	0
SL2.50ch01	8518450	8519297	Gypsy_BlastSimOnly-RLX-incomp_Slyco_light-B-R3129-Map20_reversed	0	0	0	0	0	0	0	0	0	0	0	0	0	0	0	0	0	0	0	0	0	NA	0	0	0	0	0	0	NA	0	0	0	0	0	0	1	0	0	0	0	0	0	0	0	NA	NA
SL2.50ch01	8668229	8668702	Copia_BlastSimOnly-RSX-incomp-chim_Slyco_light-B-G237-Map20_reversed	0	0	0	0	0	0	0	0	0	0	0	0	0	0	0	0	0	0	0	0	0	0	0	0	0	0	0	0	0	0	0	0	0	0	0	0	0	0	0	0	0	0	0	0	0	0
SL2.50ch01	9966624	9966829	Copia-RLX-incomp_Slyco_light-B-G1349-Map20	0	0	0	0	0	0	0	0	0	0	0	0	0	0	0	0	0	0	0	0	0	0	0	0	0	0	0	0	0	0	0	0	0	0	0	0	0	0	0	0	1	0	0	0	NA	NA
SL2.50ch01	10043314	10043964	Copia-RLX-incomp_Slyco_light-B-G1349-Map20	0	0	0	0	0	0	0	0	0	0	0	0	0	0	0	0	0	1	0	0	0	NA	0	0	0	0	0	0	0	0	0	0	0	1	0	0	0	0	0	0	0	1	0	0	NA	NA
SL2.50ch01	10606049	10606261	Copia-RLX-incomp-chim_Slyco_light-B-R5742-Map11_reversed	0	0	0	0	0	0	0	0	0	0	0	0	0	0	NA	0	0	0	0	0	1	NA	0	0	0	0	0	0	0	0	0	0	0	0	0	0	0	0	0	0	NA	0	0	0	NA	0
SL2.50ch01	10606309	10606622	Gypsy-RLX-incomp_Slyco_light-B-R951-Map9_reversed	0	0	0	0	0	0	0	0	0	0	0	0	0	0	NA	0	0	0	0	0	0	NA	0	0	0	0	0	0	0	0	0	0	0	0	0	0	0	0	0	0	NA	0	0	0	NA	NA
SL2.50ch01	10607321	10608014	Gypsy-RLX-incomp_Slyco_light-B-R951-Map9_reversed	0	0	0	0	0	0	0	0	0	0	0	0	0	0	NA	0	0	0	0	0	0	NA	0	0	0	0	0	0	0	0	0	0	0	0	0	0	0	0	0	0	NA	0	0	0	NA	NA
SL2.50ch01	10608778	10609577	Copia-RLX-incomp_Slyco_light-B-R3111-Map8_reversed	0	0	1	0	0	0	0	0	0	0	0	0	0	0	NA	1	0	1	0	0	0	NA	0	0	0	0	0	0	0	0	0	0	0	0	0	0	NA	0	0	0	NA	0	0	0	NA	NA
SL2.50ch01	10619604	10620095	Gypsy-RLX-incomp_Slyco_light-B-G84-Map7_reversed	0	0	0	0	0	0	0	0	0	0	0	0	0	0	NA	0	0	0	0	0	0	NA	0	0	0	0	0	0	0	0	0	0	0	0	0	0	0	0	1	0	NA	0	1	0	NA	NA
SL2.50ch01	10619740	10620166	Gypsy-RYX-incomp-chim_Slyco_light-B-G1360-Map20	0	0	0	0	0	0	0	0	0	0	0	0	0	0	NA	0	0	0	0	0	0	NA	0	0	0	0	0	0	0	0	0	0	0	0	0	1	0	0	1	0	NA	0	1	1	NA	NA
SL2.50ch01	10637655	10638587	Gypsy-RLX-comp-chim_Slyco_light-B-P72.69-Map6_reversed	0	0	0	0	0	0	0	0	0	0	0	0	0	0	0	0	0	0	0	0	0	NA	0	0	0	0	0	0	0	0	0	0	0	0	0	0	0	0	0	0	NA	0	0	0	NA	NA
SL2.50ch01	10680210	10680745	Copia-RLX-incomp_Slyco_light-B-R66-Map20_reversed	1	1	1	1	1	0	1	1	1	1	1	1	1	1	1	0	0	1	1	1	1	NA	NA	1	0	0	1	1	1	NA	NA	NA	1	NA	NA	0	1	1	1	NA	1	1	1	1	NA	NA
SL2.50ch01	10683012	10683928	Copia-RLX-incomp_Slyco_light-B-R3232-Map6_reversed	1	0	0	0	0	0	1	1	1	1	0	0	0	1	1	0	0	0	1	1	0	NA	0	1	0	0	1	0	0	0	0	0	1	0	0	0	0	1	0	0	NA	1	1	0	NA	0
SL2.50ch01	10686119	10686412	Copia-RLX-incomp_Slyco_light-B-R3232-Map6_reversed	0	0	1	0	1	0	0	0	0	1	0	1	0	1	NA	0	0	0	0	0	0	0	0	0	0	0	0	0	1	0	0	0	0	0	0	0	0	0	0	0	1	0	0	0	0	0
SL2.50ch01	10688439	10689718	Copia-RLX-incomp_Slyco_light-B-R3111-Map8_reversed	0	1	0	0	0	0	0	0	0	0	0	0	0	1	1	0	0	0	0	0	0	NA	0	0	0	0	0	0	0	0	0	0	0	0	0	0	0	0	0	0	1	0	0	1	NA	0
SL2.50ch01	10689027	10689233	Gypsy-RLX-incomp_Slyco_light-B-R4593-Map5_reversed	0	0	0	0	0	0	0	0	0	0	0	0	0	0	1	0	0	0	0	0	0	NA	0	0	0	0	0	0	0	0	0	0	0	0	0	0	0	0	0	0	0	0	0	0	NA	0
SL2.50ch01	10689539	10690322	Gypsy-RLX-incomp_Slyco_light-B-R4593-Map5_reversed	0	0	0	0	0	0	0	0	NA	0	0	0	0	0	NA	0	0	NA	NA	0	NA	NA	NA	NA	0	0	NA	0	NA	NA	NA	NA	NA	NA	NA	0	NA	NA	NA	NA	NA	NA	0	NA	NA	NA
SL2.50ch01	10704097	10704872	Gypsy-RLX-incomp_Slyco_light-B-R5041-Map20_reversed	0	1	0	1	0	0	1	1	1	1	0	1	1	1	NA	1	0	1	1	NA	NA	NA	0	1	0	0	1	NA	NA	0	0	0	1	0	0	0	1	1	NA	0	NA	1	1	NA	NA	NA
SL2.50ch01	10778454	10778661	Gypsy-RLX-incomp_Slyco_light-B-R6-Map20	1	0	0	0	0	0	0	0	0	0	0	0	0	0	NA	1	0	0	0	0	0	NA	0	NA	0	0	0	0	0	0	0	0	0	0	0	1	0	0	0	0	0	0	NA	0	NA	0
SL2.50ch01	10778476	10779008	Copia-RYX-incomp-chim_Slyco_light-B-G1107-Map20_reversed	1	0	1	0	0	0	0	1	0	1	1	0	0	0	NA	0	0	0	0	0	0	NA	0	1	0	0	0	1	0	0	0	0	1	0	0	0	0	1	0	0	0	1	NA	0	NA	0
SL2.50ch01	10791374	10791859	Gypsy-RLX-incomp-chim_Slyco_light-B-R575-Map9	1	0	0	0	0	0	0	0	0	0	0	0	0	1	0	0	0	0	0	0	0	NA	0	1	0	0	0	0	0	0	0	0	0	0	0	0	1	0	0	0	0	0	0	0	NA	NA
SL2.50ch01	10793663	10794378	Gypsy-RLX-incomp_Slyco_light-B-R5041-Map20_reversed	0	0	0	0	0	NA	0	0	1	NA	0	0	0	0	0	0	NA	0	0	0	NA	NA	NA	1	NA	0	0	0	0	0	NA	NA	0	0	0	0	0	0	NA	0	NA	1	0	0	NA	NA
SL2.50ch01	10794164	10794378	Copia_BlastSimOnly-RLX-incomp_Slyco_light-B-R5472-Map5	1	1	0	1	NA	NA	1	0	1	NA	NA	0	0	1	0	0	NA	0	0	0	NA	NA	NA	1	NA	0	0	0	0	0	NA	NA	1	NA	0	0	1	1	NA	0	NA	0	1	1	NA	NA
SL2.50ch01	10794164	10794378	Copia-RLX-incomp_Slyco_light-B-R55-Map6	0	0	0	0	NA	NA	NA	0	1	NA	NA	0	0	0	0	0	NA	0	0	0	NA	NA	NA	NA	NA	0	0	0	0	0	NA	NA	0	NA	0	0	NA	NA	1	0	NA	0	0	NA	NA	NA
SL2.50ch01	10794164	10794378	Gypsy_BlastSimOnly-RLX-incomp_Slyco_light-B-R4589-Map5_reversed	0	1	0	1	NA	NA	NA	0	1	NA	NA	0	0	0	0	0	NA	0	0	0	NA	NA	NA	NA	NA	0	0	0	0	0	NA	NA	0	1	0	0	NA	NA	NA	0	NA	0	0	NA	NA	NA
SL2.50ch01	10809504	10809711	Gypsy-RLX-incomp_Slyco_light-B-R4593-Map5_reversed	0	1	0	0	0	0	0	1	0	1	0	1	1	1	0	0	0	0	0	1	0	0	0	0	0	0	0	0	1	0	0	0	0	0	0	0	0	0	1	0	1	0	0	0	0	0
SL2.50ch01	10836231	10837409	Gypsy-RLX-incomp_Slyco_light-B-G1436-Map5	0	0	0	0	0	0	0	0	0	0	0	0	0	0	0	0	0	0	0	0	0	NA	0	0	0	0	0	0	0	0	0	0	0	0	0	1	0	0	NA	0	NA	0	0	0	NA	NA
SL2.50ch01	10846263	10846889	Gypsy_BlastSimOnly-RLX-incomp_Slyco_light-B-R4589-Map5_reversed	0	0	0	0	0	0	0	0	0	0	0	0	0	0	NA	0	0	0	0	0	0	NA	0	0	0	0	0	0	0	0	0	0	0	0	0	0	0	0	0	0	NA	0	0	0	NA	NA
SL2.50ch01	10878613	10879013	Gypsy-RLX-incomp_Slyco_light-B-R5041-Map20_reversed	0	0	0	0	0	0	0	0	0	0	0	0	0	0	0	0	0	0	0	0	0	NA	0	0	0	0	0	0	0	0	0	0	0	0	0	0	0	0	0	0	0	0	0	0	NA	NA
SL2.50ch01	10880507	10881142	Gypsy-RLX-incomp_Slyco_light-B-R198-Map6	0	0	0	0	0	0	0	0	0	0	0	0	0	0	0	0	0	0	0	0	0	NA	0	0	0	0	0	0	0	0	0	0	0	0	0	0	0	0	1	0	0	1	0	0	NA	NA
SL2.50ch01	10882338	10882549	Gypsy-RLX-incomp_Slyco_light-B-R5041-Map20_reversed	0	0	1	0	0	0	NA	0	0	0	0	0	0	0	0	0	0	0	1	0	0	NA	0	0	NA	0	0	0	NA	0	NA	0	0	0	NA	NA	0	0	0	0	0	0	0	NA	NA	NA
SL2.50ch01	10905905	10906869	Gypsy-RLX-incomp_Slyco_light-B-R528-Map20	0	0	0	0	0	0	0	0	1	1	0	0	0	0	0	0	0	0	1	0	0	NA	0	1	0	0	0	0	0	0	0	0	0	0	0	1	1	0	0	0	0	0	0	NA	NA	NA
SL2.50ch01	10908375	10908581	Copia_BlastSimOnly-RLX-comp_Slyco_light-B-R2468-Map20	1	1	0	0	1	0	1	1	1	1	0	0	0	1	0	1	0	0	0	1	0	NA	0	1	0	0	1	0	0	0	0	0	0	0	0	0	0	0	1	0	0	0	0	1	0	0
SL2.50ch01	10911116	10911329	Gypsy_BlastSimOnly-RLX-incomp_Slyco_light-B-G1001-Map20	NA	1	0	0	NA	0	NA	0	NA	1	NA	NA	0	0	1	0	0	1	NA	1	0	NA	0	0	0	0	NA	NA	1	0	0	0	1	0	0	NA	NA	1	1	0	1	0	1	1	NA	0
SL2.50ch01	10955195	10955935	Gypsy-RLX-incomp-chim_Slyco_light-B-R213-Map7_reversed	1	NA	0	NA	0	0	1	0	0	0	0	0	NA	0	NA	0	0	1	NA	NA	1	NA	NA	NA	NA	NA	NA	NA	0	NA	NA	NA	NA	1	NA	NA	NA	NA	1	NA	NA	NA	1	NA	NA	NA
SL2.50ch01	11055969	11056645	LINE_BlastSimOnly-RIX-comp-chim_Slyco_light-B-R396-Map13_reversed	0	0	0	0	0	0	1	0	0	0	0	0	0	0	0	0	0	0	0	0	0	NA	0	0	0	0	0	0	0	0	0	0	0	1	0	0	0	0	0	0	0	0	0	NA	NA	0
SL2.50ch01	11089342	11090098	Gypsy-RLX-incomp_Slyco_light-B-R951-Map9_reversed	0	0	0	1	0	0	0	0	0	1	1	0	0	1	0	1	0	0	1	1	0	NA	0	0	0	0	0	1	0	0	0	0	1	1	0	0	0	0	1	0	0	0	0	0	NA	NA
SL2.50ch01	11124194	11124944	LINE-RIX-incomp_Slyco_light-B-R3545-Map5	0	0	0	0	0	0	0	0	0	0	0	0	0	0	0	0	0	1	1	0	0	0	0	0	0	0	0	0	0	0	0	0	NA	0	0	0	0	0	0	0	1	0	0	0	0	0
SL2.50ch01	11125927	11126152	LINE-RIX-incomp-chim_Slyco_light-B-R3539-Map9	0	0	0	0	0	0	0	0	0	0	0	0	0	0	0	0	0	0	0	0	0	0	0	0	0	0	0	0	0	0	0	0	0	0	0	0	0	0	0	0	0	0	0	0	0	0
SL2.50ch01	11137538	11137746	Copia-RYX-incomp-chim_Slyco_light-B-P55.20-Map20_reversed(Rider)	0	0	0	0	0	0	NA	0	0	0	0	0	0	0	0	0	0	0	0	0	0	0	0	0	0	0	0	0	0	0	0	0	0	0	0	0	0	0	0	0	0	0	0	0	0	NA
SL2.50ch01	11138002	11138212	Gypsy-RLX-incomp_Slyco_light-B-R5019-Map6_reversed	0	1	0	1	1	0	1	0	1	1	1	1	0	1	1	NA	0	1	1	1	1	0	0	1	0	0	1	0	1	0	0	0	0	1	0	0	1	1	1	0	1	1	0	1	0	NA
SL2.50ch01	11288568	11288774	Copia-RLX-incomp_Slyco_light-B-R66-Map20_reversed	0	0	0	0	0	0	0	0	0	0	0	0	0	0	1	0	0	0	0	0	0	0	0	0	0	0	0	0	0	0	0	0	0	0	0	1	0	0	1	0	1	0	1	1	0	NA
SL2.50ch01	12215258	12215530	Gypsy-RLX-comp_Slyco_light-B-G1415-Map11	0	0	0	0	0	0	0	0	0	0	0	0	0	0	0	0	0	0	0	0	0	NA	0	0	0	0	0	0	0	0	0	0	0	0	0	0	0	0	0	0	0	0	0	0	NA	0
SL2.50ch01	12572697	12573559	Gypsy_BlastSimOnly-RLX-incomp_Slyco_light-B-R263-Map7	0	0	0	0	0	0	0	0	0	0	0	0	0	0	1	NA	0	0	0	0	0	0	0	0	NA	0	0	0	0	0	0	0	0	0	0	1	0	0	NA	0	NA	0	0	0	0	NA
SL2.50ch01	13590942	13591707	Gypsy-RYX-incomp-chim_Slyco_light-B-R755-Map20	0	0	0	1	0	0	0	0	0	0	0	0	0	0	1	0	0	0	0	0	0	NA	0	0	0	0	0	0	0	0	0	0	0	0	0	0	0	0	0	0	0	0	0	0	NA	0
SL2.50ch01	14053086	14053292	Gypsy_BlastSimOnly_withOTHER-RLX-incomp_Slyco_light-B-R3041-Map11_reversed	0	0	0	0	0	0	NA	0	0	1	0	0	NA	0	0	0	0	0	0	0	0	1	0	0	0	0	0	0	0	0	0	0	0	0	0	0	0	0	0	0	0	0	0	0	0	0
SL2.50ch01	14323349	14323556	Copia-RLX-incomp_Slyco_light-B-G1435-Map7_reversed	0	0	0	0	0	0	0	0	0	0	0	0	0	0	0	0	0	0	0	0	0	0	0	0	0	0	0	0	0	0	0	0	0	0	0	0	0	0	0	0	0	0	0	0	0	0
SL2.50ch01	14323349	14323556	Copia-RYX-incomp-chim_Slyco_light-B-R363-Map20_reversed	0	0	0	0	0	0	0	0	0	0	0	0	0	0	0	0	0	0	0	0	0	0	0	0	0	0	0	0	0	0	0	0	0	0	0	0	0	0	0	0	0	0	0	0	0	0
SL2.50ch01	14462067	14462280	Gypsy-RLX-incomp_Slyco_light-B-G1436-Map5	0	0	0	0	0	0	0	0	0	0	0	0	0	0	0	0	0	0	0	0	0	0	0	0	0	0	0	0	0	0	0	0	0	0	0	0	0	0	1	0	0	0	1	1	0	0
SL2.50ch01	14857390	14857805	MuDR-DTX-incomp-chim_Slyco_light-B-R1194-Map20	0	0	0	0	0	0	0	0	0	0	0	0	0	0	1	0	0	0	0	0	0	0	0	0	0	0	0	0	0	0	0	0	0	0	0	0	0	0	0	0	NA	0	0	0	0	NA
SL2.50ch01	14859246	14859463	Gypsy_BlastSimOnly-RLX-incomp_Slyco_light-B-R1053-Map8	0	0	0	0	0	0	0	0	0	0	0	0	0	0	0	0	0	0	0	0	0	0	0	0	0	0	0	0	0	0	0	0	0	0	0	0	0	0	0	0	0	0	0	0	0	NA
SL2.50ch01	15280837	15281585	hAT_BlastSimOnly-DTX-incomp_Slyco_light-B-R4501-Map6	0	0	0	0	0	0	0	0	0	0	0	0	0	0	0	0	0	0	0	0	0	0	0	0	0	0	0	0	0	0	0	0	0	0	0	0	0	0	0	0	0	0	0	0	0	0
SL2.50ch01	15288150	15288353	Gypsy-RLX-comp_Slyco_light-B-R1116-Map20_reversed	0	0	0	0	0	0	0	0	0	0	0	0	0	0	0	0	0	0	0	0	0	NA	0	0	0	0	0	0	0	0	0	0	0	0	0	0	0	0	0	0	0	0	0	0	NA	1
SL2.50ch01	15697930	15698352	Gypsy-RLX-incomp_Slyco_light-B-R951-Map9_reversed	0	0	0	0	0	0	0	0	0	0	0	0	0	0	1	NA	NA	NA	NA	NA	NA	NA	NA	NA	NA	NA	NA	NA	NA	NA	NA	NA	NA	NA	NA	NA	NA	NA	NA	NA	NA	NA	NA	NA	NA	NA
SL2.50ch01	16782950	16783156	Copia-RLX-incomp_Slyco_light-B-R1840-Map5_reversed	0	0	0	0	0	0	0	0	0	0	0	0	0	0	0	0	0	0	0	0	0	0	0	0	0	0	0	0	0	0	0	0	0	0	0	0	0	0	0	0	0	0	0	0	0	0
SL2.50ch01	17796174	17796382	Gypsy-RLX-incomp_Slyco_light-B-R82-Map20_reversed	1	1	1	1	1	0	1	1	1	1	1	1	1	1	0	1	0	0	1	1	1	0	0	1	0	0	1	1	1	0	0	0	1	1	0	1	1	1	0	0	0	1	0	0	0	0
SL2.50ch01	17801157	17801364	Gypsy-RLX-incomp_Slyco_light-B-R323-Map18_reversed	1	0	1	0	1	0	1	0	1	0	1	0	1	1	0	1	0	1	1	1	1	0	0	0	0	0	0	1	1	0	0	0	0	1	0	1	1	1	1	0	0	1	1	0	0	0
SL2.50ch01	17846311	17847126	Gypsy-RLX-incomp_Slyco_light-B-R4593-Map5_reversed	0	0	0	0	0	0	0	0	0	0	0	0	0	0	0	0	0	0	0	0	0	NA	0	0	0	0	0	0	0	0	0	0	0	0	0	1	0	0	0	0	0	0	0	0	NA	NA
SL2.50ch01	18099965	18100280	Gypsy-RLX-comp_Slyco_light-B-R1116-Map20_reversed	0	0	0	0	0	0	0	0	0	0	0	0	0	0	0	0	0	0	0	0	0	0	0	0	NA	0	0	0	0	0	0	0	0	0	0	0	0	0	0	0	NA	0	1	1	NA	NA
SL2.50ch01	19135737	19136328	Copia-RYX-incomp-chim_Slyco_light-B-P164.20-Map11	0	0	0	0	0	0	0	0	0	0	0	0	0	0	0	0	0	0	0	0	0	NA	0	0	0	0	0	0	0	0	0	0	0	0	0	0	0	0	0	0	0	0	0	0	NA	NA
SL2.50ch01	19824359	19824576	Copia-RLX-incomp_Slyco_light-B-R5043-Map13_reversed	0	0	0	0	0	0	0	0	0	0	0	0	0	0	0	0	0	0	0	0	0	NA	0	0	0	0	0	0	0	0	0	0	0	0	0	0	0	0	0	0	0	0	NA	0	NA	0
SL2.50ch01	20597163	20597669	Copia-RLX-incomp_Slyco_light-B-G1349-Map20	0	0	0	0	0	0	0	0	0	0	0	0	0	0	0	0	0	0	0	0	0	NA	0	0	0	0	0	0	0	0	0	0	0	0	0	0	0	0	0	0	0	0	0	0	NA	NA
SL2.50ch01	21772658	21772865	Copia_BlastSimOnly-RLX-comp_Slyco_light-B-R2468-Map20	0	0	0	0	0	0	0	0	0	0	0	0	0	0	0	0	0	0	0	0	0	0	0	0	0	0	0	0	0	0	0	0	0	0	0	0	0	0	0	0	0	0	0	0	0	0
SL2.50ch01	21938077	21938429	Copia-RYX-incomp-chim_Slyco_light-B-P55.20-Map20_reversed(Rider)	0	0	0	0	0	0	0	0	0	0	0	0	0	0	0	0	0	0	0	0	0	0	0	0	0	0	0	0	0	0	0	0	0	0	0	0	0	0	0	0	0	0	0	0	0	0
SL2.50ch01	23935232	23935439	Copia-RLX-incomp_Slyco_light-B-R4880-Map5_reversed	0	1	0	0	1	0	0	0	0	0	0	0	0	0	0	0	0	1	0	0	0	0	0	1	0	0	0	0	0	0	0	0	0	0	0	0	0	0	1	0	0	0	0	0	0	0
SL2.50ch01	23936130	23936781	LINE_BlastSimOnly-RIX-comp-chim_Slyco_light-B-R396-Map13_reversed	0	0	0	0	1	0	0	0	0	0	1	0	0	0	0	0	0	0	0	0	0	0	0	0	0	0	0	0	0	0	0	0	0	0	0	0	0	0	0	0	0	0	0	0	0	0
SL2.50ch01	23937840	23938429	Gypsy-RLX-incomp-chim_Slyco_light-B-R3112-Map10	0	0	0	1	1	0	1	0	0	1	0	0	0	0	1	0	0	NA	NA	1	NA	NA	1	NA	NA	1	1	NA	1	NA	1	NA	NA	NA	NA	0	1	NA	NA	NA	NA	NA	1	NA	NA	NA
SL2.50ch01	23940824	23941270	Gypsy-RLX-incomp_Slyco_light-B-R5041-Map20_reversed	0	0	1	0	0	0	0	0	1	0	0	1	0	1	0	1	0	0	0	0	0	NA	0	0	0	0	0	0	0	0	1	0	0	0	0	0	NA	0	1	0	0	1	0	0	0	0
SL2.50ch01	23944361	23945127	Gypsy-RLX-incomp_Slyco_light-B-G1269-Map8	0	0	0	0	0	0	0	0	0	0	0	0	0	0	0	0	0	0	1	0	0	NA	0	1	0	0	1	0	0	0	0	1	0	0	0	0	1	0	0	0	0	0	0	0	NA	0
SL2.50ch01	24076660	24077157	Copia-RLX-comp_Slyco_light-B-R3139-Map7_reversed	0	0	0	0	0	0	0	0	0	0	0	0	0	0	0	0	0	0	0	0	0	NA	0	0	0	0	0	0	0	0	0	0	0	0	0	0	0	0	0	0	0	0	0	0	NA	NA
SL2.50ch01	24407038	24407245	Gypsy-RLX-comp_Slyco_light-B-G88-Map6	0	0	0	0	0	0	0	0	0	0	0	0	0	0	1	0	0	0	0	0	0	0	0	0	0	0	0	0	0	0	0	0	0	0	0	1	0	0	1	0	1	0	1	0	0	0
SL2.50ch01	24706399	24706609	Gypsy-RLX-incomp_Slyco_light-B-R5019-Map6_reversed	0	0	0	0	0	0	0	0	0	0	0	0	0	0	0	NA	0	0	0	0	0	NA	0	0	0	0	0	0	0	0	0	0	0	0	0	0	0	0	0	0	0	0	0	0	0	0
SL2.50ch01	24968171	24968654	Gypsy-RLX-incomp_Slyco_light-B-R3403-Map6	0	0	0	0	0	0	0	0	0	0	0	0	0	0	0	0	0	0	0	0	0	NA	0	0	0	0	0	0	0	0	0	0	0	0	0	0	0	0	0	0	0	0	0	0	NA	NA
SL2.50ch01	25814507	25814710	Copia-RYX-incomp-chim_Slyco_light-B-P55.20-Map20_reversed(Rider)	0	0	0	0	0	0	0	0	0	0	0	0	0	0	0	0	0	0	0	0	0	0	0	0	0	0	0	0	0	0	0	0	0	0	0	0	0	0	0	0	0	0	0	0	0	0
SL2.50ch01	25901993	25902361	Copia-RYX-incomp-chim_Slyco_light-B-P98.219-Map20	0	0	0	0	0	0	0	0	0	0	0	0	0	0	0	0	0	0	0	0	0	0	0	0	0	0	0	0	0	0	0	0	0	0	0	0	0	0	0	0	0	0	0	0	0	0
SL2.50ch01	25915675	25916410	Copia-RYX-incomp-chim_Slyco_light-B-P164.20-Map11	0	0	0	0	0	0	0	0	0	0	0	0	0	0	0	0	0	0	0	0	0	NA	0	0	0	0	0	0	0	0	0	0	0	0	0	0	0	0	0	0	0	0	0	0	0	0
SL2.50ch01	26226715	26226921	Gypsy_BlastSimOnly-RLX-incomp_Slyco_light-B-R960-Map20	0	0	0	0	0	0	0	0	0	0	0	0	0	0	0	0	0	0	0	0	0	NA	0	0	0	0	0	0	0	0	0	0	0	0	0	0	0	0	NA	0	0	0	0	0	0	0
SL2.50ch01	27487746	27487959	Copia-RYX-incomp-chim_Slyco_light-B-P55.20-Map20_reversed(Rider)	0	0	0	0	0	0	0	0	0	0	0	0	0	0	0	0	0	0	0	0	0	0	0	0	0	0	0	0	0	0	0	0	0	0	0	0	0	0	0	0	0	0	0	0	0	NA
SL2.50ch01	27908189	27908396	Gypsy-RLX-comp_Slyco_light-B-G88-Map6	0	0	0	0	0	0	0	0	0	0	0	0	0	0	0	0	0	0	0	0	0	0	0	0	0	0	0	0	0	0	0	0	0	0	0	0	0	0	0	0	0	0	1	0	0	0
SL2.50ch01	27908189	27908396	Gypsy-RLX-comp_Slyco_light-B-R1116-Map20_reversed	0	0	0	0	0	0	0	0	0	0	0	0	0	0	0	0	0	0	0	0	0	0	0	0	0	0	0	0	0	0	0	0	0	0	0	0	0	0	0	0	0	0	1	0	0	0
SL2.50ch01	28016467	28016751	Copia-RYX-incomp-chim_Slyco_light-B-P55.20-Map20_reversed(Rider)	0	0	0	0	0	0	0	0	0	0	0	0	0	0	0	0	0	0	0	0	0	0	0	0	0	0	0	0	0	0	0	0	0	0	0	0	0	0	0	0	0	0	0	0	0	0
SL2.50ch01	28016542	28016826	Copia-RLX-comp_Slyco_light-B-G1251-Map20(Rider)	0	0	0	0	0	0	0	0	0	0	0	0	0	0	0	0	0	0	0	0	0	0	0	0	0	0	0	0	0	0	0	0	0	0	0	0	0	0	0	0	0	0	0	0	0	0
SL2.50ch01	29972408	29972880	MuDR-DTX-incomp-chim_Slyco_light-B-R1194-Map20	0	0	0	0	0	0	0	0	0	0	0	0	0	0	NA	NA	0	0	0	0	0	NA	0	NA	NA	0	0	0	0	0	0	0	0	0	0	0	0	0	0	0	NA	0	0	0	NA	1
SL2.50ch01	30322762	30322969	Gypsy-RLX-incomp_Slyco_light-B-R4593-Map5_reversed	0	0	0	0	0	0	0	0	0	0	0	0	0	0	NA	0	0	0	0	0	0	NA	0	0	0	0	0	0	0	0	0	0	0	0	0	1	0	0	1	0	NA	0	1	1	NA	0
SL2.50ch01	30322762	30322969	Gypsy-RLX-incomp_Slyco_light-B-R951-Map9_reversed	0	0	0	0	0	0	0	0	0	0	0	0	0	0	NA	0	0	0	0	0	0	NA	0	0	0	0	0	0	0	0	0	0	0	0	0	1	0	0	1	0	NA	0	1	1	NA	0
SL2.50ch01	30930808	30931023	Gypsy-RLX-incomp_Slyco_light-B-R951-Map9_reversed	0	0	0	0	0	0	0	0	0	0	0	0	0	0	0	0	0	0	0	0	0	NA	0	0	0	0	0	0	0	0	0	0	0	0	0	0	0	0	0	0	0	0	0	0	NA	0
SL2.50ch01	30930811	30931023	Copia-RLX-incomp_Slyco_light-B-R3111-Map8_reversed	0	0	0	0	0	0	0	0	0	0	0	0	0	0	0	0	0	0	0	0	0	NA	0	0	0	0	0	0	0	0	0	0	0	0	0	0	0	0	0	0	0	0	0	1	NA	0
SL2.50ch01	30930811	30931023	Gypsy-RLX-incomp-chim_Slyco_light-B-R213-Map7_reversed	0	0	0	0	0	0	0	0	0	0	0	0	0	0	0	0	0	0	0	0	0	NA	0	0	0	0	0	0	0	0	0	0	0	0	0	0	0	0	0	0	1	0	0	0	NA	0
SL2.50ch01	31036491	31036862	Copia-RYX-incomp-chim_Slyco_light-B-P55.20-Map20_reversed(Rider)	0	0	0	0	0	0	0	0	0	0	0	0	0	0	0	0	0	0	0	0	0	NA	0	0	0	0	0	0	0	0	0	0	0	0	0	0	0	0	0	0	0	0	0	0	0	0
SL2.50ch01	32107361	32107567	Copia-RLX-incomp_Slyco_light-B-G1391-Map7	0	0	0	0	0	0	0	0	0	0	0	0	0	0	0	0	0	0	0	0	0	0	0	0	0	0	0	0	0	0	0	0	0	0	0	0	0	0	0	0	0	0	0	0	0	0
SL2.50ch01	32311322	32311527	Gypsy-RLX-incomp_Slyco_light-B-R4593-Map5_reversed	0	0	0	0	0	0	0	0	0	0	0	0	0	0	0	0	0	0	0	0	0	0	0	0	0	0	0	0	0	0	0	0	0	0	0	0	0	0	0	0	0	0	0	0	NA	NA
SL2.50ch01	32365984	32367041	MuDR-DTX-incomp_Slyco_light-B-R3365-Map5	0	0	0	0	0	0	0	0	0	0	0	0	0	0	0	0	0	0	0	0	0	NA	0	0	0	0	0	0	0	0	0	0	0	0	0	0	0	0	0	0	0	0	0	1	NA	NA
SL2.50ch01	35435728	35436338	Gypsy-RLX-incomp_Slyco_light-B-R5041-Map20_reversed	0	0	0	0	0	0	0	0	0	0	0	0	0	0	0	0	0	0	0	0	0	NA	0	0	0	0	0	0	0	0	0	0	0	0	0	NA	0	0	0	0	0	0	0	1	NA	0
SL2.50ch01	35450836	35451597	Gypsy-RLX-incomp-chim_Slyco_light-B-R213-Map7_reversed	0	0	0	0	0	0	0	0	0	0	0	0	0	0	0	0	0	0	0	0	0	NA	0	0	0	0	0	0	0	0	0	0	0	0	0	0	0	0	0	0	0	1	0	0	NA	0
SL2.50ch01	36410181	36410396	Copia-RLX-incomp_Slyco_light-B-G1423-Map20	0	0	0	0	0	0	0	0	0	0	0	0	0	0	0	0	0	0	0	0	0	0	0	0	0	0	0	0	0	0	0	0	0	0	0	0	0	0	0	0	NA	0	0	0	0	NA
SL2.50ch01	36467783	36468002	Gypsy_BlastSimOnly_withOTHER-RLX-incomp_Slyco_light-B-R3041-Map11_reversed	0	0	0	0	0	0	0	0	0	0	0	0	0	0	0	0	0	0	0	0	0	NA	0	0	0	0	0	0	0	0	0	0	0	0	0	1	0	0	0	0	1	0	1	0	NA	0
SL2.50ch01	36468320	36468991	Gypsy_BlastSimOnly_withOTHER-RLX-incomp_Slyco_light-B-R3041-Map11_reversed	0	0	0	0	0	0	0	0	0	1	0	0	0	0	0	0	0	0	0	0	0	NA	0	0	0	0	0	0	0	0	0	0	0	0	0	0	0	0	0	0	0	0	0	0	NA	0
SL2.50ch01	36618453	36619538	Gypsy_BlastSimOnly_withOTHER-RLX-incomp_Slyco_light-B-R3041-Map11_reversed	0	0	0	0	0	0	0	0	0	0	0	0	0	0	0	NA	NA	NA	NA	NA	NA	NA	NA	NA	NA	NA	NA	NA	NA	NA	NA	NA	NA	NA	NA	NA	NA	NA	NA	NA	NA	NA	NA	NA	NA	NA
SL2.50ch01	36620041	36620253	Gypsy_BlastSimOnly_withOTHER-RLX-incomp_Slyco_light-B-R3041-Map11_reversed	0	0	0	0	0	0	0	0	0	0	0	0	0	0	0	0	0	0	0	NA	0	0	0	0	0	0	0	0	0	0	0	0	0	0	0	0	0	0	0	0	0	0	NA	1	0	0
SL2.50ch01	36694046	36694371	Copia-RYX-incomp-chim_Slyco_light-B-P164.20-Map11	0	0	0	0	0	0	0	0	0	0	0	0	0	0	1	0	0	NA	NA	NA	NA	NA	NA	NA	0	0	NA	NA	NA	NA	NA	NA	NA	NA	NA	1	NA	NA	1	NA	NA	NA	1	1	NA	NA
SL2.50ch01	36811046	36811259	Gypsy-RLX-incomp_Slyco_light-B-R3403-Map6	0	0	0	0	0	0	0	0	0	0	0	0	0	0	0	0	0	0	0	NA	0	0	0	0	0	0	0	0	0	0	0	0	0	0	0	0	0	0	0	0	0	0	0	0	0	0
SL2.50ch01	36870354	36870778	Gypsy-RLX-incomp_Slyco_light-B-R3403-Map6	0	0	0	0	0	0	0	0	0	0	0	0	0	0	0	0	0	0	0	NA	0	0	0	0	0	0	0	0	0	0	0	0	0	0	0	1	0	0	0	0	0	0	0	0	0	0
SL2.50ch01	36880777	36881771	Gypsy-RYX-incomp-chim_Slyco_light-B-R755-Map20	0	0	0	0	0	0	0	0	0	0	0	0	0	0	0	0	1	0	0	NA	0	NA	0	0	0	0	0	0	0	0	0	0	0	0	0	0	0	0	0	0	0	0	NA	0	NA	0
SL2.50ch01	36882313	36882518	Gypsy-RYX-incomp-chim_Slyco_light-B-R755-Map20	0	0	0	0	0	0	0	0	0	0	0	0	0	0	0	0	0	0	0	NA	0	NA	0	0	0	0	0	0	0	0	0	0	0	0	0	0	0	0	0	1	0	0	0	0	0	NA
SL2.50ch01	36890453	36891435	Gypsy-RYX-incomp-chim_Slyco_light-B-R755-Map20	0	0	0	0	0	0	0	0	0	0	0	0	0	0	0	NA	NA	1	1	NA	NA	NA	NA	NA	NA	NA	NA	NA	NA	NA	NA	NA	NA	NA	NA	NA	NA	NA	NA	NA	NA	NA	NA	NA	NA	NA
SL2.50ch01	36891525	36892139	Gypsy-RYX-incomp-chim_Slyco_light-B-R755-Map20	NA	NA	NA	NA	NA	NA	NA	NA	NA	NA	NA	NA	NA	NA	NA	NA	NA	NA	NA	NA	NA	NA	NA	NA	NA	NA	NA	NA	NA	NA	NA	NA	NA	NA	NA	NA	NA	NA	NA	NA	NA	NA	NA	NA	NA	NA
SL2.50ch01	36895971	36896486	Gypsy-RYX-incomp-chim_Slyco_light-B-R755-Map20	0	0	0	0	0	0	0	0	0	0	0	0	0	0	NA	NA	NA	NA	NA	NA	NA	NA	NA	NA	NA	NA	NA	NA	NA	NA	NA	NA	NA	NA	NA	NA	NA	NA	NA	NA	NA	NA	NA	NA	NA	NA
SL2.50ch01	36907697	36908051	Gypsy-RLX-incomp_Slyco_light-B-R3403-Map6	0	0	1	0	1	0	0	0	0	1	0	0	0	0	0	0	0	0	0	NA	0	NA	0	1	0	1	0	0	0	1	0	0	0	0	0	0	0	0	0	0	0	1	0	0	NA	NA
SL2.50ch01	36910919	36911195	Gypsy-RYX-incomp-chim_Slyco_light-B-R755-Map20	0	0	0	0	0	0	0	0	0	0	0	0	0	0	1	0	0	0	0	NA	0	0	0	0	0	0	0	0	0	0	0	0	0	0	0	0	0	0	0	0	0	0	0	0	0	0
SL2.50ch01	36911591	36911807	Gypsy-RYX-incomp-chim_Slyco_light-B-R755-Map20	0	0	0	0	0	0	0	0	0	0	0	0	0	0	1	0	0	0	0	NA	0	0	0	0	0	0	0	0	0	0	0	0	0	0	0	0	0	0	0	0	0	0	0	0	0	0
SL2.50ch01	36921555	36922230	Gypsy-RLX-incomp_Slyco_light-B-R3403-Map6	0	0	0	0	0	0	1	0	1	0	0	0	0	0	0	0	0	0	0	NA	0	NA	0	0	0	0	0	0	0	0	0	0	0	0	1	NA	0	0	0	0	0	0	0	0	NA	NA
SL2.50ch01	36922705	36923728	Gypsy-RLX-incomp_Slyco_light-B-R3403-Map6	0	1	0	0	0	0	0	0	0	0	0	0	0	0	0	0	0	0	0	NA	0	NA	0	0	0	0	0	0	1	0	0	0	0	0	0	0	0	0	0	0	0	0	0	0	NA	NA
SL2.50ch01	36923702	36924890	Gypsy-RYX-incomp-chim_Slyco_light-B-R755-Map20	0	0	0	0	0	0	0	0	0	0	0	0	0	0	0	0	0	0	0	NA	0	NA	0	0	0	0	0	0	NA	0	0	0	0	0	0	0	0	0	0	0	1	0	1	0	NA	NA
SL2.50ch01	36927559	36927770	Gypsy-RLX-incomp_Slyco_light-B-R3403-Map6	0	0	0	0	0	0	0	0	0	0	0	0	0	0	0	0	0	0	0	NA	0	NA	0	0	0	0	0	0	0	0	0	0	0	0	0	0	0	0	0	0	0	0	0	0	NA	0
SL2.50ch01	36931192	36931557	Gypsy-RYX-incomp-chim_Slyco_light-B-R755-Map20	0	0	0	0	0	0	0	0	0	0	0	0	0	0	1	0	0	0	0	NA	0	NA	0	0	0	0	0	0	0	0	0	0	0	0	0	1	0	0	0	0	0	0	1	0	NA	NA
SL2.50ch01	36931599	36931829	Gypsy-RYX-incomp-chim_Slyco_light-B-R755-Map20	0	0	0	0	0	0	0	0	0	0	0	1	0	0	0	0	0	0	0	NA	0	NA	0	0	0	0	0	0	0	0	0	0	0	0	0	0	0	0	0	0	0	0	1	0	0	0
SL2.50ch01	36943218	36943428	Gypsy-RLX-incomp_Slyco_light-B-R3403-Map6	0	0	0	0	0	0	0	0	0	0	0	0	0	0	0	0	0	0	0	NA	0	0	0	0	0	0	0	0	0	0	0	0	0	0	0	0	0	0	0	0	0	0	0	0	0	0
SL2.50ch01	36944037	36945049	Gypsy-RLX-incomp_Slyco_light-B-R3403-Map6	0	1	0	1	0	0	0	0	0	0	0	0	0	0	0	0	0	0	0	NA	1	NA	0	0	0	1	0	0	0	0	0	0	1	0	0	NA	0	0	0	0	0	1	0	0	NA	1
SL2.50ch01	36945890	36947079	Gypsy-RYX-incomp-chim_Slyco_light-B-R755-Map20	0	0	0	0	0	0	0	0	0	0	0	0	1	0	1	1	NA	NA	NA	NA	NA	NA	NA	NA	1	NA	NA	NA	NA	NA	NA	NA	NA	NA	NA	NA	NA	NA	NA	NA	NA	NA	NA	NA	NA	NA
SL2.50ch01	36950884	36951102	Gypsy-RLX-incomp_Slyco_light-B-R3403-Map6	0	0	0	0	0	0	0	0	0	0	0	0	0	0	0	0	0	0	0	NA	0	0	0	0	0	0	0	0	0	0	0	0	0	0	0	0	0	0	0	0	0	0	0	0	0	0
SL2.50ch01	36951938	36952584	Gypsy-RLX-incomp_Slyco_light-B-R3403-Map6	0	0	0	0	0	0	0	0	0	0	0	0	NA	0	0	0	0	0	NA	NA	0	NA	0	0	0	0	0	0	0	0	0	0	0	0	0	0	0	0	0	0	0	0	0	0	NA	0
SL2.50ch01	36953522	36954442	Gypsy-RYX-incomp-chim_Slyco_light-B-R755-Map20	0	0	0	0	0	0	0	0	1	0	0	1	0	0	0	0	0	0	0	NA	0	NA	0	0	0	0	0	0	0	0	0	0	0	0	0	0	0	0	0	0	0	0	0	0	NA	NA
SL2.50ch01	36953573	36954567	Gypsy-RLX-incomp_Slyco_light-B-R3403-Map6	0	0	0	0	0	0	0	0	0	0	0	0	0	0	0	0	0	0	0	NA	0	NA	0	0	0	0	0	0	1	0	0	0	0	0	0	0	0	0	0	0	0	0	0	0	NA	NA
SL2.50ch01	36954543	36954752	Gypsy-RYX-incomp-chim_Slyco_light-B-R755-Map20	0	0	0	0	0	0	0	0	0	0	0	0	0	0	1	0	0	0	0	NA	0	NA	0	0	0	0	0	0	0	0	0	0	0	0	0	1	0	0	0	0	0	0	0	0	NA	NA
SL2.50ch01	36955386	36957160	Gypsy-RLX-incomp_Slyco_light-B-R3403-Map6	0	0	1	1	1	0	0	0	1	0	0	1	0	0	0	0	0	0	0	NA	0	NA	1	0	1	0	0	1	1	1	0	0	0	0	0	0	0	0	0	1	0	0	0	0	0	0
SL2.50ch01	36955450	36955656	Gypsy-RYX-incomp-chim_Slyco_light-B-R755-Map20	0	0	0	0	0	0	0	0	0	0	0	0	0	0	0	0	0	0	0	NA	0	NA	0	0	0	0	0	0	0	0	0	0	0	0	0	0	0	0	0	0	0	0	0	0	NA	0
SL2.50ch01	36956707	36957143	Gypsy-RYX-incomp-chim_Slyco_light-B-R755-Map20	0	0	0	0	0	0	0	0	0	0	0	0	0	0	0	0	0	0	0	NA	0	NA	0	0	0	0	0	0	0	0	0	0	0	0	0	0	0	0	0	0	0	0	0	0	0	NA
SL2.50ch01	36958612	36958966	Gypsy-RLX-incomp_Slyco_light-B-R3403-Map6	0	0	0	0	0	1	0	0	0	0	1	0	0	0	0	0	0	1	0	NA	0	NA	0	0	0	0	0	0	0	0	0	0	0	0	0	0	0	0	0	0	0	0	0	0	NA	NA
SL2.50ch01	36974458	36974664	Gypsy-RLX-incomp_Slyco_light-B-R3403-Map6	0	0	0	0	0	0	0	0	0	0	0	0	0	0	0	0	0	0	0	NA	0	0	0	0	0	0	0	0	0	0	0	0	0	0	0	NA	0	1	0	0	0	0	NA	NA	0	0
SL2.50ch01	36974458	36974664	Gypsy-RYX-incomp-chim_Slyco_light-B-R755-Map20	0	0	0	0	0	0	0	0	0	0	0	0	0	0	0	0	0	0	0	NA	0	0	0	0	0	0	0	0	0	0	0	0	0	0	0	1	0	0	0	0	0	0	1	1	0	0
SL2.50ch01	36978450	36978666	Gypsy-RLX-incomp_Slyco_light-B-R3403-Map6	0	0	0	0	0	0	0	0	0	0	0	0	0	0	0	0	0	0	0	NA	0	0	1	0	0	0	0	0	0	0	1	0	0	0	0	0	0	0	0	0	0	1	0	0	0	0
SL2.50ch01	36980842	36981479	Gypsy-RLX-incomp_Slyco_light-B-R3403-Map6	0	0	0	0	0	0	0	0	0	0	0	0	0	0	0	0	0	0	0	NA	0	NA	0	0	0	0	0	0	0	1	0	0	0	0	0	0	0	0	0	0	0	0	0	0	NA	0
SL2.50ch01	36987975	36988349	Gypsy-RYX-incomp-chim_Slyco_light-B-R755-Map20	0	0	0	0	0	0	0	0	0	0	0	0	0	0	0	0	0	0	0	NA	0	NA	0	0	0	0	0	0	0	0	0	0	0	0	0	0	0	0	0	0	0	0	0	0	NA	0
SL2.50ch01	36988023	36988327	Gypsy-RLX-incomp_Slyco_light-B-R3403-Map6	0	0	0	0	0	0	0	0	0	0	0	0	0	0	0	0	0	0	0	NA	0	NA	0	0	0	0	0	0	0	0	0	0	0	0	0	0	0	0	0	0	0	0	0	0	NA	0
SL2.50ch01	39122316	39122945	Gypsy-RYX-incomp-chim_Slyco_light-B-R755-Map20	0	0	0	0	0	0	0	0	0	0	0	0	0	0	0	0	0	0	0	NA	0	NA	0	0	0	0	0	0	0	0	0	0	0	0	0	0	0	0	0	1	0	0	0	0	NA	0
SL2.50ch01	39122998	39123630	Gypsy-RLX-incomp_Slyco_light-B-R3403-Map6	0	0	0	0	0	0	0	0	0	0	0	0	0	0	0	0	0	0	0	NA	0	NA	0	0	0	0	0	0	0	0	0	0	0	0	0	0	0	0	0	0	0	0	0	0	NA	0
SL2.50ch01	39123740	39124507	Gypsy-RYX-incomp-chim_Slyco_light-B-R755-Map20	0	0	0	0	0	0	0	0	0	0	0	0	0	0	0	0	0	0	0	NA	0	0	0	0	0	0	0	0	0	0	0	0	0	0	0	0	0	0	0	0	0	0	1	0	NA	0
SL2.50ch01	39134073	39134321	Gypsy-RLX-incomp_Slyco_light-B-R3403-Map6	0	0	0	0	0	0	0	0	0	0	0	0	0	0	0	0	0	0	0	NA	0	NA	0	0	0	0	0	0	0	0	0	0	0	0	0	0	0	0	0	0	0	0	0	0	NA	0
SL2.50ch01	39135509	39136291	Gypsy-RYX-incomp-chim_Slyco_light-B-R755-Map20	0	0	0	0	0	0	0	0	0	0	0	0	0	0	0	0	0	0	0	NA	0	1	0	0	0	0	1	0	0	0	0	0	0	0	0	0	0	0	0	0	0	0	0	0	0	0
SL2.50ch01	39136443	39137589	Gypsy-RYX-incomp-chim_Slyco_light-B-R755-Map20	0	0	0	0	0	0	0	0	0	0	0	0	0	0	0	NA	NA	NA	NA	NA	NA	NA	NA	NA	NA	NA	NA	NA	NA	NA	NA	NA	NA	NA	NA	NA	NA	NA	NA	NA	NA	NA	NA	NA	NA	NA
SL2.50ch01	39141579	39141786	Gypsy-RYX-incomp-chim_Slyco_light-B-R1759-Map12	0	0	0	0	0	0	0	0	0	0	0	0	0	0	NA	0	0	0	0	NA	0	NA	0	0	0	0	0	0	0	0	0	0	NA	0	0	NA	0	0	NA	0	NA	0	NA	NA	NA	0
SL2.50ch01	39845645	39846064	Gypsy-RLX-incomp-chim_Slyco_light-B-R213-Map7_reversed	0	0	0	0	0	0	0	0	0	0	0	0	0	0	0	0	0	0	0	0	0	0	0	0	0	0	0	0	0	0	0	0	0	0	0	0	0	0	0	0	0	0	0	0	0	0
SL2.50ch01	39870535	39871330	Gypsy-RLX-incomp_Slyco_light-B-R5041-Map20_reversed	0	0	0	0	0	0	0	0	0	1	0	0	0	0	0	0	0	0	0	0	0	NA	0	0	0	0	0	0	0	0	0	0	0	0	0	0	0	0	0	0	1	0	0	0	NA	0
SL2.50ch01	39926779	39927273	LINE_BlastSimOnly-RIX-incomp-chim_Slyco_light-B-R3888-Map7	0	0	0	0	0	0	0	0	0	0	0	0	0	0	0	0	0	0	0	0	0	0	0	0	0	0	0	0	0	0	0	0	0	0	0	0	0	0	0	0	0	0	0	0	0	0
SL2.50ch01	40203948	40204156	Gypsy-RLX-incomp_Slyco_light-B-R5041-Map20_reversed	0	0	0	0	0	0	0	0	0	0	0	0	0	0	NA	0	0	0	0	0	0	0	0	0	0	0	0	0	0	0	0	0	0	0	0	1	0	0	0	0	NA	0	0	0	NA	0
SL2.50ch01	40409292	40409498	Gypsy-RYX-incomp-chim_Slyco_light-B-R1781-Map6_reversed	0	0	0	0	0	0	0	0	0	0	0	0	0	0	0	0	0	0	0	0	0	NA	0	0	0	0	0	0	0	0	0	0	0	0	0	0	0	0	0	0	1	0	0	NA	NA	0
SL2.50ch01	41462685	41462891	Copia-RLX-incomp_Slyco_light-B-R5043-Map13_reversed	0	0	0	0	0	0	0	0	0	0	0	0	0	0	0	0	0	0	0	0	0	NA	0	0	0	0	0	0	0	0	0	0	0	0	0	0	0	0	0	0	0	0	0	0	0	0
SL2.50ch01	41724837	41725686	Gypsy-RLX-comp_Slyco_light-B-G1415-Map11	0	0	0	0	0	0	0	0	0	0	0	0	0	0	1	0	0	0	0	0	0	0	0	0	0	0	0	0	0	0	0	0	0	0	0	1	0	0	1	0	0	0	1	0	0	0
SL2.50ch01	41725213	41725771	Gypsy-RLX-incomp_Slyco_light-B-R6-Map20	0	0	0	0	0	0	0	0	0	0	0	0	0	0	1	0	0	0	0	0	0	0	0	0	0	0	0	0	0	0	0	0	0	0	0	1	0	0	1	0	0	0	1	1	0	0
SL2.50ch01	43769787	43770367	Gypsy_withOTHER-RYX-incomp-chim_Slyco_light-B-R5013-Map20_reversed	0	0	0	0	0	0	0	0	0	0	0	0	0	0	0	0	0	0	0	0	0	NA	0	0	0	0	0	0	0	0	0	0	0	0	0	0	0	0	0	0	0	0	0	0	0	NA
SL2.50ch01	45043566	45043772	Copia-RYX-incomp-chim_Slyco_light-B-G1107-Map20_reversed	0	0	0	0	0	0	1	0	0	1	0	0	NA	0	0	0	0	0	0	0	0	0	0	0	0	0	0	0	0	0	0	0	0	0	0	0	0	0	0	0	0	0	0	0	NA	NA
SL2.50ch01	45167151	45167362	Gypsy-RLX-comp-chim_Slyco_light-B-G1376-Map7	0	0	0	0	0	0	0	0	0	0	0	0	0	0	0	0	0	0	0	0	0	0	0	0	0	0	0	0	0	0	0	0	0	0	0	0	0	0	0	0	0	0	NA	0	0	NA
SL2.50ch01	45317870	45318690	Gypsy_BlastSimOnly-RLX-incomp_Slyco_light-B-R4589-Map5_reversed	0	0	0	0	0	0	0	0	0	0	0	0	0	0	0	0	0	0	0	NA	0	NA	0	0	0	0	0	0	0	0	0	0	0	0	0	0	0	0	0	0	NA	0	0	0	NA	NA
SL2.50ch01	45671009	45671223	Gypsy-RLX-incomp_Slyco_light-B-R3403-Map6	0	0	0	0	0	0	0	0	0	0	0	0	0	0	1	0	0	0	0	0	0	0	0	0	0	0	0	0	0	0	0	0	0	0	0	0	0	0	0	0	0	0	0	0	0	0
SL2.50ch01	45713537	45713947	Gypsy-RLX-incomp_Slyco_light-B-R528-Map20	0	0	0	0	0	0	0	0	0	0	0	0	0	0	0	0	0	0	0	0	0	NA	0	0	0	0	0	0	0	0	0	0	0	0	0	0	0	0	0	0	0	0	0	0	0	NA
SL2.50ch01	46742124	46742446	CACTA-DTX-incomp_Slyco_light-B-R2768-Map5_reversed	0	0	0	0	0	0	0	0	0	0	0	0	0	0	1	0	0	0	0	0	0	0	0	NA	0	0	NA	0	0	0	0	0	0	0	0	0	NA	0	NA	NA	NA	NA	1	NA	NA	NA
SL2.50ch01	46940947	46941296	Gypsy-RLX-incomp-chim_Slyco_light-B-G1396-Map6_reversed	0	0	0	0	0	0	0	0	0	0	0	0	0	0	0	0	0	0	0	0	0	0	0	0	0	0	0	0	0	0	0	0	0	0	0	0	0	0	1	0	0	0	0	0	NA	0
SL2.50ch01	46941060	46941321	Gypsy-RLX-comp-chim_Slyco_light-B-P72.69-Map6_reversed	0	0	0	0	0	0	0	0	0	0	0	0	0	0	0	0	0	0	0	0	0	0	0	0	0	0	0	0	0	0	0	0	0	0	0	0	0	0	1	0	0	0	0	0	NA	0
SL2.50ch01	47151931	47152232	Copia-RLX-incomp_Slyco_light-B-R2322-Map5	0	0	0	0	0	0	0	0	0	0	0	0	0	0	1	0	0	0	0	0	0	0	0	0	0	0	0	0	0	0	0	0	0	0	0	0	0	0	0	0	0	0	0	0	0	0
SL2.50ch01	47152054	47152524	Copia-RLX-incomp_Slyco_light-B-R792-Map20	0	0	0	0	0	0	0	0	0	0	0	0	0	0	0	0	0	0	0	0	0	0	0	0	0	0	0	0	0	0	0	0	0	0	0	0	0	0	0	0	0	0	0	0	0	0
SL2.50ch01	47254142	47254351	Gypsy-RLX-comp_Slyco_light-B-R1689-Map19	0	0	0	0	0	0	0	0	0	0	0	0	0	0	1	0	0	0	0	0	0	0	0	0	0	0	0	0	0	0	0	0	0	0	0	1	0	0	1	0	1	0	1	1	0	NA
SL2.50ch01	47254142	47254350	Gypsy-RLX-incomp_Slyco_light-B-R12-Map20_reversed	0	0	0	0	0	0	0	0	0	0	0	0	0	0	1	0	0	0	0	0	0	0	0	0	0	0	0	0	0	0	0	0	0	0	0	1	0	0	0	0	1	0	0	1	0	NA
SL2.50ch01	47297602	47297972	Gypsy-RXX-chim_Slyco_light-B-G1410-Map5	0	0	0	0	0	0	0	0	0	0	0	0	0	0	0	0	0	0	0	0	0	0	0	0	0	0	0	0	0	0	0	0	0	0	0	0	0	0	0	0	0	0	0	0	0	NA
SL2.50ch01	47297655	47297867	Gypsy-RLX-comp-chim_Slyco_light-B-P72.69-Map6_reversed	0	0	0	0	0	0	0	0	0	0	0	0	0	0	0	0	0	0	0	0	0	0	0	0	0	0	0	0	0	0	0	0	0	0	0	0	0	0	0	0	0	0	0	0	0	NA
SL2.50ch01	47297668	47297933	Gypsy-RLX-comp-chim_Slyco_light-B-P238.69-Map6	0	0	0	0	0	0	0	0	0	0	0	0	0	0	0	0	0	0	0	0	0	0	0	0	0	0	0	0	0	0	0	0	0	0	0	0	0	0	0	0	0	0	0	1	0	NA
SL2.50ch01	47312113	47312540	LINE-RIX-incomp_Slyco_light-B-R3545-Map5	0	0	0	0	0	0	0	0	0	0	0	0	0	0	0	0	0	0	0	0	0	NA	0	0	0	0	0	0	0	0	0	0	0	0	0	0	0	0	0	0	1	0	0	0	NA	NA
SL2.50ch01	47425128	47425334	Gypsy-RLX-incomp-chim_Slyco_light-B-R213-Map7_reversed	0	NA	1	0	0	0	0	0	0	0	0	0	0	0	0	0	0	0	0	0	0	0	0	0	0	0	0	0	0	0	0	0	0	0	0	0	0	0	0	0	0	NA	0	0	0	0
SL2.50ch01	47548716	47548923	Gypsy_BlastSimOnly-RLX-incomp_Slyco_light-B-R49-Map6	0	0	0	0	0	0	0	0	0	0	0	0	0	0	0	0	0	0	0	0	0	NA	0	0	NA	0	0	0	0	0	0	0	0	0	0	1	0	0	1	0	0	0	0	1	0	NA
SL2.50ch01	47956075	47957270	Gypsy-RYX-incomp-chim_Slyco_light-B-R1781-Map6_reversed	0	0	0	0	0	0	0	0	0	0	0	0	0	0	0	0	0	0	0	0	0	NA	0	0	0	0	0	0	0	0	0	0	NA	0	0	0	0	0	0	0	0	0	0	0	NA	NA
SL2.50ch01	47963811	47964026	Gypsy-RLX-incomp_Slyco_light-B-R5041-Map20_reversed	0	0	0	0	0	0	0	0	0	0	0	0	0	0	0	0	0	0	0	0	0	NA	0	0	0	0	0	0	0	0	0	0	NA	0	0	0	0	0	0	0	0	0	0	0	0	0
SL2.50ch01	48087427	48088062	Copia-RLX-incomp_Slyco_light-B-R55-Map6	0	0	0	0	0	0	0	0	0	0	0	0	0	0	0	0	0	0	0	0	NA	NA	0	NA	0	0	0	0	0	NA	0	0	0	0	0	0	1	0	0	0	0	0	0	0	NA	NA
SL2.50ch01	48208512	48209109	Gypsy-RLX-incomp_Slyco_light-B-R652-Map12_reversed	0	0	0	0	0	0	0	0	0	0	0	0	0	0	1	NA	NA	NA	NA	NA	NA	NA	NA	NA	NA	NA	NA	NA	NA	NA	NA	NA	NA	NA	NA	NA	NA	NA	NA	NA	NA	NA	NA	1	NA	NA
SL2.50ch01	48241650	48242699	Copia-RLX-incomp_Slyco_light-B-R5043-Map13_reversed	0	0	0	0	0	0	0	0	0	0	0	0	0	0	0	0	0	0	0	0	0	NA	0	0	0	0	0	0	0	0	0	0	0	0	0	0	0	0	0	0	0	0	1	0	NA	NA
SL2.50ch01	48395509	48395718	Copia-RYX-incomp-chim_Slyco_light-B-G1298-Map6	0	0	0	0	0	0	0	0	0	0	0	0	0	0	0	0	0	0	0	0	0	0	0	0	0	0	0	0	0	0	0	0	0	0	0	0	0	0	0	0	0	0	0	0	0	0
SL2.50ch01	48471250	48471457	Gypsy-RLX-incomp_Slyco_light-B-R411-Map20_reversed	0	0	0	0	0	0	0	0	0	0	0	0	0	0	1	0	0	0	0	0	0	NA	0	0	0	0	0	0	0	0	0	0	0	0	0	1	0	0	0	0	0	0	1	0	NA	NA
SL2.50ch01	48483539	48483753	Gypsy-RLX-incomp_Slyco_light-B-R3109-Map11_reversed	0	0	0	0	0	0	0	0	0	0	0	0	0	0	0	0	0	0	0	0	0	NA	0	0	0	0	0	0	0	0	0	0	0	0	0	0	0	0	0	0	0	0	0	0	NA	0
SL2.50ch01	48496842	48497127	Gypsy-RXX-chim_Slyco_light-B-G1410-Map5	0	0	0	0	0	0	0	0	0	0	0	0	0	0	0	0	0	0	0	0	0	NA	0	0	0	0	0	0	0	0	0	0	0	0	0	0	0	0	1	0	0	0	0	0	NA	0
SL2.50ch01	48496846	48497248	Gypsy-RLX-comp-chim_Slyco_light-B-P72.69-Map6_reversed	0	0	0	0	0	0	0	0	0	0	0	0	0	0	0	0	0	0	0	0	0	NA	0	0	0	0	0	0	0	0	0	0	0	0	0	0	0	0	1	0	0	0	1	0	NA	0
SL2.50ch01	48535029	48535442	Gypsy-RLX-comp-chim_Slyco_light-B-P72.69-Map6_reversed	0	0	0	0	0	0	0	0	0	0	0	0	0	0	0	0	0	0	0	0	0	0	0	0	0	0	0	0	0	0	0	0	0	0	0	0	0	0	0	0	0	0	0	0	0	NA
SL2.50ch01	51108554	51108919	Gypsy-RLX-comp-chim_Slyco_light-B-P72.69-Map6_reversed	0	0	0	0	0	0	0	0	0	0	0	0	0	0	0	0	0	0	0	0	0	NA	0	0	0	0	0	0	0	0	0	0	0	0	0	0	0	0	1	0	0	0	0	NA	NA	NA
SL2.50ch01	51108569	51108984	Gypsy-RLX-comp-chim_Slyco_light-B-R2177-Map9	0	0	0	0	0	0	0	0	0	0	0	0	0	0	0	0	0	0	0	0	0	NA	0	0	0	0	0	0	0	0	0	0	0	0	0	1	0	0	1	0	0	0	1	1	NA	NA
SL2.50ch01	51108660	51109149	Gypsy-RLX-incomp-chim_Slyco_light-B-G1390-Map7	0	0	0	0	0	0	0	0	0	0	0	0	0	0	0	0	0	0	0	0	0	NA	0	0	0	0	0	0	0	0	0	0	0	0	0	1	0	0	1	0	0	0	0	1	NA	NA
SL2.50ch01	51108693	51108907	Gypsy-RLX-incomp-chim_Slyco_light-B-G1396-Map6_reversed	0	0	0	0	0	0	0	0	0	0	0	0	0	0	0	0	0	0	0	0	0	NA	0	0	0	0	0	0	0	0	0	0	0	0	0	1	0	0	1	0	0	0	0	NA	NA	NA
SL2.50ch01	51144624	51144846	Gypsy-RLX-comp-chim_Slyco_light-B-P72.69-Map6_reversed	0	0	0	0	0	0	0	0	0	0	0	0	0	0	0	0	0	0	0	0	0	NA	0	0	0	0	0	0	0	0	0	0	0	0	0	NA	0	0	0	0	0	0	0	1	NA	NA
SL2.50ch01	51144729	51145021	Gypsy_BlastSimOnly-RLX-incomp_Slyco_light-B-R2360-Map11	0	0	0	0	0	0	0	0	0	0	0	0	0	0	0	0	0	0	0	0	0	NA	0	0	0	0	0	0	0	0	0	0	0	0	0	NA	0	0	0	0	0	0	1	0	NA	NA
SL2.50ch01	51145077	51145582	Gypsy_BlastSimOnly-RLX-incomp_Slyco_light-B-R3129-Map20_reversed	0	0	0	0	0	0	0	0	0	0	0	0	0	0	1	0	0	0	0	0	0	NA	0	0	0	0	0	0	0	0	0	0	0	0	0	0	0	0	1	0	0	0	0	1	NA	NA
SL2.50ch01	51150437	51150656	Gypsy_BlastSimOnly-RLX-incomp_Slyco_light-B-R3129-Map20_reversed	0	0	0	0	0	0	0	0	0	0	0	0	0	0	0	0	0	0	0	0	0	NA	0	0	0	0	0	0	0	0	0	0	0	0	0	0	0	0	0	0	1	0	0	1	NA	NA
SL2.50ch01	51412703	51412918	Gypsy-RLX-incomp_Slyco_light-B-R5041-Map20_reversed	0	0	0	0	0	0	0	0	0	0	0	0	0	0	0	0	0	0	0	0	0	NA	0	0	0	0	0	0	0	0	0	0	0	0	0	NA	0	0	1	0	0	0	0	0	NA	NA
SL2.50ch01	53242493	53242701	Gypsy-RLX-incomp-chim_Slyco_light-B-R213-Map7_reversed	0	0	0	0	0	0	0	0	0	0	0	0	0	0	NA	0	0	0	0	1	0	NA	0	0	0	0	0	0	0	0	0	0	0	0	0	NA	0	0	NA	0	NA	0	NA	NA	NA	NA
SL2.50ch01	53242493	53242701	Gypsy_withOTHER-RYX-incomp-chim_Slyco_light-B-R5013-Map20_reversed	0	0	0	0	0	0	0	0	0	0	0	0	0	0	NA	0	0	0	0	1	0	NA	0	0	0	0	0	0	0	0	0	0	0	0	0	NA	0	0	NA	0	NA	0	NA	NA	NA	NA
SL2.50ch01	53675550	53675757	Copia-RLX-incomp_Slyco_light-B-G1255-Map15	0	0	0	0	0	0	0	0	0	0	0	0	0	0	0	0	0	0	0	0	0	NA	0	0	0	0	0	0	0	0	0	0	0	0	0	1	0	0	0	0	1	0	0	1	NA	NA
SL2.50ch01	53914582	53914796	Copia-RLX-incomp_Slyco_light-B-R55-Map6	0	0	0	0	0	0	0	0	0	0	0	0	0	0	1	0	0	0	0	0	0	NA	0	0	0	0	0	0	0	NA	0	0	0	0	0	1	0	0	0	0	0	0	1	1	NA	NA
SL2.50ch01	54001053	54001320	Gypsy-RLX-comp-chim_Slyco_light-B-P72.69-Map6_reversed	0	0	0	0	0	0	0	0	0	0	0	0	0	0	1	0	0	0	0	0	0	NA	0	0	0	0	0	0	0	0	0	0	0	0	0	0	0	0	0	0	0	0	0	0	NA	NA
SL2.50ch01	54095532	54095945	Gypsy-RLX-comp-chim_Slyco_light-B-G1421-Map5	0	0	0	0	0	0	0	0	0	0	0	0	0	0	NA	0	0	0	0	NA	0	NA	0	0	0	0	0	0	0	0	0	0	0	0	0	NA	0	0	NA	0	NA	0	0	NA	NA	NA
SL2.50ch01	54252540	54253250	Gypsy-RLX-comp-chim_Slyco_light-B-R2177-Map9	0	0	0	0	0	0	0	0	0	0	0	0	0	0	1	0	0	0	0	0	0	NA	0	0	0	0	0	0	0	0	0	0	0	0	0	NA	0	0	1	0	1	0	NA	0	NA	NA
SL2.50ch01	54252633	54253381	Gypsy-RLX-comp-chim_Slyco_light-B-G1421-Map5	0	0	0	0	0	0	0	0	0	0	0	0	0	0	0	0	0	0	0	0	0	NA	0	0	0	0	0	0	0	0	0	0	0	0	0	NA	0	0	NA	0	NA	0	NA	1	NA	NA
SL2.50ch01	54252664	54253278	Gypsy-RLX-comp-chim_Slyco_light-B-P330.69-Map5_reversed	0	0	0	0	0	0	0	0	0	0	0	0	0	0	0	0	0	0	0	0	0	NA	0	0	0	0	0	0	0	0	0	0	0	0	0	NA	0	0	1	0	NA	0	NA	0	NA	NA
SL2.50ch01	54252721	54253254	Gypsy-RLX-comp-chim_Slyco_light-B-P72.69-Map6_reversed	0	0	0	0	0	0	0	0	0	0	0	0	0	0	0	0	0	0	0	0	0	NA	0	0	0	0	0	0	0	0	0	0	0	0	0	NA	0	0	1	0	NA	0	1	1	NA	NA
SL2.50ch01	54252737	54253259	Gypsy-RLX-incomp-chim_Slyco_light-B-G1396-Map6_reversed	0	0	0	0	0	0	0	0	0	0	0	0	0	0	0	0	0	0	0	0	0	NA	0	0	0	0	0	0	0	0	0	0	0	0	0	1	0	0	1	0	1	0	1	1	NA	NA
SL2.50ch01	54252869	54253287	Gypsy-RLX-comp-chim_Slyco_light-B-P238.69-Map6	0	0	0	0	0	0	0	0	0	0	0	0	0	0	0	0	0	0	0	0	0	NA	0	0	0	0	0	0	0	0	0	0	0	0	0	NA	0	0	NA	0	NA	0	1	0	NA	NA
SL2.50ch01	54283872	54284306	Gypsy-RLX-comp-chim_Slyco_light-B-P330.69-Map5_reversed	0	0	0	0	0	0	0	0	0	0	0	0	0	0	0	0	0	0	0	0	0	NA	0	0	0	0	0	0	0	0	0	0	0	0	0	0	0	0	1	0	0	0	0	1	NA	NA
SL2.50ch01	54284014	54284502	Gypsy-RLX-comp_Slyco_light-B-G78-Map20	0	0	0	0	0	0	0	0	0	0	0	0	0	0	0	0	0	0	0	0	0	NA	0	0	0	0	0	0	0	0	0	0	0	0	0	0	0	0	0	0	0	0	1	0	NA	NA
SL2.50ch01	54284046	54284623	Copia-RLX-incomp_Slyco_light-B-R55-Map6	0	0	0	0	0	0	0	0	0	0	0	0	0	0	0	0	0	0	0	0	0	NA	0	0	0	0	0	0	0	0	0	0	0	0	0	0	0	0	0	0	1	0	0	0	NA	NA
SL2.50ch01	54323928	54324140	Gypsy-RLX-incomp_Slyco_light-B-R5041-Map20_reversed	0	0	0	0	0	0	0	0	0	0	0	0	0	0	0	0	0	0	0	0	0	NA	0	0	0	0	0	0	0	0	0	0	0	0	0	0	0	0	0	0	1	0	1	0	NA	NA
SL2.50ch01	54421063	54421275	Gypsy-RLX-comp-chim_Slyco_light-B-P72.69-Map6_reversed	0	0	0	0	0	0	0	0	0	0	0	0	0	0	0	0	0	0	0	0	0	NA	0	0	0	0	0	0	0	0	0	0	0	0	0	0	0	0	0	0	0	0	0	1	NA	NA
SL2.50ch01	54421078	54421283	Gypsy-RLX-comp-chim_Slyco_light-B-P330.69-Map5_reversed	0	0	0	0	0	0	0	0	0	0	0	0	0	0	1	0	0	0	0	0	0	NA	0	0	0	0	0	0	0	0	0	0	0	0	0	0	0	0	0	0	0	0	1	0	NA	NA
SL2.50ch01	54598727	54599074	Gypsy-RLX-comp-chim_Slyco_light-B-P330.69-Map5_reversed	0	0	0	0	0	0	0	0	0	0	0	0	0	0	0	0	0	0	0	0	0	0	0	0	0	0	0	0	0	0	0	0	0	0	0	0	0	0	0	0	0	0	0	1	NA	NA
SL2.50ch01	54657251	54657625	Gypsy-RLX-incomp-chim_Slyco_light-B-G1396-Map6_reversed	0	0	0	0	0	0	0	0	0	0	0	0	0	0	1	0	0	0	0	0	0	NA	0	NA	0	0	0	0	0	0	0	0	0	0	0	0	0	0	0	0	0	0	0	0	NA	NA
SL2.50ch01	54964691	54965680	Gypsy-RLX-incomp_Slyco_light-B-R825-Map20	0	0	0	0	0	0	0	0	0	0	0	0	0	0	1	0	0	0	0	0	0	NA	0	0	0	0	0	0	0	0	0	0	0	0	0	1	0	0	1	0	0	0	0	1	NA	NA
SL2.50ch01	54987836	54988042	Gypsy-RLX-incomp_Slyco_light-B-G1367-Map5	0	0	0	0	0	0	0	0	0	0	0	0	0	0	0	0	0	0	0	1	0	0	0	0	0	0	0	0	0	0	0	1	0	1	0	0	0	0	0	0	0	0	0	0	0	0
SL2.50ch01	55185924	55186356	Gypsy-RLX-comp-chim_Slyco_light-B-P330.69-Map5_reversed	0	0	0	0	0	0	0	0	0	0	0	0	0	0	0	0	0	0	0	0	0	NA	0	0	0	0	0	0	0	0	0	0	0	0	0	0	0	0	1	0	1	0	0	0	NA	0
SL2.50ch01	55267546	55267754	Gypsy-RLX-comp-chim_Slyco_light-B-P72.69-Map6_reversed	0	0	0	0	0	0	0	0	0	0	0	0	0	0	0	0	0	0	0	0	0	NA	0	0	0	0	0	0	0	0	0	0	0	0	0	0	0	0	0	0	0	0	0	0	NA	0
SL2.50ch01	55854261	55854469	Gypsy_BlastSimOnly-RLX-incomp_Slyco_light-B-R4589-Map5_reversed	0	0	0	0	0	0	0	0	0	0	0	0	0	0	0	0	0	0	0	0	0	NA	0	0	0	0	0	0	0	0	0	0	0	0	0	0	0	0	0	0	0	0	0	0	0	0
SL2.50ch01	56220152	56220365	Gypsy-RLX-incomp_Slyco_light-B-R719-Map20	0	0	0	0	0	0	0	0	0	0	0	0	0	0	0	0	0	0	0	0	0	0	0	0	0	0	0	0	0	0	0	0	0	0	0	0	0	0	0	0	0	0	0	0	NA	NA
SL2.50ch01	56253739	56253951	Copia_BlastSimOnly-RLX-comp_Slyco_light-B-R2468-Map20	0	0	0	0	0	0	0	0	0	0	0	0	0	0	0	0	0	0	0	0	0	0	0	0	0	0	0	0	0	0	0	0	0	0	0	0	0	0	0	0	0	0	0	0	0	0
SL2.50ch01	57097883	57098354	Gypsy-RLX-incomp_Slyco_light-B-G1445-Map20	0	0	0	0	0	0	0	0	0	0	0	0	0	0	0	0	0	0	0	0	0	NA	0	0	0	0	0	0	0	0	0	0	0	0	0	1	0	0	1	0	1	0	1	1	NA	NA
SL2.50ch01	57097910	57098468	Gypsy-RLX-incomp_Slyco_light-B-G1424-Map5	0	0	0	0	0	0	0	0	0	0	0	0	0	0	0	0	0	0	0	0	0	NA	0	0	0	0	0	0	0	0	0	0	0	0	0	0	0	0	1	0	0	0	1	1	NA	NA
SL2.50ch01	57097968	57098322	Gypsy-RLX-incomp-chim_Slyco_light-B-G1442-Map12_reversed	0	0	0	0	0	0	0	0	0	0	0	0	0	0	0	0	0	0	0	0	0	NA	0	0	0	0	0	0	0	0	0	0	0	0	0	1	0	0	1	0	1	0	0	1	NA	NA
SL2.50ch01	58258617	58258831	Copia-RLX-incomp_Slyco_light-B-R1840-Map5_reversed	0	0	0	0	0	0	0	0	0	0	0	0	0	0	0	0	0	0	0	0	0	NA	0	0	0	0	0	0	0	0	0	0	0	0	0	0	0	0	0	0	0	0	0	0	NA	0
SL2.50ch01	59378748	59379606	Gypsy-RLX-incomp_Slyco_light-B-R528-Map20	0	0	0	0	0	0	0	0	0	0	0	0	0	0	0	0	0	0	0	0	0	NA	0	0	0	0	0	0	0	0	0	0	0	0	0	NA	0	0	NA	0	1	0	NA	NA	NA	NA
SL2.50ch01	59819861	59820069	MuDR-DTX-incomp_Slyco_light-B-G1417-Map20_reversed	0	0	0	0	0	0	0	0	0	0	0	0	0	0	0	0	0	0	0	0	0	0	0	0	0	0	0	0	0	0	0	0	0	0	0	0	0	0	0	0	0	0	0	0	0	NA
SL2.50ch01	59849551	59850333	Copia-RLX-incomp_Slyco_light-B-R55-Map6	0	0	0	0	0	0	0	0	0	0	0	0	0	0	0	0	0	0	0	0	0	NA	0	0	0	0	0	0	0	NA	0	0	0	0	0	0	0	0	0	0	0	0	0	0	0	NA
SL2.50ch01	59906867	59907088	Gypsy_BlastSimOnly-RIX-incomp-chim_Slyco_light-B-R801-Map8	0	0	0	0	0	0	0	0	0	0	0	0	0	0	0	0	0	0	0	0	0	0	0	0	0	0	0	0	0	0	0	0	0	0	0	0	0	0	0	0	0	0	0	0	0	0
SL2.50ch01	60172918	60173274	Gypsy-RLX-incomp_Slyco_light-B-R5041-Map20_reversed	0	0	0	0	0	0	0	0	0	0	0	0	0	0	1	NA	NA	NA	NA	NA	NA	NA	NA	NA	NA	NA	NA	NA	NA	NA	NA	NA	NA	NA	NA	NA	NA	NA	NA	NA	NA	NA	NA	1	NA	NA
SL2.50ch01	60282076	60282949	Gypsy-RLX-incomp_Slyco_light-B-R1156-Map20_reversed	0	0	0	0	0	0	0	0	0	0	0	0	0	0	0	0	0	0	0	0	0	NA	0	0	NA	0	0	0	0	0	0	0	0	0	0	0	0	NA	0	0	NA	0	0	1	0	NA
SL2.50ch01	60502744	60502950	Copia-RLX-comp_Slyco_light-B-G1251-Map20(Rider)	0	0	0	0	0	0	0	0	0	0	0	0	0	0	0	0	0	0	0	0	0	0	0	0	0	0	0	0	0	0	0	0	0	0	0	0	0	0	0	0	0	0	0	0	0	0
SL2.50ch01	60502745	60503137	Copia-RYX-incomp-chim_Slyco_light-B-P55.20-Map20_reversed(Rider)	0	0	0	0	0	0	0	0	0	0	0	0	0	0	0	0	0	0	0	0	0	0	0	0	0	0	0	0	0	0	0	0	0	0	0	0	0	0	0	0	0	0	0	0	0	0
SL2.50ch01	60573633	60573842	Copia-RLX-incomp_Slyco_light-B-G1423-Map20	0	0	0	0	0	0	0	0	0	0	0	0	0	0	0	0	0	0	0	0	0	NA	0	0	0	0	0	0	0	0	0	0	0	0	0	0	0	0	0	0	0	0	0	0	NA	NA
SL2.50ch01	60876818	60877880	Gypsy-RYX-incomp-chim_Slyco_light-B-G1360-Map20	0	0	0	0	0	NA	0	NA	0	1	0	0	0	0	0	0	0	0	0	0	0	0	0	0	0	1	0	0	0	0	0	0	0	0	0	0	0	0	0	0	0	0	0	0	NA	NA
SL2.50ch01	60990071	60990581	Copia-RYX-incomp-chim_Slyco_light-B-G1107-Map20_reversed	0	NA	0	NA	NA	0	0	0	0	0	0	0	0	0	0	1	0	0	0	0	0	NA	0	0	0	0	0	0	0	NA	0	0	0	NA	0	0	0	0	0	NA	0	0	0	NA	NA	NA
SL2.50ch01	61033540	61033824	Copia-RYX-incomp-chim_Slyco_light-B-G1107-Map20_reversed	0	0	0	0	0	0	0	0	0	0	0	0	0	0	0	0	0	0	0	0	0	NA	0	0	0	0	0	0	0	0	0	0	0	0	0	0	0	0	0	0	0	0	0	0	NA	0
SL2.50ch01	63410258	63410752	Copia_BlastSimOnly-RLX-incomp_Slyco_light-B-P85.20-Map20_reversed	0	0	0	0	0	0	0	0	0	0	0	0	0	0	0	0	0	0	0	0	0	NA	0	0	NA	0	0	0	0	0	0	0	0	0	0	0	0	0	NA	0	NA	0	0	NA	NA	NA
SL2.50ch01	63917188	63917486	Copia-RLX-incomp_Slyco_light-B-R1155-Map11	0	0	0	0	0	0	0	0	0	0	0	0	0	0	0	0	0	0	0	0	0	0	0	0	0	0	0	0	0	0	0	0	0	0	0	0	0	0	0	0	0	0	1	0	0	0
SL2.50ch01	63925560	63925787	Copia_BlastSimOnly-RLX-comp_Slyco_light-B-R2468-Map20	0	0	0	0	0	0	0	0	0	0	0	0	0	0	0	0	0	0	0	0	0	0	0	0	0	0	0	0	0	0	0	0	0	0	0	0	0	0	0	0	0	0	0	0	0	0
SL2.50ch01	64095322	64095522	Gypsy-RLX-incomp_Slyco_light-B-R514-Map6	0	0	0	0	0	0	0	0	0	0	0	0	0	0	0	NA	NA	NA	NA	NA	NA	NA	NA	NA	NA	NA	NA	NA	NA	NA	NA	NA	NA	NA	NA	NA	NA	NA	NA	NA	NA	NA	NA	NA	NA	NA
SL2.50ch01	65045588	65045857	Copia-RLX-incomp_Slyco_light-B-G1395-Map8	0	0	0	0	0	0	0	0	0	0	0	0	0	0	0	0	0	0	0	0	0	0	0	0	0	0	0	0	0	0	0	0	0	0	0	0	0	0	0	0	0	0	0	0	0	NA
SL2.50ch01	65507631	65507912	MuDR-DTX-incomp_Slyco_light-B-R3153-Map9	0	0	0	0	0	0	0	0	0	0	0	0	0	0	0	0	0	0	0	0	0	0	0	0	0	0	0	0	0	0	0	0	0	0	0	0	0	0	0	0	0	0	0	0	NA	0
SL2.50ch01	65895561	65895766	Gypsy-RLX-incomp-chim_Slyco_light-B-R3112-Map10	0	0	0	0	0	0	0	0	0	0	0	0	0	0	0	0	0	0	0	1	0	NA	0	0	0	0	0	0	0	0	0	0	0	0	0	1	0	0	1	0	1	0	1	1	0	0
SL2.50ch01	65895561	65895766	Gypsy-RLX-incomp_Slyco_light-B-R951-Map9_reversed	0	0	0	0	0	0	0	0	0	0	0	0	0	0	0	0	0	0	0	0	0	NA	0	0	0	0	0	0	0	0	0	0	0	0	0	0	0	0	1	0	1	0	0	0	0	0
SL2.50ch01	66012331	66013471	Gypsy-RLX-incomp-chim_Slyco_light-B-G90-Map20	0	0	0	0	0	NA	1	0	0	1	1	0	1	0	NA	0	NA	NA	1	1	NA	NA	NA	NA	NA	NA	NA	NA	NA	NA	NA	NA	NA	NA	NA	1	NA	NA	NA	NA	NA	NA	NA	NA	NA	NA
SL2.50ch01	66413583	66413795	Gypsy-RLX-incomp_Slyco_light-B-R5041-Map20_reversed	0	0	0	0	0	0	0	0	0	0	0	0	0	0	0	0	0	0	0	0	0	0	0	0	0	0	0	0	0	0	0	0	0	0	0	0	0	0	0	0	0	0	0	0	0	0
SL2.50ch01	66506360	66506567	Gypsy-RLX-incomp-chim_Slyco_light-B-G1385-Map6_reversed	0	0	0	0	0	0	0	0	0	0	0	0	0	0	0	0	0	0	0	0	0	0	0	0	0	0	0	0	0	0	0	0	0	0	0	0	0	0	0	0	0	0	0	0	0	0
SL2.50ch01	66785103	66785317	Gypsy-RLX-incomp_Slyco_light-B-R3403-Map6	0	0	0	0	0	0	0	0	0	0	0	0	NA	0	0	0	0	0	0	0	0	0	0	0	0	0	0	0	0	0	0	0	0	0	0	0	0	0	0	0	0	0	0	0	0	0
SL2.50ch01	66785343	66786283	Gypsy-RLX-incomp_Slyco_light-B-R3403-Map6	0	0	0	1	1	0	0	1	0	0	1	0	NA	0	0	NA	NA	NA	NA	NA	NA	NA	1	NA	NA	NA	NA	NA	NA	NA	NA	NA	NA	1	1	NA	NA	1	1	NA	NA	NA	NA	NA	NA	NA
SL2.50ch01	67323408	67323823	MuDR-DTX-incomp_Slyco_light-B-R1877-Map14	0	0	0	0	0	0	0	0	0	0	0	0	0	0	0	0	0	0	0	0	0	NA	0	0	0	0	0	0	0	0	0	0	0	0	0	0	0	0	0	0	0	0	0	0	0	1
SL2.50ch01	67493013	67493419	Gypsy-RLX-incomp_Slyco_light-B-R5019-Map6_reversed	0	0	0	0	0	0	0	0	0	0	0	0	0	0	0	0	0	0	0	0	0	0	0	0	0	0	0	0	0	0	0	0	0	0	0	1	0	0	0	0	0	0	1	NA	0	0
SL2.50ch01	67493016	67493226	hAT_BlastSimOnly_withOTHER-DTX-incomp_Slyco_light-B-R1916-Map6	0	0	0	0	0	0	0	0	0	0	0	0	0	0	0	0	0	0	0	0	0	0	0	0	0	0	0	0	0	0	0	0	0	0	0	0	0	0	0	0	0	0	1	NA	0	0
SL2.50ch01	67780984	67781224	Gypsy-RLX-incomp-chim_Slyco_light-B-G94-Map20	0	0	0	0	0	0	0	0	0	0	0	0	0	0	1	0	0	0	0	0	0	NA	0	0	0	0	0	0	0	0	0	0	0	0	0	0	0	0	0	0	1	0	0	0	0	0
SL2.50ch01	68215026	68215542	Gypsy-RYX-incomp-chim_Slyco_light-B-R143-Map20_reversed	0	0	0	0	0	0	0	0	0	0	0	0	0	0	0	0	0	0	0	0	0	0	0	0	0	0	0	0	0	0	0	0	0	0	0	1	0	0	0	0	0	0	1	0	0	0
SL2.50ch01	68567727	68568269	Gypsy-RLX-incomp_Slyco_light-B-G1388-Map19	0	0	0	0	0	0	0	0	0	0	0	0	0	0	0	0	0	0	0	0	0	0	0	0	0	0	0	0	0	0	0	0	0	0	0	0	0	0	0	0	0	0	0	1	NA	0
SL2.50ch01	68796783	68797252	Gypsy-RLX-incomp_Slyco_light-B-R951-Map9_reversed	0	0	0	0	0	0	0	0	0	0	0	0	0	0	0	0	0	0	0	0	0	0	0	0	0	0	0	0	0	0	0	0	0	0	0	1	0	0	0	1	0	0	1	0	0	1
SL2.50ch01	68819820	68820314	Copia-RYX-incomp-chim_Slyco_light-B-P164.20-Map11	0	0	0	0	0	0	0	0	0	0	0	0	0	0	0	0	0	NA	NA	NA	NA	NA	NA	NA	0	0	NA	NA	NA	NA	NA	NA	NA	NA	NA	0	NA	NA	NA	NA	NA	NA	NA	NA	NA	NA
SL2.50ch01	69269113	69269544	Gypsy-RLX-comp_Slyco_light-B-G88-Map6	0	0	0	0	0	0	0	0	0	0	0	0	0	0	0	0	0	0	0	0	0	0	0	0	0	0	0	0	0	0	0	0	0	0	0	1	0	0	0	0	0	0	1	1	0	NA
SL2.50ch01	69269217	69269672	Gypsy-RLX-comp_Slyco_light-B-R1116-Map20_reversed	0	0	0	0	0	0	0	0	0	0	0	0	0	0	0	0	0	0	0	0	0	0	0	0	0	0	0	0	0	0	0	0	0	0	0	0	0	0	0	0	0	0	1	1	0	NA
SL2.50ch01	69542440	69542748	Gypsy-RLX-incomp-chim_Slyco_light-B-G1442-Map12_reversed	0	0	0	0	0	0	0	0	0	0	0	0	0	0	0	0	0	NA	NA	NA	NA	NA	NA	NA	NA	NA	NA	NA	NA	NA	NA	NA	NA	NA	NA	0	NA	NA	NA	NA	NA	NA	NA	NA	NA	1
SL2.50ch01	70331654	70332743	Gypsy_BlastSimOnly-RLX-incomp_Slyco_light-B-R5374-Map5	0	0	0	0	0	0	0	0	0	0	0	0	0	0	0	0	0	0	0	0	0	NA	0	0	0	0	0	0	0	0	0	0	0	0	0	0	0	0	0	0	1	0	0	NA	NA	NA
SL2.50ch01	71196635	71196845	Copia-RLX-incomp_Slyco_light-B-R25-Map20_reversed	0	0	0	0	0	0	0	0	0	0	0	0	0	0	1	0	0	0	0	0	0	NA	0	0	0	0	0	0	0	0	0	0	0	0	0	0	0	0	NA	0	1	0	0	1	0	0
SL2.50ch01	71736706	71737444	Gypsy-RLX-incomp-chim_Slyco_light-B-R213-Map7_reversed	0	0	0	0	0	0	0	0	0	0	0	0	0	0	0	0	0	0	NA	NA	0	NA	0	0	0	0	0	NA	1	0	0	0	NA	NA	0	1	0	NA	NA	0	NA	NA	NA	NA	NA	NA
SL2.50ch01	71786029	71786244	LINE-RIX-incomp-chim_Slyco_light-B-R3539-Map9	0	0	0	0	0	0	0	0	0	0	0	0	0	0	0	0	0	0	0	0	0	0	0	0	0	0	0	0	0	0	0	0	0	0	0	0	0	0	0	0	NA	0	0	0	0	NA
SL2.50ch01	72523333	72523622	Copia-RLX-incomp_Slyco_light-B-G1408-Map12	0	0	0	0	0	0	0	0	0	0	0	0	0	0	0	0	0	0	0	0	0	0	0	0	0	0	0	0	0	0	0	0	0	0	0	0	0	0	0	0	0	0	0	0	0	NA
SL2.50ch01	72523410	72523758	Copia-RLX-incomp-chim_Slyco_light-B-G1425-Map7	0	0	0	0	0	0	0	0	0	0	0	0	0	0	0	0	0	0	0	0	0	0	0	0	0	0	0	0	0	0	0	0	0	0	0	0	0	0	0	0	0	0	0	0	0	NA
SL2.50ch01	72848073	72848289	Copia_BlastSimOnly-RLX-incomp_Slyco_light-B-R1066-Map7	0	0	0	0	0	0	0	0	0	0	0	0	0	0	0	0	0	0	0	0	0	NA	0	0	0	0	0	0	0	0	0	0	0	0	0	0	0	0	0	0	0	0	0	1	NA	NA
SL2.50ch01	72897296	72897724	Gypsy-RLX-incomp-chim_Slyco_light-B-G1447-Map6_reversed	0	0	0	0	0	0	0	0	0	0	0	0	0	0	0	0	0	0	0	0	0	0	0	0	0	0	0	0	0	0	0	0	0	0	0	0	0	0	0	0	0	0	0	0	0	NA
SL2.50ch01	72897412	72897815	Gypsy-RLX-incomp-chim_Slyco_light-B-G94-Map20	0	0	0	0	0	0	0	0	0	0	0	0	0	0	0	0	0	0	0	0	0	0	0	0	0	0	0	0	0	0	0	0	0	0	0	0	0	0	0	0	0	0	0	0	0	NA
SL2.50ch01	72897459	72897665	Gypsy-RLX-incomp-chim_Slyco_light-B-R1340-Map20_reversed	0	0	0	0	0	0	0	0	0	0	0	0	0	0	0	0	0	0	0	0	0	0	0	0	0	0	0	0	0	0	0	0	0	0	0	0	0	0	0	0	0	0	0	0	0	NA
SL2.50ch01	73045035	73045443	Gypsy-RXX-chim_Slyco_light-B-G1410-Map5	0	0	0	0	0	0	0	0	0	0	0	0	0	0	0	0	0	0	0	0	0	NA	0	0	0	0	0	0	0	0	0	0	0	0	0	0	0	0	0	0	0	0	0	1	0	NA
SL2.50ch01	73045150	73045673	Gypsy-RLX-comp-chim_Slyco_light-B-R2177-Map9	0	0	0	0	0	0	0	0	0	0	0	0	0	0	0	0	0	0	0	0	0	NA	0	0	0	0	0	0	0	0	0	0	0	0	0	0	0	0	0	0	0	0	0	0	0	NA
SL2.50ch01	73045160	73045579	Gypsy-RLX-comp-chim_Slyco_light-B-P72.69-Map6_reversed	0	0	0	0	0	0	0	0	0	0	0	0	0	0	0	0	0	0	0	0	0	NA	0	0	0	0	0	0	0	0	0	0	0	0	0	0	0	0	1	0	0	0	0	0	0	NA
SL2.50ch01	73100616	73101092	Gypsy-RLX-incomp_Slyco_light-B-G84-Map7_reversed	0	0	0	0	0	0	0	0	0	0	0	0	0	0	0	0	0	0	0	0	0	0	0	0	0	0	0	0	0	0	0	0	0	0	0	0	0	0	0	0	0	0	0	0	0	0
SL2.50ch01	73100813	73101122	Gypsy-RYX-incomp-chim_Slyco_light-B-R143-Map20_reversed	0	0	0	0	0	0	0	0	0	0	0	0	0	0	0	0	0	0	0	0	0	0	0	0	0	0	0	0	0	0	0	0	0	0	0	0	0	0	0	0	0	0	0	0	0	0
SL2.50ch01	73398409	73399206	Copia-RYX-incomp-chim_Slyco_light-B-P55.20-Map20_reversed(Rider)	0	0	NA	NA	NA	NA	NA	NA	NA	0	NA	NA	NA	NA	NA	NA	NA	NA	0	NA	NA	NA	0	NA	NA	NA	NA	0	NA	NA	NA	NA	NA	0	NA	NA	NA	0	NA	NA	NA	0	NA	NA	NA	NA
SL2.50ch01	73398488	73399243	Copia_BlastSimOnly-RLX-incomp_Slyco_light-B-P85.20-Map20_reversed	0	0	NA	NA	NA	NA	NA	NA	NA	0	NA	NA	NA	NA	NA	NA	NA	NA	0	NA	NA	NA	0	NA	NA	NA	NA	0	NA	NA	NA	NA	NA	0	NA	NA	NA	0	NA	NA	NA	0	NA	NA	NA	NA
SL2.50ch01	73795393	73795840	Gypsy-RLX-comp-chim_Slyco_light-B-P330.69-Map5_reversed	0	0	0	0	0	0	0	0	0	0	0	0	0	0	0	0	0	0	0	0	0	NA	0	0	0	0	0	0	0	0	0	0	0	0	0	0	0	0	0	0	0	0	0	0	NA	NA
SL2.50ch01	74365287	74365667	MuDR-DTX-incomp-chim_Slyco_light-B-R1194-Map20	0	0	0	0	0	0	0	0	0	0	0	0	0	0	0	0	0	0	0	0	0	0	0	0	0	0	0	0	0	0	0	0	0	0	0	0	0	0	1	0	0	0	0	0	0	NA
SL2.50ch01	74365287	74365671	MuDR-DTX-incomp_Slyco_light-B-G1417-Map20_reversed	0	0	0	0	0	0	0	0	0	0	0	0	0	0	0	0	0	0	0	0	0	0	0	0	0	0	0	0	0	0	0	0	0	0	0	0	0	0	0	0	0	0	1	0	0	NA
SL2.50ch01	74365296	74365644	Copia-RYX-incomp-chim_Slyco_light-B-R3874-Map5	0	0	0	0	0	0	0	0	0	0	0	0	0	0	0	0	0	0	0	0	0	0	0	0	0	0	0	0	0	0	0	0	0	0	0	0	0	0	0	0	0	0	1	0	0	NA
SL2.50ch01	74365350	74365754	Gypsy-RLX-incomp-chim_Slyco_light-B-R213-Map7_reversed	0	0	0	0	0	0	0	0	0	0	0	0	0	0	0	0	0	0	0	0	0	0	0	0	0	0	0	0	0	0	0	0	0	0	0	0	0	0	1	0	0	0	1	1	0	NA
SL2.50ch01	74365369	74365790	LINE-RIX-incomp_Slyco_light-B-R3545-Map5	0	0	0	0	0	0	0	0	0	0	0	0	0	0	0	0	0	0	0	0	0	0	0	0	0	0	0	0	0	0	0	0	0	0	0	0	0	0	1	0	0	0	1	0	0	NA
SL2.50ch01	74562957	74563168	MuDR-DTX-incomp-chim_Slyco_light-B-R1194-Map20	0	0	0	0	0	0	0	0	0	0	0	0	0	0	0	0	0	0	0	0	0	0	0	0	0	0	0	0	0	0	0	0	0	0	0	0	0	0	0	0	0	0	0	0	0	0
SL2.50ch01	74950647	74950864	Copia_BlastSimOnly-RLX-comp_Slyco_light-B-R2468-Map20	0	0	0	0	0	0	0	0	0	0	0	0	0	0	0	0	0	0	0	0	0	0	0	0	0	0	0	0	0	0	0	0	0	0	0	0	0	0	0	0	0	0	0	0	0	0
SL2.50ch01	75073125	75073498	Copia-RLX-incomp-chim_Slyco_light-B-G1375-Map9	0	0	0	0	0	0	0	0	0	0	0	0	0	0	0	0	0	0	0	0	0	0	0	0	0	0	0	0	0	0	0	0	0	1	0	1	0	0	0	0	0	0	0	0	0	0
SL2.50ch01	75073125	75073522	LINE-RIX-incomp_Slyco_light-B-R4254-Map8	0	0	0	0	0	0	0	0	0	0	0	0	0	0	0	0	0	0	0	0	0	0	0	0	0	0	0	0	0	0	0	0	0	1	0	0	0	0	0	0	0	0	0	0	0	0
SL2.50ch01	75153396	75153602	Copia-RYX-incomp-chim_Slyco_light-B-P55.20-Map20_reversed(Rider)	0	0	0	0	0	0	0	0	0	0	0	0	0	0	0	0	0	0	0	0	0	0	0	0	0	0	0	0	0	0	0	0	0	0	0	1	0	0	0	0	0	0	0	0	0	0
SL2.50ch01	75242715	75242931	hAT-DTX-comp_Slyco_light-B-R317-Map20_reversed	0	0	0	0	0	0	0	0	0	0	0	0	0	0	0	0	0	0	0	0	0	0	0	0	0	0	0	0	0	0	0	0	0	0	0	0	0	0	NA	0	0	0	0	1	NA	NA
SL2.50ch01	75253223	75253674	Gypsy-RLX-comp-chim_Slyco_light-B-P238.69-Map6	0	0	0	0	0	0	0	0	0	0	0	0	0	0	1	0	0	0	0	0	0	0	0	0	0	0	0	0	0	0	0	0	0	0	0	0	0	0	1	0	1	0	0	1	NA	NA
SL2.50ch01	75308038	75308342	Copia_BlastSimOnly-RSX-incomp-chim_Slyco_light-B-G237-Map20_reversed	0	0	0	0	0	0	0	0	0	0	0	0	0	0	NA	0	0	0	0	0	0	NA	0	0	NA	0	0	0	0	0	0	0	0	0	0	0	0	0	NA	0	NA	0	NA	NA	0	0
SL2.50ch01	75308052	75308285	Copia-RYX-incomp-chim_Slyco_light-B-P55.20-Map20_reversed(Rider)	0	0	0	0	0	0	0	0	0	0	0	0	0	0	NA	0	0	0	0	0	0	NA	0	0	NA	0	0	0	0	0	0	0	0	0	0	0	0	0	NA	0	NA	0	NA	NA	0	0
SL2.50ch01	75350762	75350981	Copia_BlastSimOnly-RLX-comp_Slyco_light-B-R2468-Map20	0	0	0	0	0	0	0	0	0	0	0	0	0	0	0	0	0	0	0	0	0	0	0	0	0	0	0	0	0	0	0	0	0	0	0	1	0	0	0	0	0	0	0	0	0	0
SL2.50ch01	75390283	75390919	Gypsy_BlastSimOnly-RLX-incomp_Slyco_light-B-R240-Map14	0	1	0	0	0	0	0	0	0	0	0	0	0	0	0	0	0	0	0	0	0	NA	0	0	1	0	0	0	0	0	0	0	0	NA	1	0	0	1	NA	0	NA	0	NA	NA	NA	0
SL2.50ch01	75793317	75793524	Gypsy_BlastSimOnly-RLX-incomp_Slyco_light-B-R966-Map5	0	0	0	0	0	0	0	0	0	0	0	0	0	0	0	0	0	0	0	0	0	0	0	0	0	0	0	0	0	0	0	0	0	0	0	0	0	0	0	0	0	0	1	0	NA	0
SL2.50ch01	75801415	75801626	Copia_BlastSimOnly-RLX-incomp_Slyco_light-B-R1066-Map7	0	0	0	0	0	0	0	0	0	0	0	0	0	0	0	0	0	0	0	0	0	0	0	0	0	0	0	0	0	0	0	0	0	0	0	0	0	0	0	0	NA	0	0	0	NA	0
SL2.50ch01	75801415	75801626	MuDR-DTX-incomp_Slyco_light-B-R2528-Map6_reversed	0	0	0	0	0	0	0	0	0	0	0	0	0	0	0	0	0	0	0	0	0	0	0	0	0	0	0	0	0	0	0	0	0	0	0	0	0	0	0	0	NA	0	0	0	NA	0
SL2.50ch01	75983415	75983625	MuDR-DTX-incomp_Slyco_light-B-G1417-Map20_reversed	0	0	0	0	0	0	0	0	0	0	0	0	NA	0	0	0	0	0	0	NA	0	0	0	0	0	0	0	0	0	0	0	0	0	0	0	0	0	0	0	0	0	0	0	0	0	0
SL2.50ch01	75991987	75992197	Gypsy-RLX-incomp_Slyco_light-B-R5019-Map6_reversed	0	0	0	0	0	0	0	0	0	0	0	0	NA	0	0	NA	0	0	0	NA	0	0	0	0	0	0	0	0	0	0	0	0	0	0	0	0	0	0	0	0	0	0	1	1	NA	0
SL2.50ch01	76245523	76245908	Gypsy_BlastSimOnly-RLX-incomp_Slyco_light-B-R2484-Map11	0	0	0	0	0	0	0	0	0	0	0	0	0	0	0	0	0	0	0	1	0	0	0	0	0	0	0	0	0	0	0	0	0	0	0	0	0	0	0	0	0	0	0	0	0	0
SL2.50ch01	76258928	76259136	Gypsy-RLX-comp_Slyco_light-B-R40-Map20	0	0	0	0	0	0	0	0	0	0	0	0	0	0	0	0	0	0	0	0	0	0	0	0	0	0	0	0	0	0	0	0	0	1	0	0	0	0	0	0	0	0	0	0	0	0
SL2.50ch01	76641734	76642271	Copia_BlastSimOnly-RLX-comp_Slyco_light-B-R2468-Map20	0	0	NA	NA	NA	0	NA	NA	NA	NA	NA	NA	NA	NA	0	NA	NA	0	NA	0	NA	NA	NA	NA	NA	NA	NA	NA	0	NA	NA	NA	NA	NA	NA	NA	NA	NA	NA	0	1	NA	NA	NA	NA	NA
SL2.50ch01	76641825	76642103	Copia_BlastSimOnly-RLX-comp_Slyco_light-B-P381.0-Map8	0	0	NA	NA	NA	0	NA	NA	NA	NA	NA	NA	NA	NA	0	NA	NA	0	NA	0	NA	NA	NA	NA	NA	NA	NA	NA	0	NA	NA	NA	NA	1	NA	1	NA	NA	1	0	1	NA	1	1	NA	NA
SL2.50ch01	76712519	76712781	Copia_BlastSimOnly-RLX-incomp_Slyco_light-B-R1066-Map7	0	0	0	0	0	0	0	0	0	0	0	0	0	0	0	0	0	0	0	0	0	0	0	0	0	0	0	0	0	0	0	0	0	0	0	0	0	0	0	0	1	0	0	0	0	0
SL2.50ch01	76764959	76765165	Copia_BlastSimOnly-RSX-incomp-chim_Slyco_light-B-G237-Map20_reversed	0	0	0	0	0	0	0	0	0	0	0	0	0	0	0	0	0	0	0	0	0	0	0	0	0	0	0	0	0	0	0	0	0	0	0	0	0	0	0	0	0	0	0	0	0	0
SL2.50ch01	76764959	76765165	Copia-RLX-comp_Slyco_light-B-G1251-Map20(Rider)	0	0	0	0	0	0	0	0	0	0	0	0	0	0	0	0	0	0	0	0	0	0	0	0	0	0	0	0	0	0	0	0	0	0	0	0	0	0	0	0	0	0	0	0	0	0
SL2.50ch01	76764959	76765165	Copia-RYX-incomp-chim_Slyco_light-B-P55.20-Map20_reversed(Rider)	0	0	0	0	0	0	0	0	0	0	0	0	0	0	0	0	0	0	0	0	0	0	0	0	0	0	0	0	0	0	0	0	0	0	0	0	0	0	0	0	0	0	0	0	0	0
SL2.50ch01	76764959	76765165	Copia-RYX-incomp-chim_Slyco_light-B-R3874-Map5	0	0	0	0	0	0	0	0	0	0	0	0	0	0	0	0	0	0	0	0	0	0	0	0	0	0	0	0	0	0	0	0	0	0	0	0	0	0	0	0	0	0	0	0	0	0
SL2.50ch01	76789190	76789414	LINE-RIX-incomp-chim_Slyco_light-B-R3539-Map9	0	0	0	0	0	0	0	0	0	0	0	0	0	0	0	NA	0	0	0	0	0	NA	0	0	NA	0	0	0	0	0	0	0	0	NA	0	1	0	0	0	0	NA	0	0	0	NA	NA
SL2.50ch01	76827618	76827829	Gypsy-RLX-incomp-chim_Slyco_light-B-R310-Map20	0	0	0	0	0	0	0	0	0	0	0	0	0	0	0	0	0	0	0	0	0	0	0	0	0	0	0	0	0	0	0	0	0	0	0	NA	0	0	1	0	1	0	NA	1	0	NA
SL2.50ch01	76946945	76947151	Copia-RYX-incomp-chim_Slyco_light-B-P55.20-Map20_reversed(Rider)	0	0	0	0	0	0	0	0	0	0	0	0	0	0	0	0	0	0	0	0	0	0	0	0	0	0	0	0	0	0	0	0	0	NA	0	0	0	0	0	0	0	0	0	0	0	0
SL2.50ch01	77037905	77038106	Copia-RYX-incomp-chim_Slyco_light-B-P55.20-Map20_reversed(Rider)	0	0	0	0	0	0	0	0	0	0	0	0	0	0	0	0	0	0	0	0	0	0	0	0	0	0	0	0	0	0	0	0	0	0	0	0	0	0	0	0	0	0	1	0	0	0
SL2.50ch01	77038412	77038942	Copia-RLX-comp_Slyco_light-B-G1251-Map20(Rider)	0	0	0	0	0	1	0	0	0	0	0	0	0	0	0	0	0	0	0	0	0	0	0	0	0	0	0	0	0	0	0	0	0	0	0	0	0	0	0	0	0	0	0	0	0	NA
SL2.50ch01	77050950	77051163	Gypsy-RLX-incomp_Slyco_light-B-R528-Map20	0	0	0	0	0	0	0	0	0	0	0	0	0	0	0	0	0	0	0	0	0	0	0	0	0	0	0	0	0	0	0	0	0	0	0	0	0	0	0	0	0	0	0	0	0	NA
SL2.50ch01	77130543	77130752	Copia-RLX-incomp_Slyco_light-B-R777-Map7	0	0	0	0	0	0	0	0	0	0	0	0	0	0	0	0	0	0	0	0	0	NA	0	0	0	0	0	0	0	0	0	0	0	0	0	0	0	0	0	0	0	0	0	0	0	0
SL2.50ch01	77160074	77160692	Gypsy_withOTHER-RLX-incomp_Slyco_light-B-R1114-Map14_reversed	NA	NA	NA	0	1	NA	0	NA	NA	NA	0	NA	NA	0	0	NA	NA	NA	NA	0	NA	NA	NA	NA	NA	0	NA	NA	NA	NA	NA	NA	NA	1	NA	1	NA	NA	1	NA	NA	NA	0	1	NA	NA
SL2.50ch01	77199792	77200150	Gypsy-RLX-incomp-chim_Slyco_light-B-R213-Map7_reversed	0	0	0	0	0	0	0	0	0	0	0	0	0	0	0	0	0	0	0	0	0	0	0	0	0	0	0	0	0	0	0	0	0	0	0	0	0	0	0	0	0	0	0	0	0	0
SL2.50ch01	77206827	77207102	Gypsy-RLX-incomp-chim_Slyco_light-B-R213-Map7_reversed	0	0	0	0	0	0	0	0	0	0	0	0	0	0	0	0	0	0	0	0	0	0	0	0	0	0	0	0	0	0	0	0	0	0	0	0	0	0	0	0	0	0	1	1	0	0
SL2.50ch01	77223382	77223599	Copia-RLX-incomp-chim_Slyco_light-B-R315-Map20	0	0	0	0	1	0	0	0	0	0	0	0	0	0	0	0	0	0	0	0	0	0	0	0	0	0	0	0	0	0	0	0	0	0	0	0	0	0	1	0	NA	0	1	0	0	NA
SL2.50ch01	77235685	77236120	MuDR-DTX-incomp-chim_Slyco_light-B-R1194-Map20	0	0	0	0	0	0	0	0	0	0	0	0	0	0	0	0	0	0	0	0	0	NA	0	0	0	0	0	0	0	0	0	0	0	0	0	0	0	0	0	0	0	0	0	0	NA	0
SL2.50ch01	77387798	77388000	Copia-RLX-incomp_Slyco_light-B-G1349-Map20	0	0	0	0	0	0	0	0	0	0	0	0	0	0	0	0	0	0	0	0	0	0	0	0	0	0	0	0	0	0	0	0	0	0	0	0	0	0	0	0	0	0	0	0	0	0
SL2.50ch01	77688862	77689080	Copia-RLX-incomp-chim_Slyco_light-B-R295-Map20_reversed	0	0	0	0	0	0	0	0	0	0	0	0	0	0	0	0	0	0	0	0	NA	0	0	0	0	0	0	0	0	0	0	0	0	0	0	0	0	0	0	0	0	0	0	0	0	0
SL2.50ch01	78126136	78126355	Gypsy-RLX-comp_Slyco_light-B-R1116-Map20_reversed	0	0	0	0	0	0	0	0	0	0	0	0	0	0	0	0	0	0	0	0	0	NA	0	0	0	0	0	0	0	0	0	0	0	0	0	0	0	0	0	0	0	0	0	0	NA	0
SL2.50ch01	78286032	78286530	LINE-RIX-incomp_Slyco_light-B-R3545-Map5	0	0	0	0	0	0	0	0	0	0	0	0	0	0	0	0	0	0	0	0	0	0	0	0	0	0	0	0	0	0	0	0	0	0	0	0	0	0	1	0	NA	0	NA	0	NA	NA
SL2.50ch01	78286230	78286436	Copia-RYX-incomp-chim_Slyco_light-B-P164.20-Map11	0	0	0	0	0	0	0	0	0	0	0	0	0	0	0	0	0	0	0	0	0	0	0	0	0	0	0	0	0	0	0	0	0	0	0	0	0	0	1	0	NA	0	NA	0	NA	NA
SL2.50ch01	78286230	78286436	Copia-RYX-incomp-chim_Slyco_light-B-R3874-Map5	0	0	0	0	0	0	0	0	0	0	0	0	0	0	0	0	0	0	0	0	0	0	0	0	0	0	0	0	0	0	0	0	0	0	0	0	0	0	1	0	1	0	1	1	NA	NA
SL2.50ch01	78579979	78580190	Copia-RLX-incomp_Slyco_light-B-G1034-Map20_reversed	0	0	0	0	0	0	0	0	0	0	0	0	0	0	NA	0	0	0	NA	0	0	NA	0	0	0	0	0	0	0	0	0	0	0	0	0	0	0	0	0	0	NA	0	0	0	NA	NA
SL2.50ch01	78641832	78642042	Copia-RLX-incomp_Slyco_light-B-R4880-Map5_reversed	0	0	0	0	0	0	0	0	0	0	0	0	0	0	0	0	0	0	0	0	0	0	0	0	0	0	0	0	0	0	0	0	0	0	0	0	0	0	0	0	0	0	0	0	NA	NA
SL2.50ch01	78641832	78642042	Gypsy-RLX-incomp_Slyco_light-B-R5019-Map6_reversed	0	0	0	0	0	0	0	0	0	0	0	0	0	0	0	0	0	0	0	0	0	0	0	0	0	0	0	0	0	0	0	0	0	0	0	1	0	0	0	0	0	0	1	0	NA	NA
SL2.50ch01	78641832	78642042	Gypsy-RYX-incomp-chim_Slyco_light-B-R1781-Map6_reversed	0	0	0	0	0	0	0	0	0	0	0	0	0	0	0	0	0	0	0	0	0	0	0	0	0	0	0	0	0	0	0	0	0	0	0	1	0	0	0	0	0	0	1	1	NA	NA
SL2.50ch01	78771422	78771813	Gypsy-RLX-incomp-chim_Slyco_light-B-G1396-Map6_reversed	0	0	0	0	0	0	0	0	0	0	0	0	0	0	0	0	0	0	0	0	0	NA	0	0	0	0	0	0	0	0	0	0	0	0	0	0	0	0	0	0	0	0	0	0	NA	0
SL2.50ch01	78771472	78771835	Gypsy-RLX-comp-chim_Slyco_light-B-P330.69-Map5_reversed	0	0	0	0	0	0	0	0	0	0	0	0	0	0	0	0	0	0	0	0	0	NA	0	0	0	0	0	0	0	0	0	0	0	0	0	0	0	0	0	0	0	0	0	0	NA	0
SL2.50ch01	78793278	78793815	Copia-RYX-incomp-chim_Slyco_light-B-P55.20-Map20_reversed(Rider)	0	0	0	0	0	0	0	0	0	0	0	0	0	0	0	0	0	0	0	0	0	NA	0	0	NA	0	0	0	0	0	0	0	0	NA	0	0	0	0	0	0	0	0	0	0	NA	NA
SL2.50ch01	79506661	79506902	hAT-DTX-incomp_Slyco_light-B-R828-Map13	0	0	0	0	0	0	0	0	NA	0	0	0	0	0	0	NA	NA	NA	NA	NA	NA	NA	NA	NA	NA	NA	NA	NA	NA	NA	NA	NA	NA	NA	NA	NA	NA	NA	NA	NA	NA	NA	NA	NA	NA	NA
SL2.50ch01	79685837	79686510	Gypsy_BlastSimOnly-RLX-incomp_Slyco_light-B-R2484-Map11	0	0	0	0	0	0	0	0	0	0	0	0	0	0	1	0	0	0	0	0	0	0	0	0	0	0	0	0	0	0	0	0	0	0	0	0	0	0	0	0	NA	0	NA	1	NA	NA
SL2.50ch01	79685926	79686323	hAT_BlastSimOnly_withOTHER-DTX-incomp_Slyco_light-B-R1916-Map6	0	0	0	0	0	0	0	0	0	0	0	0	0	0	1	0	0	0	0	0	0	0	0	0	0	0	0	0	0	0	0	0	0	0	0	1	0	0	0	0	NA	0	NA	1	NA	NA
SL2.50ch01	79686037	79686379	Copia_BlastSimOnly-RLX-incomp_Slyco_light-B-R5472-Map5	0	0	0	0	0	0	0	0	0	0	0	0	0	0	0	0	0	0	0	0	0	0	0	0	0	0	0	0	0	0	0	0	0	0	0	0	0	0	1	0	NA	0	NA	1	NA	NA
SL2.50ch01	79723163	79723491	Copia_BlastSimOnly-RSX-incomp-chim_Slyco_light-B-G237-Map20_reversed	0	0	0	0	0	0	0	0	0	0	0	0	0	0	0	0	0	0	0	0	0	0	0	0	0	0	0	0	0	0	0	0	0	0	0	0	0	0	0	0	0	0	0	0	0	0
SL2.50ch01	79723248	79723455	Copia-RYX-incomp-chim_Slyco_light-B-P55.20-Map20_reversed(Rider)	0	0	0	0	0	0	0	0	0	0	0	0	0	0	0	0	0	0	0	0	0	0	0	0	0	0	0	0	0	0	0	0	0	0	0	0	0	0	0	0	0	0	0	0	0	0
SL2.50ch01	79817438	79817649	Gypsy_BlastSimOnly-RIX-incomp-chim_Slyco_light-B-R801-Map8	0	0	0	0	0	0	0	0	0	0	0	0	0	0	0	0	0	0	0	0	0	0	0	0	0	0	0	0	0	0	0	0	0	0	0	0	0	0	0	0	0	0	0	0	0	0
SL2.50ch01	80056998	80057432	hAT_BlastSimOnly-DTX-incomp_Slyco_light-B-R4501-Map6	0	0	0	0	0	0	0	0	0	0	0	0	0	0	0	0	0	0	0	0	0	0	0	0	0	0	0	0	0	0	0	0	0	0	0	0	0	0	0	0	0	0	0	0	0	0
SL2.50ch01	80075373	80075614	Copia-RYX-incomp-chim_Slyco_light-B-P55.20-Map20_reversed(Rider)	0	0	0	0	0	0	0	0	0	0	0	0	0	0	1	0	0	0	0	0	0	0	0	0	0	0	0	0	0	0	0	0	0	0	0	0	0	0	1	0	1	1	1	1	0	NA
SL2.50ch01	80075378	80075584	Copia-RLX-comp_Slyco_light-B-G1251-Map20(Rider)	0	0	0	0	0	0	0	0	0	0	0	0	0	0	1	0	0	0	0	0	0	0	0	0	0	0	0	0	0	0	0	0	0	0	0	0	0	0	0	0	1	1	NA	1	0	NA
SL2.50ch01	80229515	80229815	Gypsy-RYX-incomp-chim_Slyco_light-B-G1360-Map20	0	0	0	0	0	0	0	0	0	0	0	0	0	0	0	0	0	0	0	0	0	0	0	0	NA	0	0	0	0	0	0	0	0	0	0	0	0	0	0	0	0	0	0	0	NA	0
SL2.50ch01	80229520	80229838	Gypsy-RYX-incomp-chim_Slyco_light-B-R143-Map20_reversed	0	0	0	0	0	0	0	0	0	0	0	0	0	0	0	0	0	0	0	0	0	0	0	0	NA	0	0	0	0	0	0	0	0	0	0	0	0	0	0	0	0	0	0	0	NA	0
SL2.50ch01	80229534	80229927	Gypsy-RLX-incomp_Slyco_light-B-G84-Map7_reversed	0	0	0	0	0	0	0	0	0	0	0	0	0	0	0	0	0	0	0	0	0	0	0	0	NA	0	0	0	0	0	0	0	0	0	0	0	0	0	0	0	0	0	0	0	NA	0
SL2.50ch01	80251948	80252154	Gypsy-RLX-comp-chim_Slyco_light-B-P238.69-Map6	0	0	0	0	0	0	0	0	0	0	0	0	0	0	1	0	0	0	0	0	0	0	0	0	0	0	0	0	0	0	0	0	0	0	0	0	0	0	0	0	1	0	0	0	0	0
SL2.50ch01	80251948	80252154	Gypsy-RLX-incomp-chim_Slyco_light-B-G1422-Map6	0	0	0	0	0	0	0	0	0	0	0	0	0	0	1	0	0	0	0	0	0	0	0	0	0	0	0	0	0	0	0	0	0	0	0	0	0	0	0	0	1	0	0	0	0	0
SL2.50ch01	80251948	80252154	Gypsy-RXX-chim_Slyco_light-B-G1410-Map5	0	0	0	0	0	0	0	0	0	0	0	0	0	0	1	0	0	0	0	0	0	0	0	0	0	0	0	0	0	0	0	0	0	0	0	0	0	0	0	0	1	0	0	0	0	0
SL2.50ch01	81141173	81141390	Copia-RYX-incomp-chim_Slyco_light-B-P55.20-Map20_reversed(Rider)	0	0	0	0	0	0	0	0	0	0	0	0	0	0	1	0	0	0	0	0	0	0	0	0	0	0	0	0	0	0	0	0	0	0	0	0	0	0	0	0	0	0	0	0	0	0
SL2.50ch01	81376269	81376515	Copia-RYX-incomp-chim_Slyco_light-B-R3874-Map5	0	0	0	0	0	0	0	0	0	0	0	0	0	0	0	0	0	0	0	0	0	NA	0	0	0	0	0	0	0	0	0	0	0	NA	0	NA	0	0	0	0	0	0	0	0	NA	0
SL2.50ch01	81696611	81697349	Copia_BlastSimOnly-RLX-incomp_Slyco_light-B-R1066-Map7	0	0	0	0	0	0	0	0	0	0	0	0	0	0	1	0	0	0	0	1	0	0	0	0	0	0	0	0	0	0	0	0	0	1	0	1	0	0	0	0	1	0	0	1	0	0
SL2.50ch01	81696869	81697083	MuDR-DTX-incomp-chim_Slyco_light-B-R1194-Map20	0	0	0	0	0	0	0	0	0	0	0	0	0	0	1	0	0	0	0	0	0	0	0	0	0	0	0	0	0	0	0	0	0	0	0	0	0	0	0	0	NA	0	1	1	0	0
SL2.50ch01	81737172	81737391	Copia-RLX-incomp_Slyco_light-B-R1459-Map20	0	0	0	0	0	0	0	0	0	0	0	0	0	0	0	0	0	0	0	0	0	0	0	0	0	0	0	0	0	0	0	0	0	1	0	1	0	0	0	0	0	0	1	0	0	0
SL2.50ch01	81737172	81737391	Gypsy_BlastSimOnly-RLX-incomp_Slyco_light-B-R3129-Map20_reversed	0	0	0	0	0	0	0	0	0	0	0	0	0	0	1	0	0	0	0	0	0	0	0	0	0	0	0	0	0	0	0	0	0	1	0	0	0	0	0	0	1	0	1	0	0	0
SL2.50ch01	81737172	81737391	hAT-DTX-incomp_Slyco_light-B-G1221-Map12	0	0	0	0	0	0	0	0	0	0	0	0	0	0	0	0	0	0	0	0	0	0	0	0	0	0	0	0	0	0	0	0	0	0	0	0	0	0	0	0	0	0	1	0	0	0
SL2.50ch01	81737172	81737394	hAT-DTX-incomp_Slyco_light-B-R319-Map20_reversed	0	0	0	0	0	0	0	0	0	0	0	0	0	0	1	0	0	0	0	0	0	0	0	0	0	0	0	0	0	0	0	0	0	1	0	0	0	0	0	0	0	0	1	1	0	0
SL2.50ch01	81737172	81737397	LINE-RIX-incomp-chim_Slyco_light-B-R3539-Map9	0	0	0	0	0	0	0	0	0	0	0	0	0	0	1	0	0	0	0	0	0	0	0	0	0	0	0	0	0	0	0	0	0	0	0	1	0	0	0	0	1	0	1	1	0	0
SL2.50ch01	81771943	81772183	Gypsy-RLX-comp_Slyco_light-B-R935-Map12	0	0	0	0	0	0	0	0	0	0	0	0	0	0	0	0	0	NA	NA	NA	NA	NA	NA	NA	NA	NA	NA	NA	NA	NA	NA	NA	NA	NA	NA	0	NA	NA	NA	NA	1	NA	NA	NA	NA	NA
SL2.50ch01	81868547	81868826	Copia_BlastSimOnly-RLX-incomp_Slyco_light-B-R1066-Map7	0	0	0	0	0	0	0	0	0	0	0	0	0	0	0	0	0	0	0	0	0	0	0	0	0	0	0	0	0	0	0	0	0	0	0	0	0	0	0	0	0	0	0	NA	0	0
SL2.50ch01	81955665	81955960	Copia-RLX-incomp_Slyco_light-B-G1349-Map20	0	0	0	0	0	0	0	0	0	0	0	0	0	0	NA	0	0	0	0	0	0	NA	0	0	0	0	0	0	0	0	0	0	0	0	0	0	0	0	0	0	NA	0	0	0	NA	0
SL2.50ch01	82749885	82750184	Copia-RLX-comp_Slyco_light-B-G1251-Map20(Rider)	0	0	0	0	0	0	0	0	0	0	0	0	0	0	0	0	0	0	0	0	0	NA	0	0	0	0	0	0	0	0	0	0	0	NA	0	0	0	0	0	0	0	0	0	0	0	NA
SL2.50ch01	82782725	82783086	Copia-RLX-incomp_Slyco_light-B-R66-Map20_reversed	0	0	0	0	0	0	0	0	0	0	0	0	0	0	1	0	0	NA	NA	NA	NA	NA	NA	NA	0	0	NA	NA	NA	NA	NA	NA	NA	1	NA	1	NA	NA	1	NA	NA	1	1	1	NA	NA
SL2.50ch01	82897405	82897635	Copia_BlastSimOnly-RLX-comp_Slyco_light-B-P381.0-Map8	0	0	0	0	0	0	0	0	0	0	0	0	0	0	0	0	0	0	0	0	0	0	0	0	0	0	0	0	0	0	0	0	0	0	0	0	0	0	0	0	0	0	0	0	0	0
SL2.50ch01	82897427	82897663	Copia_BlastSimOnly-RLX-comp_Slyco_light-B-R2468-Map20	0	0	0	0	0	0	0	0	0	0	0	0	0	0	0	0	0	0	0	0	0	0	0	0	0	0	0	0	0	0	0	0	0	0	0	0	0	0	0	0	0	0	0	0	0	0
SL2.50ch01	83044111	83044324	Copia-RYX-incomp-chim_Slyco_light-B-P55.20-Map20_reversed(Rider)	0	0	0	0	0	0	0	0	0	0	0	0	0	0	0	0	0	0	0	1	0	0	0	0	0	0	0	0	0	0	0	0	0	0	0	0	0	0	0	0	0	0	0	0	0	0
SL2.50ch01	83075559	83075765	Copia-RYX-incomp-chim_Slyco_light-B-P55.20-Map20_reversed(Rider)	0	0	0	0	0	0	0	0	0	0	0	0	0	0	0	0	0	0	0	0	0	0	0	0	0	0	0	0	0	0	0	0	0	0	0	0	0	0	0	0	0	0	0	0	0	0
SL2.50ch01	83077717	83077931	Gypsy-RLX-incomp_Slyco_light-B-R82-Map20_reversed	0	0	0	0	0	0	0	0	0	0	0	0	0	0	0	0	0	0	0	0	0	NA	0	0	0	0	0	0	0	0	0	0	0	0	0	0	0	0	0	0	0	0	0	0	NA	NA
SL2.50ch01	83172453	83172922	Copia_BlastSimOnly-RLX-comp_Slyco_light-B-P381.0-Map8	0	0	0	0	0	0	0	0	0	0	0	0	0	0	0	0	0	0	0	0	0	NA	0	0	0	0	0	0	0	0	0	0	0	0	0	1	0	0	0	0	0	0	0	1	NA	NA
SL2.50ch01	83172537	83172826	Copia_BlastSimOnly-RLX-comp_Slyco_light-B-R2468-Map20	0	0	0	0	0	0	0	0	0	0	0	0	0	0	0	0	0	0	0	0	0	NA	0	0	0	0	0	0	0	0	0	0	0	0	0	1	0	0	0	0	0	0	0	1	NA	NA
SL2.50ch01	83292237	83293022	MuDR-DTX-incomp_Slyco_light-B-G1417-Map20_reversed	0	0	0	0	0	0	0	0	0	0	0	0	0	0	0	0	0	0	0	0	0	NA	0	0	0	0	0	0	0	0	0	0	0	0	0	0	0	0	0	0	1	0	1	0	NA	NA
SL2.50ch01	83548341	83548558	Copia-RLX-incomp_Slyco_light-B-R3111-Map8_reversed	0	0	0	0	0	0	0	0	0	0	0	0	0	0	1	0	0	0	0	0	0	0	0	0	0	0	0	0	0	0	0	0	0	0	0	0	0	0	1	0	0	0	1	0	0	0
SL2.50ch01	83548341	83548558	LINE-RIX-incomp_Slyco_light-B-R3545-Map5	0	0	0	0	0	0	0	0	0	0	0	0	0	0	1	0	0	0	0	0	0	0	0	0	0	0	0	0	0	0	0	0	0	0	0	0	0	0	1	0	0	0	1	0	0	0
SL2.50ch01	83548341	83548558	MuDR-DTX-incomp_Slyco_light-B-R2871-Map16_reversed	0	0	0	0	0	0	0	0	0	0	0	0	0	0	1	0	0	0	0	0	0	0	0	0	0	0	0	0	0	0	0	0	0	0	0	0	0	0	1	0	0	0	1	0	0	0
SL2.50ch01	83593823	83594173	MuDR-DTX-incomp-chim_Slyco_light-B-R1194-Map20	0	0	0	0	0	0	0	0	0	0	0	0	0	0	0	0	0	0	0	0	0	NA	0	0	0	0	0	0	0	0	0	0	0	0	0	0	0	0	0	0	0	0	0	0	NA	0
SL2.50ch01	83682545	83682791	MuDR-DTX-incomp_Slyco_light-B-G1417-Map20_reversed	0	0	0	0	0	0	0	0	0	0	0	0	0	1	0	0	0	0	0	0	0	0	0	0	0	0	0	0	0	0	0	0	0	0	0	0	0	0	1	0	0	0	0	0	0	0
SL2.50ch01	83777794	83778636	Copia-RYX-incomp-chim_Slyco_light-B-R3874-Map5	0	0	0	0	0	0	0	0	0	0	0	0	0	0	0	0	0	0	0	0	0	0	0	0	0	0	0	0	0	0	0	0	0	0	0	1	0	0	0	0	0	0	0	0	0	0
SL2.50ch01	83796469	83796866	Copia_BlastSimOnly-RLX-incomp_Slyco_light-B-P85.20-Map20_reversed	0	0	0	0	0	0	0	0	0	0	0	0	0	0	0	0	0	0	0	0	0	0	0	0	0	0	0	0	0	0	0	0	0	0	0	0	0	0	0	0	0	0	0	0	0	0
SL2.50ch01	83796591	83796797	Copia-RLX-comp_Slyco_light-B-G1251-Map20(Rider)	0	0	0	0	0	0	0	0	0	0	0	0	0	0	0	0	0	0	0	0	0	0	0	0	0	0	0	0	0	0	0	0	0	0	0	0	0	0	0	0	0	0	0	0	0	0
SL2.50ch01	83820779	83821250	Gypsy_BlastSimOnly-RLX-incomp_Slyco_light-B-R1079-Map6	0	0	0	0	0	0	0	0	0	0	0	0	0	1	0	0	0	0	0	0	0	NA	0	0	0	0	0	0	0	0	0	0	0	0	0	0	0	0	0	0	0	NA	1	0	NA	NA
SL2.50ch01	83820922	83821201	MuDR-DTX-incomp-chim_Slyco_light-B-R1194-Map20	0	0	0	0	0	0	0	0	0	0	0	0	0	1	1	0	0	0	0	0	0	NA	0	0	0	0	0	0	0	0	0	0	0	0	0	1	0	0	1	0	0	1	1	0	NA	NA
SL2.50ch01	83835432	83835641	Gypsy-RLX-incomp_Slyco_light-B-R82-Map20_reversed	0	0	0	0	0	0	0	0	0	0	0	0	0	0	0	0	0	0	0	0	0	0	0	0	0	0	0	0	0	0	0	0	0	0	0	0	0	0	0	0	0	0	0	0	0	0
SL2.50ch01	83881898	83882109	Gypsy-RLX-incomp_Slyco_light-B-R82-Map20_reversed	0	0	0	0	0	0	0	0	0	0	0	0	0	0	0	0	0	0	0	0	0	0	0	0	0	0	0	0	0	0	0	0	0	0	0	0	0	0	0	0	0	0	0	0	0	0
SL2.50ch01	83903065	83903278	Copia-RLX-incomp_Slyco_light-B-R25-Map20_reversed	0	0	0	0	0	0	0	0	0	0	0	0	0	NA	NA	0	0	0	0	0	0	NA	0	0	0	0	0	0	0	0	0	0	0	0	0	NA	0	0	NA	0	NA	0	1	0	NA	NA
SL2.50ch01	83903065	83903278	Copia-RYX-incomp-chim_Slyco_light-B-G1107-Map20_reversed	0	0	0	0	0	0	0	0	0	0	0	0	0	NA	NA	0	0	0	0	0	0	NA	0	0	0	0	0	0	0	0	0	0	0	0	0	NA	0	0	NA	0	NA	0	0	0	NA	NA
SL2.50ch01	83903065	83903278	Copia-RYX-incomp-chim_Slyco_light-B-P97.129-Map20	0	0	0	0	0	0	0	0	0	0	0	0	0	NA	NA	0	0	0	0	0	0	NA	0	0	0	0	0	0	0	0	0	0	0	0	0	NA	0	0	NA	0	NA	0	0	0	NA	NA
SL2.50ch01	84026010	84026399	MuDR-DTX-incomp_Slyco_light-B-R2528-Map6_reversed	0	0	0	0	0	0	0	NA	0	NA	NA	NA	0	NA	1	0	0	0	0	0	0	NA	NA	0	NA	0	0	NA	NA	0	0	0	0	NA	NA	NA	0	0	0	0	NA	0	1	0	NA	NA
SL2.50ch01	84026152	84026477	Copia_BlastSimOnly-RLX-incomp_Slyco_light-B-R1066-Map7	0	0	0	0	0	0	0	NA	0	NA	NA	NA	0	NA	NA	0	0	0	0	0	0	NA	NA	0	NA	0	0	NA	NA	0	0	0	0	NA	1	NA	0	0	1	0	NA	0	1	0	NA	NA
SL2.50ch01	84106849	84107053	Copia-RYX-incomp-chim_Slyco_light-B-R1269-Map5	0	0	0	0	0	0	0	0	0	0	0	0	0	0	0	0	0	0	0	0	0	0	0	0	0	0	0	0	0	0	0	0	0	0	0	0	0	0	0	0	0	0	0	0	0	0
SL2.50ch01	84218676	84218982	Gypsy-RLX-comp_Slyco_light-B-R40-Map20	0	0	0	0	0	0	0	0	0	0	0	0	0	0	0	0	0	0	0	0	0	0	0	0	0	0	0	0	0	0	0	0	0	0	0	0	0	0	0	0	0	0	0	0	0	0
SL2.50ch01	84313416	84313671	Copia-RLX-incomp_Slyco_light-B-R66-Map20_reversed	0	0	0	0	0	0	0	0	0	0	0	0	0	0	0	0	0	0	0	0	0	0	0	0	0	0	0	0	0	0	0	0	0	0	0	0	0	0	0	0	0	0	0	0	0	0
SL2.50ch01	84353621	84353844	Copia-RLX-incomp_Slyco_light-B-R1429-Map5	0	0	0	0	0	0	0	0	0	0	0	0	0	NA	NA	NA	0	NA	NA	NA	NA	NA	NA	NA	NA	0	NA	0	0	0	0	NA	NA	NA	NA	0	NA	0	NA	NA	NA	NA	NA	NA	NA	NA
SL2.50ch01	84375828	84376191	hAT-DTX-incomp_Slyco_light-B-G1174-Map7	0	0	0	0	0	0	0	0	0	0	0	0	0	NA	NA	0	0	0	0	0	0	0	0	0	0	0	0	0	0	0	0	0	0	0	0	1	0	0	0	0	NA	0	1	1	0	NA
SL2.50ch01	84523581	84523853	MuDR-DTX-incomp_Slyco_light-B-G1417-Map20_reversed	0	0	0	0	0	0	0	0	0	0	0	0	0	1	1	0	0	0	0	0	0	0	0	0	0	0	0	0	0	0	0	0	0	0	0	1	0	0	0	0	1	0	0	1	0	0
SL2.50ch01	84648312	84648521	Copia-RLX-incomp_Slyco_light-B-G1034-Map20_reversed	0	0	0	0	0	0	0	0	0	0	0	0	0	0	0	0	0	0	0	0	0	0	0	0	0	0	0	0	0	0	0	0	0	0	0	1	0	0	0	0	0	0	1	0	0	0
SL2.50ch01	84711501	84711827	MuDR-DTX-incomp_Slyco_light-B-G1417-Map20_reversed	0	0	0	0	0	0	0	0	0	0	0	0	0	0	0	0	0	0	0	0	0	NA	0	0	0	0	0	0	0	0	0	0	0	0	0	0	0	0	0	0	1	0	0	1	NA	NA
SL2.50ch01	84778749	84779170	Gypsy-RLX-comp_Slyco_light-B-R40-Map20	0	0	0	0	0	0	0	0	0	0	0	0	0	0	0	0	0	0	0	0	0	0	0	0	0	0	0	0	0	0	0	0	0	0	0	0	0	0	0	0	0	0	0	0	NA	0
SL2.50ch01	84817942	84818208	hAT-DTX-comp_Slyco_light-B-G1307-Map7	0	0	0	0	0	0	0	0	0	0	0	0	0	0	0	0	0	0	0	0	0	NA	0	0	0	0	0	0	0	0	0	0	0	0	0	1	0	0	0	0	0	0	1	0	NA	NA
SL2.50ch01	85159749	85159955	Copia-RYX-incomp-chim_Slyco_light-B-P55.20-Map20_reversed(Rider)	0	0	0	0	0	0	0	0	0	0	0	0	0	0	0	0	0	0	0	0	0	0	0	0	0	0	0	0	0	0	0	0	0	0	0	0	0	0	0	0	0	0	0	0	0	0
SL2.50ch01	85269506	85269721	Gypsy-RLX-incomp_Slyco_light-B-R5041-Map20_reversed	0	0	0	0	0	0	NA	0	0	0	0	0	0	NA	0	0	0	0	0	0	0	NA	0	0	0	0	0	0	0	0	0	0	0	0	0	0	0	0	1	0	0	0	0	0	NA	NA
SL2.50ch01	85460086	85460363	Copia-RYX-incomp-chim_Slyco_light-B-R3874-Map5	0	0	0	0	0	0	0	0	0	0	0	0	0	0	0	0	0	0	0	0	0	NA	0	0	0	0	0	0	0	0	0	0	0	0	0	0	0	0	0	0	0	0	0	0	0	0
SL2.50ch01	85517680	85518016	Copia-RLX-incomp_Slyco_light-B-G1423-Map20	0	0	0	0	0	0	0	0	0	0	0	0	0	0	0	0	0	0	0	0	0	0	0	0	0	0	0	0	0	0	0	0	0	0	0	0	0	0	0	0	0	0	0	0	0	NA
SL2.50ch01	85586832	85587190	Copia_BlastSimOnly-RLX-incomp_Slyco_light-B-R5472-Map5	0	0	0	0	0	0	0	0	0	0	0	0	0	0	0	0	0	0	0	0	0	0	0	0	0	0	0	0	0	0	0	0	0	0	0	0	0	0	0	0	1	1	0	0	0	0
SL2.50ch01	85586913	85587123	Gypsy_BlastSimOnly-RLX-incomp_Slyco_light-B-R2484-Map11	0	0	0	0	0	0	0	0	0	0	0	0	0	1	1	0	0	0	0	0	0	0	0	0	0	0	0	0	0	0	0	0	0	0	0	0	0	0	1	0	1	0	0	1	0	0
SL2.50ch01	85690194	85690411	Copia-RLX-incomp-chim_Slyco_light-B-G1344-Map20	0	0	0	0	0	0	0	0	0	0	0	0	0	0	0	0	0	0	0	0	0	0	0	0	0	0	0	0	0	0	0	0	0	0	0	0	0	0	0	0	0	0	0	0	0	0
SL2.50ch01	85724054	85724263	Gypsy-RLX-comp_Slyco_light-B-R40-Map20	0	0	0	0	0	0	0	0	0	0	0	0	0	0	0	0	0	0	0	0	0	NA	0	0	0	0	0	0	0	0	0	0	0	0	0	0	0	0	0	0	0	0	NA	0	NA	0
SL2.50ch01	85733510	85733823	Gypsy-RLX-incomp_Slyco_light-B-G1424-Map5	0	0	0	0	0	0	0	0	0	0	0	0	0	NA	NA	0	0	0	0	0	0	NA	0	0	0	0	0	0	0	0	0	0	0	0	0	0	0	0	0	0	NA	0	0	NA	NA	NA
SL2.50ch01	85733610	85733817	Copia-RYX-incomp-chim_Slyco_light-B-G1242-Map20	0	0	0	0	0	0	0	0	0	0	0	0	0	NA	NA	0	0	0	0	0	0	NA	0	0	0	0	0	0	0	0	0	0	0	0	0	0	0	0	0	0	NA	0	0	NA	NA	NA
SL2.50ch01	85733610	85733817	Copia-RYX-incomp-chim_Slyco_light-B-P164.20-Map11	0	0	0	0	0	0	0	0	0	0	0	0	0	NA	NA	0	0	0	0	0	0	NA	0	0	0	0	0	0	0	0	0	0	0	0	0	0	0	0	0	0	NA	0	0	NA	NA	NA
SL2.50ch01	85733621	85733835	MuDR-DTX-incomp_Slyco_light-B-G1417-Map20_reversed	0	0	0	0	0	0	0	0	0	0	0	0	0	NA	NA	0	0	0	0	0	0	NA	0	0	0	0	0	0	0	0	0	0	0	0	0	0	0	0	0	0	NA	0	0	NA	NA	NA
SL2.50ch01	86205616	86206026	MuDR-DTX-incomp-chim_Slyco_light-B-R1194-Map20	0	0	0	0	0	0	0	0	0	0	0	0	0	1	1	0	0	0	0	0	0	0	0	0	0	0	0	0	0	0	0	0	0	0	0	0	0	0	1	0	1	1	1	0	0	0
SL2.50ch01	86205632	86206015	Gypsy-RLX-incomp-chim_Slyco_light-B-R213-Map7_reversed	0	0	0	0	0	0	0	0	0	0	0	0	0	1	1	0	0	0	0	0	0	0	0	0	0	0	0	0	0	0	0	0	0	0	0	0	0	0	1	0	1	1	1	0	0	0
SL2.50ch01	86205679	86206112	LINE-RIX-incomp_Slyco_light-B-R3545-Map5	0	0	0	0	0	0	0	0	0	0	0	0	0	1	1	0	0	0	0	0	0	0	0	0	0	0	0	0	0	0	0	0	0	0	0	0	0	0	1	0	0	1	1	0	0	0
SL2.50ch01	86205776	86206178	MuDR-DTX-incomp_Slyco_light-B-G1417-Map20_reversed	0	0	0	0	0	0	0	0	0	0	0	0	0	0	0	0	0	0	0	0	0	0	0	0	0	0	0	0	0	0	0	0	0	0	0	0	0	0	1	0	0	1	0	0	0	0
SL2.50ch01	86300607	86300810	Copia-RLX-incomp_Slyco_light-B-G1034-Map20_reversed	0	0	0	0	0	0	0	0	0	0	0	0	0	0	0	0	0	0	0	0	0	0	0	0	0	0	0	0	0	0	0	0	0	0	0	0	0	0	1	0	0	0	0	0	0	0
SL2.50ch01	86300620	86300869	Copia-RLX-incomp-chim_Slyco_light-B-R315-Map20	0	0	0	0	0	0	0	0	0	0	0	0	0	0	0	0	0	0	0	0	0	0	0	0	0	0	0	0	0	0	0	0	0	0	0	0	0	0	1	0	0	0	0	0	0	0
SL2.50ch01	86516806	86517309	Copia-RYX-incomp-chim_Slyco_light-B-P55.20-Map20_reversed(Rider)	0	0	0	0	0	0	0	0	0	0	0	0	0	0	0	0	0	0	0	0	0	0	0	0	0	0	0	0	0	0	0	0	0	0	0	0	0	0	1	0	0	0	0	0	0	0
SL2.50ch01	86516828	86517249	Copia_BlastSimOnly-RLX-incomp_Slyco_light-B-P85.20-Map20_reversed	0	0	0	0	0	0	0	0	0	0	0	0	0	0	0	0	0	0	0	0	0	0	0	0	0	0	0	0	0	0	0	0	0	0	0	0	0	0	1	0	0	0	0	0	0	0
SL2.50ch01	86532031	86532502	MuDR-DTX-incomp-chim_Slyco_light-B-R1194-Map20	0	0	0	0	0	0	0	0	0	0	0	0	0	0	0	0	0	0	0	0	0	NA	0	0	0	0	0	0	0	0	0	0	0	0	0	0	0	0	1	0	0	0	0	0	NA	NA
SL2.50ch01	86562887	86563106	Gypsy-RYX-incomp-chim_Slyco_light-B-G1360-Map20	0	0	0	0	0	0	0	0	0	0	0	0	0	0	0	NA	0	0	0	0	0	NA	0	0	NA	0	0	0	0	0	0	0	0	0	0	0	0	NA	0	0	NA	0	0	0	0	NA
SL2.50ch01	86566927	86567410	Gypsy-RLX-incomp_Slyco_light-B-R528-Map20	0	0	0	0	0	0	0	0	0	0	0	0	0	0	0	0	0	0	0	0	0	0	0	0	NA	0	0	0	0	0	0	0	0	0	0	0	0	0	0	0	NA	0	0	1	0	0
SL2.50ch01	86566975	86567284	Gypsy_BlastSimOnly-RLX-incomp_Slyco_light-B-G1001-Map20	0	0	0	0	0	0	0	0	0	0	0	0	0	0	0	0	0	0	0	0	0	0	0	0	NA	0	0	0	0	0	0	0	0	0	0	0	0	0	0	0	NA	0	0	1	0	0
SL2.50ch01	86566983	86567257	Gypsy-RYX-incomp-chim_Slyco_light-B-R6237-Map5_reversed	0	0	0	0	0	0	0	0	0	0	0	0	0	0	0	0	0	0	0	0	0	0	0	0	NA	0	0	0	0	0	0	0	0	0	0	0	0	0	0	0	NA	0	0	1	0	0
SL2.50ch01	86636429	86636937	Copia_BlastSimOnly-RLX-incomp_Slyco_light-B-R1066-Map7	0	0	0	0	0	0	0	0	0	0	0	0	0	1	1	0	0	0	0	0	0	0	0	0	0	0	0	0	0	0	0	0	0	0	0	1	0	0	1	0	0	0	1	1	0	0
SL2.50ch01	86636431	86636700	MuDR-DTX-incomp-chim_Slyco_light-B-R1194-Map20	0	0	0	0	0	0	0	0	0	0	0	0	0	1	1	0	0	0	0	0	0	0	0	0	0	0	0	0	0	0	0	0	0	0	0	0	0	0	1	0	0	0	1	0	0	0
SL2.50ch01	86636481	86636696	LINE-RIX-incomp-chim_Slyco_light-B-R3539-Map9	0	0	0	0	0	0	0	0	0	0	0	0	0	0	0	0	0	0	0	0	0	0	0	0	0	0	0	0	0	0	0	0	0	0	0	0	0	0	0	0	0	0	1	0	0	0
SL2.50ch01	86846326	86846759	Gypsy-RLX-incomp_Slyco_light-B-G84-Map7_reversed	0	0	0	0	0	0	0	0	0	0	0	0	0	0	0	0	0	0	0	0	0	0	0	0	0	0	0	0	0	0	0	0	0	0	0	0	0	0	0	0	0	0	0	0	0	0
SL2.50ch01	86846417	86846777	Gypsy-RYX-incomp-chim_Slyco_light-B-G1360-Map20	0	0	0	0	0	0	0	0	0	0	0	0	0	0	0	0	0	0	0	0	0	0	0	0	0	0	0	0	0	0	0	0	0	0	0	0	0	0	0	0	0	0	0	0	0	0
SL2.50ch01	86846490	86846759	Gypsy-RYX-incomp-chim_Slyco_light-B-R143-Map20_reversed	0	0	0	0	0	0	0	0	0	0	0	0	0	0	0	0	0	0	0	0	0	0	0	0	0	0	0	0	0	0	0	0	0	0	0	0	0	0	0	0	0	0	0	0	0	0
SL2.50ch01	86998429	86999248	Gypsy_BlastSimOnly-RLX-incomp_Slyco_light-B-R2484-Map11	0	0	0	0	0	0	0	0	0	0	0	0	0	0	0	0	0	0	0	0	0	NA	0	0	NA	0	0	0	0	0	0	0	0	0	0	0	0	0	1	0	0	0	0	0	NA	NA
SL2.50ch01	87068129	87068384	Copia-RYX-incomp-chim_Slyco_light-B-P55.20-Map20_reversed(Rider)	0	0	0	0	0	0	0	0	0	0	0	0	0	0	0	0	0	0	0	0	0	0	0	0	0	0	0	0	0	0	0	0	0	0	0	0	0	0	0	0	0	0	0	0	0	0
SL2.50ch01	87090668	87090981	Gypsy-RLX-incomp-chim_Slyco_light-B-R213-Map7_reversed	0	0	0	0	0	0	0	0	0	0	0	0	0	0	0	0	0	0	0	0	0	0	0	0	0	0	0	0	0	0	0	0	0	0	0	0	0	0	0	0	0	0	0	0	0	0
SL2.50ch01	87130495	87130898	Copia-RYX-incomp-chim_Slyco_light-B-P55.20-Map20_reversed(Rider)	0	0	0	0	0	0	0	0	0	0	0	NA	0	0	0	0	0	0	0	0	0	0	0	0	NA	0	0	0	0	0	0	0	0	0	0	0	NA	0	0	0	NA	1	1	0	NA	0
SL2.50ch01	87827279	87827662	LINE-RIX-comp_Slyco_light-B-R2390-Map8_reversed	0	0	0	0	0	0	0	0	0	0	0	0	0	0	0	0	0	0	0	0	0	0	0	0	0	0	0	0	0	0	0	0	0	0	0	0	0	0	0	0	0	0	0	0	0	0
SL2.50ch01	87827306	87827516	hAT-DTX-incomp_Slyco_light-B-R828-Map13	0	0	0	0	0	0	0	0	0	0	0	0	0	0	0	0	0	0	0	0	0	0	0	0	0	0	0	0	0	0	0	0	0	0	0	0	0	0	0	0	0	0	0	0	0	0
SL2.50ch01	88343695	88343898	MuDR-DTX-incomp-chim_Slyco_light-B-R1194-Map20	0	0	0	0	0	0	0	0	0	0	0	0	0	0	0	0	0	0	0	0	0	0	0	0	NA	0	0	0	0	0	0	0	0	0	0	0	0	0	0	0	NA	0	0	0	NA	0
SL2.50ch01	88349109	88349314	Copia_BlastSimOnly_withOTHER-RLX-incomp_Slyco_light-B-R129-Map18	0	1	1	1	0	0	1	1	1	0	1	0	1	1	1	1	1	1	1	1	0	0	1	1	0	0	0	1	0	1	1	1	1	1	0	1	1	0	0	1	0	1	1	0	0	0
SL2.50ch01	88443234	88443457	Copia_BlastSimOnly-RLX-incomp_Slyco_light-B-R1066-Map7	0	0	0	0	0	0	0	0	0	0	0	0	0	0	0	0	0	0	0	0	0	0	0	0	0	0	0	0	0	0	0	0	0	0	0	0	0	0	0	0	0	0	1	0	0	0
SL2.50ch01	88471800	88472339	Copia-RLX-incomp-chim_Slyco_light-B-G1375-Map9	0	0	0	0	0	0	0	0	0	0	0	0	0	1	1	0	0	0	0	0	0	NA	0	0	0	0	0	0	0	0	0	0	0	0	0	1	0	0	0	0	1	0	1	0	0	NA
SL2.50ch01	88471800	88472266	LINE-RIX-incomp_Slyco_light-B-R4254-Map8	0	0	0	0	0	0	0	0	0	0	0	0	0	1	1	0	0	0	0	0	0	NA	0	0	0	0	0	0	0	0	0	0	0	0	0	NA	0	0	0	0	NA	0	1	0	0	NA
SL2.50ch01	88471957	88472386	Copia-RLX-comp_Slyco_light-B-R898-Map15	0	0	0	0	0	0	0	0	0	0	0	0	0	1	1	0	0	0	0	0	0	NA	0	0	0	0	0	0	0	0	0	0	0	0	0	NA	0	0	0	0	1	0	1	0	0	NA
SL2.50ch01	88474252	88474592	hAT_BlastSimOnly_withOTHER-DTX-incomp_Slyco_light-B-R1916-Map6	0	0	0	0	0	0	0	0	NA	0	0	0	0	1	1	NA	NA	NA	NA	NA	NA	NA	NA	NA	NA	NA	NA	NA	NA	NA	NA	NA	NA	NA	NA	NA	NA	NA	NA	NA	1	NA	NA	NA	1	NA
SL2.50ch01	88549702	88550090	MuDR-DTX-incomp-chim_Slyco_light-B-R1194-Map20	0	NA	1	1	1	1	0	1	1	NA	NA	1	0	0	0	NA	NA	NA	NA	NA	NA	NA	1	1	NA	1	1	1	1	1	NA	1	1	NA	1	1	NA	NA	NA	1	NA	NA	NA	NA	NA	NA
SL2.50ch01	89006969	89007333	Copia-RLX-incomp_Slyco_light-B-R66-Map20_reversed	0	0	0	0	0	0	0	0	0	0	0	0	0	0	0	0	0	0	0	0	0	0	0	0	0	0	0	0	0	0	0	0	0	0	0	0	0	0	0	0	0	0	0	0	0	0
SL2.50ch01	89028208	89028426	Copia-RLX-incomp_Slyco_light-B-R736-Map10_reversed	0	0	0	0	0	0	0	0	0	0	0	0	0	0	1	0	0	0	0	0	0	0	0	0	0	0	0	0	0	0	0	0	0	0	0	0	0	0	0	0	0	0	0	0	0	0
SL2.50ch01	89109759	89109986	Gypsy-RLX-incomp-chim_Slyco_light-B-G1447-Map6_reversed	0	0	0	0	0	0	0	0	0	0	0	0	0	0	0	0	0	0	0	0	0	0	0	0	0	0	0	0	0	0	0	0	0	0	0	0	0	0	1	0	0	1	0	0	0	0
SL2.50ch01	89130001	89130314	Copia-RLX-incomp_Slyco_light-B-G1266-Map20	0	0	0	0	0	0	0	0	0	0	0	0	0	0	0	0	0	0	0	0	0	0	0	0	0	0	0	0	0	0	0	0	0	0	0	0	0	0	0	0	0	0	0	0	0	0
SL2.50ch01	89358170	89358959	Copia_BlastSimOnly-RLX-incomp_Slyco_light-B-R1066-Map7	0	NA	0	NA	0	NA	0	NA	0	0	0	0	0	0	0	0	0	0	1	0	0	NA	0	0	0	0	0	0	0	0	0	0	0	0	0	0	0	0	NA	0	0	0	0	0	NA	NA
SL2.50ch01	89441778	89442102	Gypsy-RLX-incomp_Slyco_light-B-G1424-Map5	0	0	0	0	0	0	0	0	0	0	0	0	0	1	1	0	0	0	1	0	0	NA	0	0	0	0	0	0	0	0	0	0	0	0	0	0	0	0	1	0	NA	0	1	1	0	0
SL2.50ch01	89441897	89442102	Copia-RYX-incomp-chim_Slyco_light-B-G1242-Map20	0	0	0	0	0	0	0	0	0	0	0	0	0	0	NA	0	0	0	0	0	0	NA	0	0	0	0	0	0	0	0	0	0	0	0	0	0	0	0	1	0	NA	0	0	NA	0	0
SL2.50ch01	89441897	89442102	Copia-RYX-incomp-chim_Slyco_light-B-R3874-Map5	0	0	0	0	0	0	0	0	0	0	0	0	0	0	NA	0	0	0	1	0	0	NA	0	0	0	0	0	0	0	0	0	0	0	0	0	0	0	0	1	0	NA	1	0	1	0	0
SL2.50ch01	89500314	89500531	Copia-RYX-incomp-chim_Slyco_light-B-R3874-Map5	0	0	0	0	0	0	0	0	0	0	0	0	0	NA	1	0	0	0	NA	0	0	NA	0	0	0	0	0	0	0	0	0	0	0	0	0	1	0	0	0	0	NA	0	0	0	NA	NA
SL2.50ch01	89514606	89514814	Copia-RLX-incomp_Slyco_light-B-G1391-Map7	0	0	0	0	0	0	0	0	0	0	0	0	0	0	0	0	0	0	0	0	0	0	0	0	0	0	0	0	0	0	0	0	0	0	0	0	0	0	0	0	0	0	0	0	0	0
SL2.50ch01	89531993	89532210	Gypsy-RLX-incomp_Slyco_light-B-R82-Map20_reversed	0	0	0	0	0	0	0	0	0	0	0	0	0	0	0	0	0	0	0	0	0	0	0	0	0	0	0	0	0	0	0	0	0	0	0	0	0	0	0	0	0	0	0	0	0	0
SL2.50ch01	89768103	89768448	Copia-RLX-incomp-chim_Slyco_light-B-R315-Map20	0	0	0	0	0	0	0	0	0	0	0	0	0	1	1	0	0	0	0	0	0	0	0	0	0	0	0	0	0	0	0	0	0	0	0	0	0	0	0	0	0	1	1	0	0	NA
SL2.50ch01	89768112	89768474	Copia-RLX-incomp_Slyco_light-B-G1034-Map20_reversed	0	0	0	0	0	0	0	0	0	0	0	0	0	1	0	0	0	0	0	0	0	0	0	0	0	0	0	0	0	0	0	0	0	0	0	0	0	0	0	0	0	0	1	0	0	NA
SL2.50ch01	89798674	89799765	Gypsy-RLX-incomp-chim_Slyco_light-B-R213-Map7_reversed	0	0	0	0	0	0	0	0	0	0	0	0	0	0	0	0	0	0	0	0	0	NA	0	0	0	0	0	0	0	0	0	0	0	0	0	0	0	0	NA	0	0	0	1	0	NA	NA
SL2.50ch01	89798925	89799585	MuDR-DTX-incomp-chim_Slyco_light-B-R1194-Map20	0	0	0	0	0	0	0	0	0	0	0	0	0	0	0	0	0	0	0	0	0	NA	0	0	0	0	0	0	0	0	0	0	0	0	0	0	0	0	NA	0	0	0	1	0	NA	NA
SL2.50ch01	90134246	90135077	MuDR-DTX-incomp_Slyco_light-B-R2528-Map6_reversed	0	0	0	0	0	0	0	0	0	0	0	0	0	0	0	0	0	0	0	0	0	0	0	0	0	0	0	0	0	0	0	0	0	0	0	0	NA	0	1	0	0	0	0	0	0	0
SL2.50ch01	90221735	90222161	Gypsy-RLX-incomp_Slyco_light-B-R514-Map6	0	0	0	0	0	0	0	0	0	0	0	0	0	1	1	NA	NA	NA	NA	NA	NA	NA	NA	NA	NA	NA	NA	NA	NA	NA	NA	NA	NA	NA	NA	NA	NA	NA	1	NA	NA	NA	1	NA	NA	NA
SL2.50ch01	90711681	90712003	Copia_BlastSimOnly-RLX-incomp_Slyco_light-B-R1066-Map7	0	0	0	0	0	0	0	0	0	0	0	0	0	1	1	0	0	0	0	0	0	NA	0	0	0	0	0	0	0	0	0	0	0	0	0	0	0	0	1	0	NA	1	1	1	0	0
SL2.50ch01	90711714	90711995	MuDR-DTX-incomp-chim_Slyco_light-B-R1194-Map20	0	0	0	0	0	0	0	0	0	0	0	0	0	1	1	0	0	0	0	0	0	NA	0	0	0	0	0	0	0	0	0	0	0	0	0	0	0	0	1	0	NA	1	1	0	0	0
SL2.50ch01	90995468	90995715	MuDR-DTX-incomp_Slyco_light-B-G1417-Map20_reversed	0	0	0	0	0	0	0	0	0	0	0	0	0	NA	NA	0	0	0	0	0	NA	0	0	0	0	0	0	0	0	0	0	0	0	0	0	0	0	0	1	0	NA	0	1	1	0	0
SL2.50ch01	90995470	90995870	Copia-RLX-incomp-chim_Slyco_light-B-R295-Map20_reversed	0	0	0	0	0	0	0	0	0	0	0	0	0	NA	NA	0	0	0	0	0	NA	0	0	0	0	0	0	0	0	0	0	0	0	0	0	0	0	0	NA	0	NA	0	1	0	0	0
SL2.50ch01	91024107	91024501	Gypsy-RLX-incomp-chim_Slyco_light-B-R213-Map7_reversed	0	0	0	0	0	0	0	0	0	0	0	0	0	0	0	0	0	0	0	0	0	0	0	0	0	0	0	0	0	0	0	0	0	1	0	1	0	0	NA	0	0	0	0	1	0	NA
SL2.50ch01	91024170	91024495	LINE-RIX-incomp_Slyco_light-B-R3545-Map5	0	0	0	0	0	0	0	0	0	0	0	0	0	0	0	0	0	0	0	0	0	0	0	0	0	0	0	0	0	0	0	0	0	0	0	1	0	0	NA	0	0	0	0	1	0	NA
SL2.50ch01	91024211	91024712	Copia-RLX-incomp-chim_Slyco_light-B-R295-Map20_reversed	0	0	0	0	0	0	0	0	0	0	0	0	0	0	0	0	0	0	0	0	0	0	0	0	0	0	0	0	0	0	0	0	0	0	0	0	0	0	NA	0	0	0	0	1	0	NA
SL2.50ch01	91057513	91057764	MuDR-DTX-incomp_Slyco_light-B-G1417-Map20_reversed	0	0	0	0	0	0	0	0	0	0	0	0	0	0	0	0	0	0	0	0	0	NA	0	0	0	0	0	0	0	0	0	0	0	0	0	0	0	0	0	0	NA	0	0	0	NA	NA
SL2.50ch01	91156693	91157105	Copia-RLX-incomp_Slyco_light-B-R4437-Map7_reversed	0	0	0	0	0	0	0	0	0	0	0	0	0	0	0	0	0	0	0	0	0	NA	0	0	0	0	0	0	0	0	0	0	0	0	0	0	0	0	0	0	0	0	0	0	0	NA
SL2.50ch01	91460938	91461140	Gypsy-RLX-comp_Slyco_light-B-R935-Map12	0	0	0	0	0	0	0	0	0	0	0	0	0	0	0	0	0	0	0	0	0	0	0	0	0	0	0	0	0	0	0	0	0	0	0	0	0	0	0	0	0	0	0	0	0	NA
SL2.50ch01	91472157	91472569	Copia-RYX-incomp-chim_Slyco_light-B-P55.20-Map20_reversed(Rider)	0	0	0	0	0	0	0	0	0	0	0	0	0	0	0	0	0	0	0	0	0	0	0	0	0	0	0	0	0	0	0	0	0	0	0	0	0	0	NA	0	NA	0	0	0	0	0
SL2.50ch01	91472235	91472441	Copia_BlastSimOnly-RLX-incomp_Slyco_light-B-P85.20-Map20_reversed	0	0	0	0	0	0	0	0	0	0	0	0	0	0	0	0	0	0	0	0	0	0	0	0	0	0	0	0	0	0	0	0	0	0	0	0	0	0	NA	0	NA	0	0	0	0	0
SL2.50ch01	91578496	91578703	Copia_BlastSimOnly-RSX-incomp-chim_Slyco_light-B-G237-Map20_reversed	0	0	0	0	0	0	0	0	0	0	0	0	0	0	0	0	0	0	0	0	0	NA	0	0	0	0	0	0	0	0	0	0	0	0	0	0	0	0	0	0	0	0	0	0	0	0
SL2.50ch01	91578496	91578703	Copia-RLX-comp_Slyco_light-B-G1251-Map20(Rider)	0	0	0	0	0	0	0	0	0	0	0	0	0	0	0	0	0	0	0	0	0	NA	0	0	0	0	0	0	0	0	0	0	0	1	0	0	0	0	0	0	0	0	0	0	0	0
SL2.50ch01	91578496	91578703	Copia-RYX-incomp-chim_Slyco_light-B-P55.20-Map20_reversed(Rider)	0	0	0	0	0	0	0	0	0	0	0	0	0	0	0	0	0	0	0	0	0	NA	0	0	0	0	0	0	0	0	0	0	0	1	0	0	0	0	0	0	0	0	0	0	0	0
SL2.50ch01	92360061	92360543	Gypsy-RLX-comp-chim_Slyco_light-B-P238.69-Map6	0	0	0	0	0	0	1	0	0	0	0	0	0	0	0	0	0	0	0	NA	0	0	0	0	0	0	0	0	0	0	0	0	0	0	0	0	0	NA	0	0	0	0	0	0	0	0
SL2.50ch01	92360242	92360593	Gypsy-RXX-chim_Slyco_light-B-G1410-Map5	0	0	0	0	0	0	1	0	0	0	0	0	0	0	0	0	0	0	0	NA	0	0	0	0	0	0	0	0	0	0	0	0	0	0	0	0	0	NA	0	0	0	0	0	0	0	0
SL2.50ch01	92360286	92360559	Gypsy-RLX-comp-chim_Slyco_light-B-G1421-Map5	0	0	0	0	0	0	1	0	0	0	0	0	0	0	0	0	0	0	0	NA	0	0	0	0	0	0	0	0	0	0	0	0	0	0	0	0	0	NA	0	0	0	0	0	0	0	0
SL2.50ch01	92360303	92360574	Gypsy-RLX-comp-chim_Slyco_light-B-P330.69-Map5_reversed	0	0	0	0	0	0	1	0	0	0	0	0	0	0	0	0	0	0	0	NA	0	0	0	0	0	0	0	0	0	0	0	0	0	0	0	0	0	NA	0	0	0	0	0	0	0	0
SL2.50ch01	92360335	92360586	Gypsy-RLX-comp-chim_Slyco_light-B-P72.69-Map6_reversed	0	0	0	0	0	0	1	0	0	0	0	0	0	0	0	0	0	0	0	NA	0	0	0	0	0	0	0	0	0	0	0	0	0	0	0	0	0	NA	0	0	0	0	0	0	0	0
SL2.50ch01	92574575	92575223	Copia-RLX-incomp_Slyco_light-B-G1255-Map15	0	0	0	0	0	0	0	0	0	0	0	0	0	0	0	0	0	0	NA	0	0	NA	0	0	0	0	0	0	0	0	0	0	0	1	0	1	0	0	0	0	0	0	1	0	NA	NA
SL2.50ch01	92575275	92575570	MuDR-DTX-incomp-chim_Slyco_light-B-R1194-Map20	0	0	0	0	0	0	0	0	0	0	0	0	0	0	0	0	0	0	NA	0	0	NA	0	0	0	0	0	0	0	0	0	0	0	NA	0	1	0	0	0	0	0	0	0	1	NA	NA
SL2.50ch01	92605471	92605846	Gypsy-RLX-incomp_Slyco_light-B-R1156-Map20_reversed	0	0	0	0	0	0	0	0	0	0	0	0	0	0	0	0	0	0	0	0	0	NA	0	0	0	0	0	0	0	0	0	0	0	0	0	0	0	0	0	0	0	0	0	0	NA	0
SL2.50ch01	92665465	92665703	Copia-RYX-incomp-chim_Slyco_light-B-P55.20-Map20_reversed(Rider)	0	0	NA	0	0	0	NA	0	0	0	0	0	0	0	NA	0	0	0	0	0	0	0	0	0	0	0	0	0	0	0	0	0	0	NA	0	0	0	0	NA	0	NA	0	NA	0	0	0
SL2.50ch01	93302817	93303202	Gypsy-RYX-incomp-chim_Slyco_light-B-R1781-Map6_reversed	0	0	0	0	0	0	0	0	0	0	0	0	0	0	0	NA	NA	NA	NA	NA	NA	NA	NA	NA	NA	NA	NA	NA	NA	NA	NA	NA	NA	1	NA	NA	NA	NA	NA	NA	NA	NA	NA	NA	NA	NA
SL2.50ch01	93305458	93305668	Gypsy_BlastSimOnly-RLX-incomp_Slyco_light-B-R3129-Map20_reversed	0	0	0	0	0	0	0	0	0	0	0	0	0	0	0	0	0	0	0	0	0	0	0	0	0	0	0	0	0	0	0	0	0	0	0	0	0	0	0	0	0	0	0	0	0	0
SL2.50ch01	93504632	93505126	Copia_BlastSimOnly_withOTHER-RLX-incomp_Slyco_light-B-R1207-Map9	0	0	NA	0	0	0	0	0	0	0	0	0	0	1	0	0	0	NA	NA	NA	NA	NA	NA	NA	NA	0	NA	NA	NA	NA	NA	NA	NA	NA	NA	0	NA	NA	NA	NA	NA	NA	NA	NA	NA	NA
SL2.50ch01	93747087	93747297	Copia_BlastSimOnly-RLX-incomp_Slyco_light-B-R5472-Map5	0	0	0	0	0	0	0	0	0	0	0	0	0	0	0	0	0	0	0	0	0	0	0	0	0	0	0	0	0	0	0	0	0	0	0	0	0	0	0	0	0	0	0	0	0	0
SL2.50ch01	93747087	93747297	hAT_BlastSimOnly_withOTHER-DTX-incomp_Slyco_light-B-R1916-Map6	0	0	0	0	0	0	0	0	0	0	0	0	0	0	0	0	0	0	0	0	0	0	0	0	0	0	0	0	0	0	0	0	0	0	0	0	0	0	0	0	0	0	0	0	0	0
SL2.50ch01	93756352	93756556	Copia-RYX-incomp-chim_Slyco_light-B-P55.20-Map20_reversed(Rider)	0	0	0	0	0	0	0	0	0	0	0	0	0	0	0	0	0	0	0	0	0	0	0	0	0	0	0	0	0	0	0	0	0	0	0	0	0	0	1	0	0	0	0	0	0	0
SL2.50ch01	93756356	93756574	Copia-RLX-comp_Slyco_light-B-G1251-Map20(Rider)	0	0	0	0	0	0	0	0	0	0	0	0	0	0	0	0	0	0	0	0	0	0	0	0	0	0	0	0	0	0	0	0	0	0	0	0	0	0	1	0	0	0	0	0	0	0
SL2.50ch01	93800841	93801388	Copia-RYX-incomp-chim_Slyco_light-B-P55.20-Map20_reversed(Rider)	0	0	0	0	0	0	0	0	0	0	0	0	0	0	0	0	0	0	0	0	0	NA	0	0	0	0	0	0	0	0	0	0	0	0	0	0	0	0	0	0	0	0	0	0	0	0
SL2.50ch01	93805044	93805266	Copia-RYX-incomp-chim_Slyco_light-B-P55.20-Map20_reversed(Rider)	0	0	0	0	0	0	1	0	0	0	0	0	0	0	0	0	0	0	0	0	0	0	0	0	0	0	0	0	0	0	0	0	0	0	0	0	0	0	0	0	0	0	0	0	0	0
SL2.50ch01	93815523	93815737	Gypsy-RLX-incomp-chim_Slyco_light-B-G1447-Map6_reversed	0	0	0	0	0	0	0	0	0	0	0	0	0	0	0	0	0	0	0	0	0	0	0	0	0	0	0	0	0	0	0	0	0	0	0	0	0	0	1	0	0	0	0	0	0	0
SL2.50ch01	93909105	93909462	Gypsy-RLX-comp_Slyco_light-B-R40-Map20	0	0	NA	0	0	0	NA	0	0	0	0	0	0	0	NA	0	0	0	NA	0	0	0	0	0	0	0	0	0	0	0	0	0	0	0	0	0	0	0	0	0	NA	0	0	0	0	0
SL2.50ch01	94037914	94038120	Gypsy-RYX-incomp-chim_Slyco_light-B-R755-Map20	0	0	0	0	0	0	0	0	0	0	0	0	0	0	0	0	0	0	0	0	0	0	0	0	0	0	0	0	0	0	0	0	0	0	0	0	0	0	0	0	0	0	0	0	0	0
SL2.50ch01	94094381	94094665	Copia-RLX-incomp_Slyco_light-B-G1423-Map20	0	0	0	0	0	0	1	0	0	0	0	0	0	0	1	0	0	0	0	0	0	0	0	0	0	0	0	0	0	0	0	0	0	NA	0	0	0	0	NA	0	0	0	NA	0	0	0
SL2.50ch01	94280109	94280369	Copia-RLX-incomp_Slyco_light-B-G489-Map9	0	0	0	0	0	0	0	0	0	0	0	0	0	0	0	0	0	0	0	0	0	0	0	0	0	0	0	0	0	0	0	0	0	0	0	0	0	0	0	0	0	0	0	0	0	0
SL2.50ch01	94430599	94431419	Copia_BlastSimOnly-RLX-comp_Slyco_light-B-R2468-Map20	0	0	NA	0	0	0	1	0	0	0	0	0	0	0	0	0	0	NA	NA	NA	NA	NA	NA	NA	0	0	NA	NA	NA	NA	NA	NA	NA	NA	NA	0	NA	NA	NA	NA	1	NA	NA	1	NA	NA
SL2.50ch01	94675806	94676290	Gypsy-RLX-comp_Slyco_light-B-R40-Map20	0	0	0	0	0	0	0	0	0	0	0	0	0	0	0	0	0	0	0	0	0	0	0	0	0	0	0	0	0	0	0	0	0	0	0	0	0	0	0	0	0	0	0	0	NA	0
SL2.50ch01	94678395	94678641	Copia-RLX-incomp-chim_Slyco_light-B-G1344-Map20	0	0	0	0	0	0	0	0	0	0	0	0	0	0	0	0	0	0	0	0	0	NA	0	0	0	0	0	0	0	0	0	0	0	0	0	0	0	0	0	0	0	0	0	0	0	0
SL2.50ch01	95003991	95004204	Copia-RLX-incomp_Slyco_light-B-R1840-Map5_reversed	0	0	0	0	0	0	0	0	0	0	0	0	0	0	0	0	0	0	0	0	0	0	0	0	0	0	0	0	0	0	0	0	0	0	0	0	0	0	0	0	0	0	0	0	0	0
SL2.50ch01	95174158	95174615	Copia_BlastSimOnly-RLX-incomp_Slyco_light-B-R5472-Map5	0	0	0	0	0	0	0	0	0	0	0	0	0	0	1	0	0	0	0	0	0	NA	0	0	0	0	0	0	0	0	0	0	0	0	0	0	0	0	0	0	0	0	0	1	NA	0
SL2.50ch01	95226971	95227333	LINE-RIX-incomp-chim_Slyco_light-B-R3539-Map9	0	0	0	0	0	0	0	0	0	0	0	0	0	0	0	0	0	0	0	0	0	0	0	0	0	0	0	0	0	0	0	0	0	0	0	0	0	0	0	0	0	0	0	0	0	0
SL2.50ch01	95227104	95227315	Copia_BlastSimOnly-RLX-incomp_Slyco_light-B-R1066-Map7	0	0	0	0	0	0	0	0	0	0	0	0	0	0	0	0	0	0	0	0	0	0	0	0	0	0	0	0	0	0	0	0	0	0	0	0	0	0	0	0	0	0	1	0	0	0
SL2.50ch01	95227104	95227315	Gypsy-RLX-comp_Slyco_light-B-R40-Map20	0	0	0	0	0	0	0	0	0	0	0	0	0	0	0	0	0	0	0	0	0	0	0	0	0	0	0	0	0	0	0	0	0	0	0	0	0	0	0	0	0	0	0	1	0	0
SL2.50ch01	95227104	95227315	MuDR-DTX-incomp-chim_Slyco_light-B-R1194-Map20	0	0	0	0	0	0	0	0	0	0	0	0	0	0	0	0	0	0	0	0	0	0	0	0	0	0	0	0	0	0	0	0	0	0	0	0	0	0	0	0	0	0	0	0	0	0
SL2.50ch01	95227104	95227321	MuDR-DTX-incomp_Slyco_light-B-R2528-Map6_reversed	0	0	0	0	0	0	0	0	0	0	0	0	0	0	0	0	0	0	0	0	0	0	0	0	0	0	0	0	0	0	0	0	0	0	0	0	0	0	0	0	0	0	0	0	0	0
SL2.50ch01	95640323	95640834	Gypsy_BlastSimOnly_withOTHER-RLX-incomp_Slyco_light-B-R3040-Map10	0	0	NA	0	0	0	NA	0	0	0	0	0	0	NA	NA	0	0	0	NA	0	0	NA	0	0	0	0	0	0	0	0	0	0	0	NA	0	0	0	0	1	0	NA	0	1	NA	NA	NA
SL2.50ch01	95835136	95835585	MuDR-DTX-incomp_Slyco_light-B-G1417-Map20_reversed	0	0	0	0	0	0	0	0	0	0	0	0	0	0	0	0	0	0	1	0	0	0	0	0	0	0	0	0	0	0	0	0	0	0	0	1	0	0	0	0	0	0	0	0	0	NA
SL2.50ch01	95835238	95835605	Gypsy-RLX-incomp_Slyco_light-B-G1424-Map5	0	0	0	0	0	0	0	0	0	0	0	0	0	0	0	0	0	0	1	0	0	0	0	0	0	0	0	0	0	0	0	0	0	0	0	1	0	0	0	0	0	0	0	0	0	NA
SL2.50ch01	95835329	95835535	Copia-RLX-incomp-chim_Slyco_light-B-R295-Map20_reversed	0	0	0	0	0	0	0	0	0	0	0	0	0	0	0	0	0	0	1	0	0	0	0	0	0	0	0	0	0	0	0	0	0	0	0	0	0	0	0	0	0	0	0	0	0	NA
SL2.50ch01	95835329	95835535	Copia-RYX-incomp-chim_Slyco_light-B-G1242-Map20	0	0	0	0	0	0	0	0	0	0	0	0	0	0	0	0	0	0	0	0	0	0	0	0	0	0	0	0	0	0	0	0	0	0	0	0	0	0	0	0	0	0	0	0	0	NA
SL2.50ch01	95835329	95835535	Copia-RYX-incomp-chim_Slyco_light-B-P164.20-Map11	0	0	0	0	0	0	0	0	0	0	0	0	0	0	0	0	0	0	1	0	0	0	0	0	0	0	0	0	0	0	0	0	0	0	0	0	0	0	0	0	0	0	0	0	0	NA
SL2.50ch01	95975035	95975243	Gypsy-RLX-incomp_Slyco_light-B-R82-Map20_reversed	0	0	0	0	0	0	0	0	0	0	0	0	0	0	0	0	0	0	0	0	0	NA	0	0	0	0	0	0	0	0	0	0	0	0	0	0	0	0	0	0	0	0	0	0	NA	0
SL2.50ch01	96163788	96164009	LINE_BlastSimOnly-RIX-comp-chim_Slyco_light-B-R396-Map13_reversed	0	0	0	0	0	0	0	0	0	0	0	0	0	0	0	0	0	0	0	0	0	0	0	0	0	0	0	0	0	0	0	0	0	0	0	0	0	0	0	0	0	0	0	0	0	0
SL2.50ch01	96164072	96164276	Gypsy-RLX-comp_Slyco_light-B-R1116-Map20_reversed	0	0	0	0	0	0	0	0	0	0	0	0	0	0	0	0	0	0	0	0	0	0	0	0	0	0	0	0	0	0	0	0	0	0	0	0	0	0	0	0	0	0	0	0	0	0
SL2.50ch01	96164080	96164420	Gypsy-RLX-comp_Slyco_light-B-G88-Map6	0	0	0	0	0	0	0	0	0	0	0	0	0	0	0	0	0	0	0	0	0	0	0	0	0	0	0	0	0	0	0	0	0	0	0	0	0	0	0	0	0	0	0	0	0	0
SL2.50ch01	96196813	96197046	MuDR-DTX-incomp_Slyco_light-B-G1417-Map20_reversed	0	0	0	0	0	0	0	0	0	0	0	0	0	0	0	0	0	0	0	0	0	0	0	0	0	0	0	0	0	0	0	0	0	0	0	0	0	0	0	0	0	0	0	0	0	0
SL2.50ch01	96213042	96213248	Copia-RLX-incomp-chim_Slyco_light-B-R315-Map20	0	0	0	0	0	0	0	0	0	0	0	0	0	0	0	0	0	0	0	0	0	0	0	0	0	0	0	0	0	0	0	0	0	0	0	0	0	0	0	0	NA	0	0	0	0	0
SL2.50ch01	96257884	96258095	Copia-RLX-comp_Slyco_light-B-G1251-Map20(Rider)	0	0	0	0	0	0	0	0	0	0	0	0	0	0	0	0	0	0	0	0	0	0	0	0	0	0	0	0	0	0	0	0	0	0	0	0	0	0	0	0	0	0	0	0	0	0
SL2.50ch01	96332050	96332622	MuDR-DTX-incomp_Slyco_light-B-G1417-Map20_reversed	0	0	0	0	0	0	0	0	0	0	0	0	0	0	1	0	0	0	1	0	0	0	0	0	0	0	0	0	0	0	0	0	0	0	0	NA	0	0	0	0	NA	0	0	0	0	NA
SL2.50ch01	96332250	96332669	Copia-RLX-incomp-chim_Slyco_light-B-R295-Map20_reversed	0	0	0	0	0	0	0	0	0	0	0	0	0	0	0	0	0	0	1	0	0	0	0	0	0	0	0	0	0	0	0	0	0	0	0	NA	0	0	0	0	NA	0	0	0	0	NA
SL2.50ch01	96332250	96332455	Copia-RYX-incomp-chim_Slyco_light-B-G1242-Map20	0	0	0	0	0	0	0	0	0	0	0	0	0	0	0	0	0	0	1	0	0	0	0	0	0	0	0	0	0	0	0	0	0	0	0	NA	0	0	0	0	1	0	0	0	0	NA
SL2.50ch01	96350328	96350586	MuDR-DTX-incomp_Slyco_light-B-G1417-Map20_reversed	0	0	0	0	0	0	0	0	0	0	0	0	0	0	0	0	0	0	0	0	0	0	0	0	0	0	0	0	0	0	0	0	0	0	0	0	0	0	0	0	0	0	0	0	0	0
SL2.50ch01	96580237	96580508	Copia-RLX-incomp_Slyco_light-B-G1391-Map7	0	0	0	0	0	0	0	0	NA	0	0	0	NA	0	0	NA	0	0	NA	0	NA	NA	0	0	NA	0	0	NA	0	0	0	NA	0	NA	0	NA	0	0	0	0	NA	0	0	NA	0	NA
SL2.50ch01	96879212	96879664	Gypsy-RLX-comp_Slyco_light-B-R1116-Map20_reversed	0	0	0	0	0	0	0	0	0	0	0	0	0	0	0	0	0	0	0	0	0	0	0	0	0	0	0	0	0	0	0	0	0	0	0	0	0	0	0	0	0	0	0	0	0	0
SL2.50ch01	97446413	97446790	Gypsy-RLX-comp_Slyco_light-B-R1116-Map20_reversed	0	0	0	0	0	0	0	0	0	0	0	0	0	0	0	0	0	0	0	0	0	0	0	0	0	0	0	0	0	0	0	0	0	0	0	0	0	0	0	0	0	0	0	0	1	0
SL2.50ch01	97446438	97446896	Gypsy-RLX-comp_Slyco_light-B-G88-Map6	0	0	0	0	0	0	0	0	0	0	0	0	0	0	0	0	0	0	0	0	0	0	0	0	0	0	0	0	0	0	0	0	0	0	0	0	0	0	0	0	0	0	0	0	0	0
SL2.50ch01	97456249	97456456	Copia-RLX-incomp_Slyco_light-B-G1395-Map8	0	0	0	0	0	0	0	0	0	0	0	0	0	0	0	0	0	0	0	0	0	0	0	0	0	0	0	0	0	0	0	0	0	0	0	0	0	0	0	0	0	0	0	0	0	0
SL2.50ch01	97544758	97545176	Copia-RLX-incomp_Slyco_light-B-G1349-Map20	0	0	0	0	0	0	NA	0	0	0	0	0	0	NA	0	0	0	0	0	0	0	NA	0	0	0	0	0	0	0	0	0	0	0	0	0	0	0	0	0	0	0	0	0	0	NA	0
SL2.50ch01	97590841	97591203	MuDR-DTX-incomp_Slyco_light-B-G1417-Map20_reversed	0	0	1	0	0	0	1	0	NA	0	0	0	0	1	1	NA	NA	NA	NA	NA	NA	NA	NA	NA	NA	NA	NA	NA	NA	NA	NA	NA	NA	NA	NA	1	NA	NA	1	NA	NA	NA	NA	NA	NA	NA
SL2.50ch01	97621064	97621723	MuDR-DTX-incomp_Slyco_light-B-G1417-Map20_reversed	0	0	0	0	0	0	0	0	0	0	0	0	0	NA	0	0	0	0	0	0	0	0	0	0	0	0	0	0	0	0	0	0	0	0	0	0	0	0	0	0	0	0	0	1	NA	0
SL2.50ch01	97831580	97831793	MuDR-DTX-incomp_Slyco_light-B-G1417-Map20_reversed	0	0	0	0	0	0	0	0	0	0	0	0	0	0	0	0	0	0	0	0	0	NA	0	0	0	0	0	0	0	0	0	0	0	0	0	0	0	0	0	0	0	0	0	0	NA	0
SL2.50ch01	98114047	98114611	Copia_BlastSimOnly-RLX-comp_Slyco_light-B-R2468-Map20	0	0	1	0	0	0	0	0	0	0	0	0	0	1	1	0	0	0	1	0	0	NA	0	0	0	0	0	0	0	0	0	0	0	0	0	0	0	0	1	0	NA	0	1	1	NA	NA
SL2.50ch01	98114080	98114787	Copia_BlastSimOnly-RLX-comp_Slyco_light-B-P381.0-Map8	0	0	1	0	0	0	1	0	0	0	0	0	0	1	1	0	0	0	1	0	0	NA	0	0	0	0	0	0	0	0	0	0	0	0	0	0	0	0	1	0	1	0	1	1	NA	NA
SL2.50ch01	98115458	98115761	Copia_BlastSimOnly-RLX-incomp_Slyco_light-B-R1066-Map7	0	0	1	0	0	0	1	0	0	0	0	0	0	1	0	0	0	0	1	0	0	NA	0	0	0	0	0	0	0	0	0	0	0	0	0	0	0	0	1	0	1	0	0	1	0	0
SL2.50ch01	98274639	98275123	Copia-RLX-incomp-chim_Slyco_light-B-R315-Map20	0	0	0	0	0	0	0	0	0	0	0	0	0	1	1	0	0	0	1	0	0	NA	0	0	0	0	0	0	0	0	0	0	0	0	0	NA	0	0	1	0	1	0	1	1	NA	NA
SL2.50ch01	98298843	98299165	Gypsy-RLX-incomp-chim_Slyco_light-B-G94-Map20	0	0	0	0	0	0	0	0	0	0	0	0	0	0	0	0	0	0	0	0	0	0	0	0	0	0	0	0	0	0	0	0	0	0	0	0	0	0	0	0	0	0	0	0	0	0
SL2.50ch01	98418208	98418465	Gypsy-RLX-incomp-chim_Slyco_light-B-G94-Map20	0	0	0	0	0	0	0	0	0	0	0	0	0	0	0	0	0	0	0	0	0	0	0	0	0	0	0	0	0	0	0	0	0	0	0	0	0	0	0	0	0	0	0	0	0	0
SL2.50ch01	98418260	98418970	Gypsy-RLX-incomp-chim_Slyco_light-B-R1340-Map20_reversed	0	0	1	0	0	0	1	0	0	0	0	0	0	1	0	0	0	0	1	0	0	0	0	0	0	0	0	0	0	0	0	0	0	0	0	0	0	0	0	0	0	0	0	0	0	0
SL2.50ch01	98418590	98418906	Gypsy-RLX-incomp-chim_Slyco_light-B-G94-Map20	0	0	1	0	0	0	1	0	0	0	0	0	0	1	0	0	0	NA	1	NA	NA	NA	NA	NA	NA	NA	NA	NA	NA	NA	NA	NA	NA	NA	NA	0	NA	NA	NA	NA	NA	NA	NA	NA	NA	NA
SL2.50ch01	98435940	98436178	hAT-DTX-incomp_Slyco_light-B-R828-Map13	0	0	0	0	0	0	0	0	0	0	0	0	0	0	0	0	0	0	NA	0	0	0	0	0	0	0	0	0	0	0	0	0	0	0	0	0	0	0	0	0	0	0	0	0	0	0
SL2.50ch01	98487651	98487873	LINE-RIX-incomp_Slyco_light-B-R916-Map6	0	0	0	0	0	0	0	0	0	0	0	0	0	0	0	0	0	0	0	0	0	0	0	0	0	0	0	0	1	0	0	0	0	0	0	1	0	0	0	0	0	0	0	0	0	0
SL2.50ch02	21491	22061	hAT-DTX-incomp_Slyco_light-B-R1099-Map20	0	0	0	0	0	0	0	0	0	0	0	0	0	0	0	0	0	0	0	0	0	1	0	0	0	0	0	0	0	0	0	0	0	0	0	0	0	0	0	0	0	0	0	0	0	NA
SL2.50ch02	199837	200045	Gypsy-RLX-incomp-chim_Slyco_light-B-R3112-Map10	0	0	0	0	0	0	0	0	0	0	0	0	0	0	0	0	0	0	1	0	0	0	0	0	0	0	0	0	0	0	0	0	0	0	0	1	0	0	0	0	NA	0	NA	0	0	0
SL2.50ch02	201939	202431	Copia-RLX-incomp_Slyco_light-B-R55-Map6	0	0	0	0	0	0	0	0	0	0	0	0	0	0	0	0	0	0	0	0	0	NA	0	0	0	0	0	0	0	NA	0	0	0	0	0	0	0	0	0	0	0	0	0	0	NA	0
SL2.50ch02	428522	428784	LINE-RIX-incomp_Slyco_light-B-R916-Map6	0	0	0	0	0	0	0	0	0	0	0	0	0	0	0	0	0	0	0	0	0	NA	0	0	0	0	0	0	0	0	0	0	0	0	0	0	0	0	0	0	0	0	0	0	NA	0
SL2.50ch02	1153638	1154695	LINE-RIX-incomp_Slyco_light-B-R3545-Map5	0	1	0	0	0	0	0	0	0	0	0	0	0	0	0	0	0	0	0	0	0	NA	0	0	0	0	0	0	0	0	1	0	0	0	0	0	0	0	0	0	1	0	0	0	NA	0
SL2.50ch02	1162361	1162569	Gypsy_withOTHER-RYX-incomp-chim_Slyco_light-B-R5013-Map20_reversed	0	0	0	0	0	0	0	0	0	0	0	0	0	0	0	0	0	0	0	0	0	NA	0	0	0	0	0	0	0	0	0	0	0	0	0	NA	0	0	0	0	1	0	1	0	NA	0
SL2.50ch02	2049829	2050164	LINE-RIX-incomp-chim_Slyco_light-B-R3539-Map9	0	0	0	0	0	0	0	0	0	0	0	0	0	0	0	0	0	0	0	0	0	NA	0	0	0	0	0	0	0	0	0	0	0	0	0	0	0	0	0	0	0	0	0	0	NA	NA
SL2.50ch02	2949695	2949902	Gypsy-RLX-incomp_Slyco_light-B-R5041-Map20_reversed	0	0	0	0	0	0	0	0	0	0	0	0	0	0	0	0	0	0	1	0	0	NA	0	0	0	0	0	0	0	0	0	0	0	1	0	1	0	0	1	1	1	1	1	1	NA	0
SL2.50ch02	3670299	3670621	Gypsy-RLX-incomp_Slyco_light-B-R3550-Map8	0	0	0	0	0	0	0	0	0	0	0	0	0	0	0	0	0	0	0	0	0	0	0	0	0	0	0	0	0	0	0	0	0	0	0	0	0	0	0	0	0	0	0	0	0	0
SL2.50ch02	3827751	3827958	Gypsy-RLX-incomp_Slyco_light-B-R3403-Map6	0	0	0	1	0	0	0	0	0	0	0	0	0	0	0	0	0	0	NA	0	0	NA	0	0	0	0	0	0	0	0	0	0	0	0	0	0	0	0	NA	0	0	0	NA	0	NA	NA
SL2.50ch02	3895402	3895612	Gypsy-RYX-incomp-chim_Slyco_light-B-R755-Map20	0	0	0	0	0	0	0	0	0	0	0	0	0	0	0	0	0	0	0	0	0	NA	0	0	0	0	0	0	0	0	0	0	0	1	0	1	0	0	0	0	0	0	0	0	NA	0
SL2.50ch02	3896486	3896703	Gypsy-RYX-incomp-chim_Slyco_light-B-R755-Map20	0	0	0	0	0	0	0	0	0	0	0	0	0	0	0	0	0	0	0	0	0	NA	0	0	0	0	0	0	0	0	0	0	0	NA	0	0	0	0	0	0	0	0	0	0	NA	NA
SL2.50ch02	3896952	3897157	Gypsy-RLX-incomp_Slyco_light-B-R3403-Map6	0	0	0	0	0	0	0	0	0	0	0	0	0	0	0	0	0	0	0	0	0	NA	0	0	0	0	0	0	0	0	0	0	0	NA	0	0	0	0	0	0	0	0	0	0	NA	0
SL2.50ch02	3896952	3897157	Gypsy-RYX-incomp-chim_Slyco_light-B-R755-Map20	0	0	0	0	0	0	0	0	0	0	0	0	0	0	0	0	0	0	0	0	0	NA	0	0	0	0	0	0	0	0	0	0	0	NA	0	0	0	0	0	0	0	0	0	0	NA	0
SL2.50ch02	4895833	4896213	Copia-RLX-incomp_Slyco_light-B-R1155-Map11	0	0	0	0	0	0	0	0	0	0	0	0	0	0	0	0	0	0	0	0	0	0	0	0	0	0	0	0	0	0	0	0	0	1	0	0	0	0	0	0	0	0	0	0	0	0
SL2.50ch02	5775850	5776057	Gypsy-RLX-comp-chim_Slyco_light-B-P238.69-Map6	0	0	0	0	0	0	0	0	0	0	0	0	1	0	0	0	0	0	0	0	0	0	0	0	0	0	0	0	0	0	0	0	0	0	0	0	0	0	0	0	0	0	0	0	0	NA
SL2.50ch02	6028604	6028809	Gypsy_BlastSimOnly-RLX-incomp_Slyco_light-B-G1001-Map20	0	0	0	0	0	0	0	0	0	0	0	0	0	0	0	0	0	0	0	0	0	NA	0	0	0	0	0	0	0	0	0	0	0	NA	0	0	0	0	0	0	1	0	0	0	NA	NA
SL2.50ch02	7625707	7625916	Copia-RLX-incomp_Slyco_light-B-P94.304-Map7	0	0	0	0	0	0	0	0	0	0	0	0	0	0	0	0	0	0	0	0	0	NA	0	0	0	0	0	0	0	0	0	0	0	0	0	0	0	0	0	0	0	0	0	0	0	0
SL2.50ch02	7872275	7872527	Copia-RYX-incomp-chim_Slyco_light-B-R3874-Map5	0	0	0	0	0	0	0	0	0	0	0	0	0	0	0	0	0	NA	NA	NA	NA	NA	NA	NA	0	0	NA	NA	NA	NA	NA	NA	NA	NA	NA	0	NA	NA	NA	NA	NA	NA	NA	NA	NA	NA
SL2.50ch02	8961025	8961265	Copia-RYX-incomp-chim_Slyco_light-B-P97.129-Map20	0	0	0	0	0	0	0	0	0	0	0	0	0	0	0	0	0	0	0	0	0	0	0	0	0	0	0	0	0	0	0	0	0	0	0	0	0	0	0	0	1	0	0	0	0	0
SL2.50ch02	9105424	9105650	Copia-RYX-incomp-chim_Slyco_light-B-P164.20-Map11	0	0	0	0	0	0	0	0	0	0	0	0	0	0	0	0	0	0	0	0	0	0	0	0	0	0	0	0	0	0	0	0	0	0	0	0	0	0	0	0	0	0	0	0	0	0
SL2.50ch02	9196941	9197335	Gypsy-RLX-incomp_Slyco_light-B-R6-Map20	0	0	0	0	0	0	0	0	0	0	0	0	0	0	0	0	0	0	0	0	0	0	0	0	0	0	0	0	0	0	0	0	0	0	0	0	0	0	0	0	0	0	0	0	0	0
SL2.50ch02	9432739	9433256	Gypsy-RLX-incomp_Slyco_light-B-R3403-Map6	0	0	0	0	0	0	0	0	0	0	0	0	0	0	0	0	0	0	NA	0	0	NA	0	0	0	0	0	0	0	0	0	0	0	1	0	0	0	0	NA	0	NA	0	NA	NA	NA	NA
SL2.50ch02	9436197	9436411	Gypsy-RLX-incomp_Slyco_light-B-R3403-Map6	0	0	0	0	0	0	0	0	0	0	0	0	0	1	NA	0	0	0	0	0	0	NA	0	0	0	0	0	0	0	1	0	0	0	0	0	0	0	0	0	0	0	0	0	0	NA	0
SL2.50ch02	9456926	9457133	Gypsy-RLX-incomp_Slyco_light-B-R3403-Map6	0	NA	1	1	0	0	0	0	0	1	0	0	0	0	NA	0	0	0	0	1	0	NA	0	0	0	0	0	0	0	0	0	1	0	0	0	0	0	1	0	0	0	0	0	NA	NA	0
SL2.50ch02	9458074	9458613	Gypsy-RLX-incomp_Slyco_light-B-R3403-Map6	0	1	1	0	0	0	0	0	0	0	0	0	0	0	0	0	0	0	0	0	0	NA	0	0	0	0	0	0	0	0	0	0	0	0	0	0	0	0	0	0	0	0	0	0	NA	0
SL2.50ch02	9465209	9465425	Gypsy-RLX-incomp_Slyco_light-B-R3403-Map6	0	0	0	0	0	1	0	1	0	0	0	0	0	0	1	0	0	0	0	0	0	NA	0	0	0	1	1	0	0	0	0	0	0	0	0	1	0	0	0	0	NA	0	0	0	NA	0
SL2.50ch02	9468830	9470003	Gypsy-RYX-incomp-chim_Slyco_light-B-R755-Map20	0	0	0	1	0	0	0	0	0	0	0	0	0	0	0	0	0	0	NA	0	0	NA	0	0	0	0	NA	0	0	NA	0	0	0	NA	0	0	0	1	1	0	NA	0	NA	NA	NA	NA
SL2.50ch02	9479363	9480371	Gypsy-RYX-incomp-chim_Slyco_light-B-R755-Map20	0	0	0	0	0	0	0	1	0	0	0	0	0	0	0	0	0	0	NA	NA	0	NA	0	1	0	0	0	0	0	0	0	0	1	NA	0	1	0	0	0	0	NA	1	NA	0	NA	NA
SL2.50ch02	9479678	9480638	Gypsy-RLX-incomp_Slyco_light-B-R3403-Map6	0	0	1	0	0	0	1	1	0	0	0	0	0	0	0	0	0	0	NA	1	0	NA	0	NA	0	0	0	0	0	1	0	0	0	NA	0	1	0	1	0	0	NA	NA	NA	0	NA	NA
SL2.50ch02	9487091	9487532	Gypsy-RYX-incomp-chim_Slyco_light-B-R755-Map20	0	0	0	0	0	0	0	0	0	0	0	0	0	0	0	0	0	0	0	0	0	NA	0	0	0	0	0	0	0	0	0	0	0	0	0	1	0	0	0	0	0	1	1	0	NA	0
SL2.50ch02	9487111	9487341	Gypsy-RLX-incomp_Slyco_light-B-R3403-Map6	0	0	0	0	0	0	0	1	0	0	0	0	0	0	0	0	0	0	0	0	0	NA	0	0	0	0	0	1	1	0	0	0	0	0	0	1	0	0	0	0	0	0	0	0	NA	0
SL2.50ch02	9536742	9537489	Gypsy-RLX-incomp_Slyco_light-B-R3403-Map6	0	0	0	0	0	0	0	0	0	0	0	0	0	0	0	0	0	0	0	0	0	NA	1	0	0	0	0	0	0	0	0	0	0	0	1	0	0	0	0	0	0	0	0	0	NA	NA
SL2.50ch02	9554210	9555048	Gypsy-RYX-incomp-chim_Slyco_light-B-R755-Map20	0	0	0	0	0	0	0	0	0	1	0	0	0	0	0	0	0	0	0	0	1	NA	0	0	0	0	0	0	0	0	0	0	0	0	0	0	0	1	0	0	0	0	0	0	NA	NA
SL2.50ch02	9557591	9558590	Gypsy-RYX-incomp-chim_Slyco_light-B-R755-Map20	0	0	1	1	0	0	1	1	0	1	0	1	0	NA	0	0	1	0	NA	0	1	NA	0	0	0	NA	0	0	0	0	1	1	1	NA	1	0	1	0	0	0	NA	0	NA	0	NA	NA
SL2.50ch02	9557773	9558605	Gypsy-RLX-incomp_Slyco_light-B-R3403-Map6	0	0	0	1	0	0	0	0	0	0	0	0	0	1	0	0	1	0	NA	0	0	NA	0	0	0	NA	0	0	1	0	0	0	0	NA	1	0	0	0	1	0	NA	0	NA	0	NA	1
SL2.50ch02	9565924	9566943	Gypsy-RLX-incomp_Slyco_light-B-R3403-Map6	0	0	0	0	0	0	0	0	1	0	0	1	0	0	0	0	0	0	0	0	0	NA	0	0	0	0	0	0	0	0	0	0	0	0	NA	0	0	0	0	0	0	0	1	0	NA	NA
SL2.50ch02	9607080	9607299	Gypsy-RLX-incomp_Slyco_light-B-R3403-Map6	0	0	0	1	0	1	0	0	1	0	0	1	0	0	0	1	0	1	0	0	0	NA	0	0	0	1	0	0	0	0	0	1	0	0	NA	0	1	0	0	0	0	0	0	0	NA	0
SL2.50ch02	9611565	9612079	Gypsy-RYX-incomp-chim_Slyco_light-B-R755-Map20	0	0	0	0	0	0	0	0	0	1	0	0	0	0	0	0	0	0	0	0	0	NA	0	0	0	0	0	0	0	0	0	0	0	0	0	0	0	0	0	0	0	0	0	1	NA	NA
SL2.50ch02	9619598	9619816	Gypsy-RLX-incomp_Slyco_light-B-R3403-Map6	0	0	0	0	0	0	0	0	0	0	0	0	0	0	0	0	0	0	0	0	0	NA	0	0	0	0	0	0	0	0	0	0	0	0	0	0	1	0	0	0	0	0	0	0	NA	NA
SL2.50ch02	9642379	9642605	Gypsy-RYX-incomp-chim_Slyco_light-B-R755-Map20	0	0	0	0	0	0	0	0	0	0	0	0	0	0	0	0	0	0	0	0	0	NA	0	0	0	0	0	0	0	0	0	0	0	0	0	0	0	0	0	0	0	0	0	0	NA	0
SL2.50ch02	9644729	9645622	Gypsy-RLX-incomp_Slyco_light-B-R3403-Map6	0	0	0	0	0	0	0	NA	0	NA	NA	0	NA	0	0	0	NA	0	NA	1	0	NA	NA	0	0	0	0	0	0	0	NA	0	0	0	NA	0	0	0	NA	0	NA	0	NA	1	NA	NA
SL2.50ch02	9651016	9651913	Gypsy-RLX-incomp_Slyco_light-B-R3403-Map6	0	0	1	0	0	0	0	0	0	0	0	0	0	0	0	0	0	0	0	0	0	NA	0	1	0	0	0	0	0	0	0	0	0	0	1	0	0	0	0	1	1	0	0	0	NA	0
SL2.50ch02	9653262	9654177	Gypsy-RLX-incomp_Slyco_light-B-R3403-Map6	0	0	0	0	0	0	0	0	0	0	0	1	0	0	0	0	0	0	0	0	0	NA	0	0	0	0	0	0	0	0	0	0	0	0	0	0	0	0	0	0	0	0	0	0	NA	NA
SL2.50ch02	9653836	9654233	Gypsy-RYX-incomp-chim_Slyco_light-B-R755-Map20	0	0	0	0	0	0	0	0	0	0	0	0	0	0	0	0	0	0	0	0	0	NA	0	0	0	0	0	0	0	0	0	0	0	0	0	0	0	0	0	0	0	0	0	0	NA	NA
SL2.50ch02	9667060	9667579	Gypsy-RLX-incomp_Slyco_light-B-R3403-Map6	0	0	0	0	0	1	0	0	0	1	0	0	0	0	0	0	0	0	NA	1	0	NA	1	0	0	0	0	0	0	0	0	0	0	0	1	NA	0	0	NA	0	0	1	NA	0	NA	0
SL2.50ch02	9697253	9697772	Gypsy-RYX-incomp-chim_Slyco_light-B-R755-Map20	1	0	0	0	0	0	0	0	NA	0	0	0	0	1	0	0	0	0	0	0	0	NA	0	0	0	0	0	0	0	0	0	1	0	0	0	0	0	0	0	0	0	0	0	0	NA	0
SL2.50ch02	9746612	9747277	Gypsy-RLX-incomp_Slyco_light-B-R1156-Map20_reversed	0	0	0	0	0	0	0	0	0	0	0	0	0	0	0	0	0	0	0	0	0	0	0	0	0	0	0	0	0	0	0	0	0	0	0	0	0	0	1	0	0	0	0	0	0	NA
SL2.50ch02	12867983	12868196	Gypsy-RYX-incomp-chim_Slyco_light-B-R755-Map20	0	0	0	0	0	0	0	1	0	0	1	1	0	0	0	0	0	1	NA	0	1	NA	0	0	1	0	0	1	0	0	0	0	1	NA	0	0	NA	0	NA	1	0	1	NA	1	NA	0
SL2.50ch02	12888731	12888979	Gypsy-RLX-incomp_Slyco_light-B-R3403-Map6	0	0	0	0	0	0	0	0	0	0	0	0	0	0	0	0	0	0	NA	0	0	NA	0	0	0	0	0	0	0	0	0	0	0	0	0	0	0	0	NA	0	0	0	NA	0	NA	NA
SL2.50ch02	12989701	12990720	Gypsy-RYX-incomp-chim_Slyco_light-B-R755-Map20	0	1	0	0	0	1	1	0	0	0	0	0	0	0	0	0	0	0	NA	0	0	NA	0	0	0	0	0	0	0	0	0	0	0	0	0	0	0	0	NA	0	0	0	NA	0	NA	NA
SL2.50ch02	12990342	12990554	Gypsy-RLX-incomp_Slyco_light-B-R3403-Map6	0	0	0	0	0	0	0	0	0	0	0	0	0	0	0	0	0	0	NA	0	0	NA	0	0	0	0	0	0	0	0	0	0	0	0	0	0	0	0	NA	0	0	0	NA	0	NA	NA
SL2.50ch02	12993335	12993989	Gypsy-RLX-incomp_Slyco_light-B-R3403-Map6	NA	NA	NA	NA	NA	NA	0	NA	NA	NA	NA	NA	NA	NA	NA	NA	NA	NA	NA	1	NA	NA	NA	NA	NA	NA	1	NA	NA	NA	NA	NA	NA	NA	NA	NA	NA	1	NA	NA	NA	NA	1	NA	NA	NA
SL2.50ch02	12995850	12996554	Gypsy-RYX-incomp-chim_Slyco_light-B-R755-Map20	0	0	0	0	1	0	0	0	0	0	0	0	0	0	0	0	0	0	NA	0	0	NA	0	0	0	0	0	0	0	0	0	0	0	0	0	NA	0	0	NA	0	0	1	NA	NA	NA	0
SL2.50ch02	13016716	13017319	Gypsy-RLX-incomp_Slyco_light-B-R3403-Map6	0	0	0	0	0	0	0	0	0	0	0	0	0	0	0	0	0	0	NA	0	0	NA	0	0	0	0	0	0	0	0	0	0	0	0	0	0	0	0	NA	0	0	0	NA	1	NA	0
SL2.50ch02	13145006	13145221	LINE-RIX-incomp_Slyco_light-B-R4254-Map8	0	0	0	0	0	0	0	0	0	0	0	0	0	0	0	0	0	0	NA	0	0	0	0	0	0	0	0	0	0	0	0	0	0	0	0	0	0	0	NA	0	0	0	NA	0	0	0
SL2.50ch02	13358418	13358859	Gypsy-RLX-comp_Slyco_light-B-G1415-Map11	0	0	0	0	0	0	0	0	0	0	0	0	0	0	0	0	0	0	NA	0	0	NA	0	0	0	0	0	0	NA	0	0	0	0	0	0	0	0	0	NA	0	0	0	NA	0	NA	NA
SL2.50ch02	13398872	13399384	Gypsy-RLX-incomp-chim_Slyco_light-B-G90-Map20	1	0	1	0	1	0	0	0	0	0	1	0	0	0	0	0	0	0	0	1	0	0	0	1	0	0	0	0	0	0	0	0	1	0	0	0	0	0	0	0	0	1	0	0	0	0
SL2.50ch02	13583879	13584280	Gypsy-RLX-incomp_Slyco_light-B-G1436-Map5	0	0	0	0	0	0	0	0	0	0	0	0	0	0	0	0	0	0	NA	0	0	NA	0	0	0	0	0	0	0	0	0	0	0	0	0	0	0	0	0	0	0	0	NA	0	NA	NA
SL2.50ch02	13663318	13664034	LINE-RIX-incomp_Slyco_light-B-R4254-Map8	0	0	0	0	0	0	0	0	NA	NA	0	0	0	0	0	NA	NA	NA	NA	NA	NA	NA	NA	NA	NA	NA	NA	NA	NA	NA	NA	NA	NA	NA	NA	1	NA	NA	NA	NA	1	1	1	NA	NA	NA
SL2.50ch02	13736646	13737099	Gypsy-RYX-incomp-chim_Slyco_light-B-R1781-Map6_reversed	0	0	0	0	0	0	0	0	0	0	0	0	0	0	0	0	0	0	1	0	0	NA	0	0	0	0	0	0	0	0	0	0	0	0	0	0	0	0	0	0	0	0	NA	0	NA	0
SL2.50ch02	13778504	13779517	Copia-RLX-incomp_Slyco_light-B-R4880-Map5_reversed	0	0	0	0	0	0	1	0	0	0	0	0	1	0	0	1	0	0	NA	0	0	NA	1	0	0	0	0	0	1	1	0	0	0	0	1	0	0	0	1	0	1	1	NA	0	NA	0
SL2.50ch02	13779986	13780994	LINE-RIX-comp_Slyco_light-B-R607-Map20_reversed	0	0	1	0	0	0	0	0	0	1	1	0	0	0	0	0	1	0	1	0	0	NA	0	0	0	0	0	1	0	0	0	0	0	0	0	0	0	0	0	0	0	0	NA	1	NA	0
SL2.50ch02	13825831	13826097	Gypsy-RLX-incomp_Slyco_light-B-R12-Map20_reversed	0	0	0	0	0	0	0	NA	0	NA	0	0	0	0	0	0	0	0	0	0	0	0	0	0	0	0	1	0	0	0	0	0	1	0	0	0	0	0	NA	0	NA	0	NA	0	0	0
SL2.50ch02	13826945	13827620	Gypsy-RLX-incomp_Slyco_light-B-R3403-Map6	0	0	0	0	0	0	0	0	0	0	0	0	0	0	0	0	0	0	0	0	0	0	0	0	0	0	0	0	0	0	0	0	0	0	0	0	0	0	NA	0	0	NA	0	0	0	0
SL2.50ch02	13831378	13832234	Copia-RLX-incomp_Slyco_light-B-R66-Map20_reversed	0	1	0	0	0	0	1	0	0	1	0	0	0	1	0	0	0	NA	NA	1	NA	NA	1	NA	0	0	NA	1	NA	NA	NA	NA	1	NA	NA	0	NA	1	NA	NA	NA	NA	NA	NA	1	NA
SL2.50ch02	13831710	13832273	Gypsy-RLX-incomp_Slyco_light-B-R528-Map20	1	1	0	1	1	1	NA	0	1	NA	1	1	1	1	1	0	1	1	1	1	1	NA	1	NA	1	1	1	1	1	NA	1	1	1	1	1	1	1	1	1	1	1	1	NA	1	1	NA
SL2.50ch02	13832369	13832579	Gypsy-RLX-incomp_Slyco_light-B-R528-Map20	0	0	1	0	0	0	1	0	0	1	0	1	0	0	0	1	0	0	1	1	1	0	0	0	0	0	0	0	1	0	0	0	0	1	0	0	0	0	0	0	0	0	1	0	0	0
SL2.50ch02	14221271	14221859	Gypsy-RLX-incomp-chim_Slyco_light-B-R213-Map7_reversed	0	0	0	0	0	0	0	0	0	0	0	0	0	0	0	0	0	0	NA	0	0	NA	0	0	0	0	0	0	0	0	0	0	0	0	0	0	0	0	NA	0	0	0	NA	0	NA	NA
SL2.50ch02	14691927	14692199	Gypsy-RLX-incomp_Slyco_light-B-R6-Map20	0	0	0	0	0	0	0	0	0	0	0	0	0	0	0	0	0	0	0	0	0	NA	0	0	0	0	0	0	0	0	0	0	0	0	0	0	0	0	0	0	0	0	0	0	0	0
SL2.50ch02	14691986	14692195	Gypsy-RLX-comp_Slyco_light-B-G1415-Map11	0	0	0	0	0	0	0	0	0	0	0	0	0	0	0	0	0	0	0	0	0	NA	0	0	0	0	0	0	0	0	0	0	0	0	0	0	0	0	0	0	0	0	0	0	0	0
SL2.50ch02	15180654	15180922	Copia-RYX-incomp-chim_Slyco_light-B-R3874-Map5	0	0	0	0	0	0	0	0	0	0	0	0	0	0	0	0	0	0	0	0	0	NA	0	0	0	0	0	0	0	0	0	0	0	0	0	0	0	0	0	0	0	0	0	0	NA	0
SL2.50ch02	15743349	15743760	MuDR-DTX-incomp_Slyco_light-B-R1146-Map8_reversed	0	0	0	0	0	0	0	0	0	0	0	0	0	0	0	0	0	0	0	0	0	0	0	0	0	0	0	0	0	0	0	0	0	0	0	0	0	0	0	0	0	0	0	0	0	0
SL2.50ch02	15836382	15837065	Gypsy-RYX-incomp-chim_Slyco_light-B-R6237-Map5_reversed	0	0	0	0	0	0	0	0	0	0	0	0	0	0	0	0	0	0	0	0	0	NA	0	0	0	0	0	0	0	0	0	0	0	0	0	0	0	0	0	0	0	0	0	0	NA	NA
SL2.50ch02	16156350	16156755	Gypsy-RYX-incomp-chim_Slyco_light-B-G1360-Map20	0	0	0	0	0	0	0	0	0	0	0	0	0	0	0	0	0	0	0	0	0	0	0	0	NA	0	0	0	0	0	0	0	0	0	0	0	0	0	0	0	0	0	0	0	0	0
SL2.50ch02	16156539	16156793	Gypsy-RYX-incomp-chim_Slyco_light-B-R143-Map20_reversed	0	0	0	0	0	0	0	0	0	0	0	0	0	0	0	0	0	0	0	0	0	0	0	0	NA	0	0	0	0	0	0	0	0	0	0	0	0	0	0	0	0	0	0	0	0	0
SL2.50ch02	17289321	17289531	Gypsy-RLX-incomp-chim_Slyco_light-B-G1447-Map6_reversed	0	0	0	0	0	0	0	0	0	0	0	0	0	0	0	0	0	0	0	0	0	NA	0	0	0	0	0	0	0	0	0	0	0	0	0	0	0	0	1	0	0	0	0	1	NA	NA
SL2.50ch02	17289321	17289531	Gypsy-RYX-incomp-chim_Slyco_light-B-R1781-Map6_reversed	0	0	0	0	0	0	0	0	0	0	0	0	0	0	0	0	0	0	1	0	0	NA	0	0	0	0	0	0	0	0	0	0	0	0	0	1	0	0	1	0	1	1	1	1	NA	NA
SL2.50ch02	18289546	18289763	Copia-RLX-incomp_Slyco_light-B-R3260-Map16	0	0	0	0	0	0	0	0	0	0	0	0	0	0	0	0	0	0	0	0	0	NA	0	0	0	0	0	0	0	0	0	0	0	0	0	0	0	0	0	0	0	0	0	0	NA	0
SL2.50ch02	18685638	18685871	Gypsy-RLX-incomp_Slyco_light-B-G1388-Map19	0	0	0	0	0	0	0	0	0	0	0	0	0	0	0	0	0	0	0	0	0	0	0	0	0	0	0	0	0	0	0	0	0	0	0	0	0	0	0	0	0	0	0	0	0	NA
SL2.50ch02	18772569	18772775	Gypsy-RLX-comp-chim_Slyco_light-B-P330.69-Map5_reversed	0	0	0	0	0	0	0	0	0	0	0	0	0	0	0	0	0	0	0	0	0	0	0	0	0	0	0	0	0	0	0	0	0	0	0	0	0	0	0	0	0	0	0	0	NA	NA
SL2.50ch02	18817086	18817551	Copia-RLX-incomp_Slyco_light-B-R55-Map6	0	0	0	0	0	0	0	0	0	0	0	0	0	0	0	0	0	0	0	0	0	NA	0	0	0	0	0	0	0	NA	0	0	0	1	0	0	0	0	0	0	0	0	0	0	NA	0
SL2.50ch02	18849183	18849919	Gypsy-RLX-incomp_Slyco_light-B-R3550-Map8	0	0	0	0	0	0	0	0	0	0	0	0	0	0	0	0	0	0	0	0	0	0	0	0	0	0	0	0	0	0	0	0	0	0	0	0	0	0	0	0	0	0	0	0	0	0
SL2.50ch02	19931238	19932613	Copia-RLX-incomp_Slyco_light-B-G1034-Map20_reversed	0	0	0	0	0	0	0	0	0	0	1	0	0	0	0	0	0	0	0	0	0	NA	0	0	0	0	0	0	0	0	0	0	0	1	0	0	0	0	1	0	0	0	0	0	NA	NA
SL2.50ch02	20067708	20068050	Gypsy-RLX-comp_Slyco_light-B-G1415-Map11	0	0	0	0	0	0	0	0	0	0	0	0	0	0	0	0	0	0	0	0	0	NA	0	0	0	0	0	0	0	0	0	0	0	0	0	0	0	0	0	0	0	0	0	0	NA	0
SL2.50ch02	20389535	20389741	Copia-RYX-incomp-chim_Slyco_light-B-P164.20-Map11	0	0	0	0	0	0	0	0	0	0	0	0	0	0	0	0	0	0	0	0	0	0	0	0	0	0	0	0	0	0	0	0	0	0	0	0	0	0	0	0	0	0	0	0	0	0
SL2.50ch02	20568343	20568587	Gypsy-RLX-comp_Slyco_light-B-G1415-Map11	0	0	0	0	0	0	0	0	0	0	0	0	0	0	0	0	0	0	0	0	0	NA	0	0	0	0	0	0	0	0	0	0	0	0	0	0	0	0	0	0	0	0	0	0	NA	NA
SL2.50ch02	20736383	20736725	Gypsy-RLX-incomp_Slyco_light-B-R12-Map20_reversed	0	0	0	0	0	0	0	0	0	0	0	0	0	0	0	0	0	0	0	0	0	NA	0	0	0	0	0	0	0	0	0	0	0	0	0	0	0	0	0	0	0	0	0	0	NA	NA
SL2.50ch02	20873465	20873718	Gypsy-RLX-incomp_Slyco_light-B-R3550-Map8	0	0	0	0	0	0	0	0	0	0	0	0	0	0	0	0	0	0	0	0	0	NA	0	0	0	0	0	0	0	0	0	0	0	0	0	0	0	0	0	0	0	0	0	1	NA	0
SL2.50ch02	20916961	20917167	Gypsy-RLX-incomp_Slyco_light-B-R753-Map20_reversed	0	0	0	0	0	0	0	0	0	0	0	0	0	0	0	0	0	0	0	0	0	NA	0	0	0	0	0	0	0	0	0	0	0	0	0	NA	0	0	0	0	NA	0	NA	0	NA	NA
SL2.50ch02	20989040	20989248	Copia-RLX-incomp_Slyco_light-B-R55-Map6	0	0	0	0	0	0	0	0	0	0	0	0	0	0	0	0	0	0	1	0	0	NA	0	0	0	0	0	0	0	NA	0	0	0	1	0	1	0	0	0	0	1	1	0	1	NA	0
SL2.50ch02	22094889	22095804	Gypsy-RLX-incomp_Slyco_light-B-R5041-Map20_reversed	0	0	0	0	0	0	0	0	0	0	0	0	0	0	0	0	0	0	0	0	0	NA	0	0	0	0	0	0	0	0	0	0	0	0	0	0	0	0	0	0	0	0	0	0	NA	NA
SL2.50ch02	22323396	22323662	Gypsy-RLX-incomp_Slyco_light-B-R514-Map6	0	0	0	0	0	0	0	0	0	0	0	0	0	0	0	0	0	0	0	0	0	NA	0	0	0	0	0	0	0	0	0	0	0	0	0	0	0	0	0	0	0	0	0	0	0	0
SL2.50ch02	22963190	22963771	LINE_BlastSimOnly-RIX-comp-chim_Slyco_light-B-R396-Map13_reversed	0	0	0	0	1	0	0	0	0	1	0	0	0	0	0	0	0	0	0	0	0	NA	1	0	0	0	1	0	0	0	0	1	0	0	0	1	0	0	0	0	1	1	0	0	NA	0
SL2.50ch02	23227080	23227295	Gypsy_BlastSimOnly_withOTHER-RLX-incomp_Slyco_light-B-R3041-Map11_reversed	0	0	0	0	0	0	0	0	NA	0	0	0	0	0	0	0	0	0	NA	0	0	0	0	0	0	0	NA	0	0	0	0	0	0	0	0	0	NA	0	0	0	0	0	0	0	NA	0
SL2.50ch02	23281971	23282245	Copia-RLX-incomp_Slyco_light-B-R66-Map20_reversed	0	0	0	0	0	0	0	0	0	0	0	0	0	0	0	0	0	0	0	0	0	0	0	0	0	0	0	0	0	0	0	0	0	0	0	0	0	0	0	0	0	0	0	0	0	0
SL2.50ch02	23394537	23394744	Gypsy-RLX-incomp-chim_Slyco_light-B-R213-Map7_reversed	0	0	0	0	0	0	0	0	0	0	0	0	0	0	0	0	0	0	0	0	0	0	0	0	0	0	0	0	0	0	0	0	0	0	0	0	0	0	0	0	0	0	0	0	0	0
SL2.50ch02	23419594	23419800	Gypsy_BlastSimOnly-RLX-incomp_Slyco_light-B-R49-Map6	0	0	0	0	0	0	0	0	0	0	0	0	0	0	0	0	0	0	0	0	0	NA	0	0	NA	0	0	0	0	0	0	0	0	0	0	0	0	0	0	0	0	0	0	0	NA	0
SL2.50ch02	24491727	24491936	Gypsy-RLX-incomp_Slyco_light-B-R3003-Map6	0	0	1	0	1	0	0	0	0	0	0	0	0	0	0	0	0	0	0	0	0	0	0	0	0	1	0	0	0	1	0	0	0	0	0	0	0	0	0	0	0	1	0	0	0	0
SL2.50ch02	24492233	24492450	Gypsy-RLX-incomp_Slyco_light-B-R3003-Map6	0	0	0	0	1	1	0	1	1	0	1	0	1	0	1	0	0	0	0	0	0	0	0	0	0	0	0	1	0	1	0	0	0	0	0	0	0	0	0	0	0	0	0	0	0	0
SL2.50ch02	24501766	24502239	Gypsy-RLX-incomp_Slyco_light-B-R198-Map6	0	0	0	0	0	0	0	0	0	0	0	0	0	0	0	0	0	0	0	0	0	0	0	0	0	0	0	0	0	0	0	0	0	NA	0	0	0	0	0	0	0	0	0	1	0	0
SL2.50ch02	24504467	24505301	Gypsy-RLX-incomp_Slyco_light-B-R951-Map9_reversed	0	0	0	0	0	0	0	0	0	0	0	0	0	0	0	0	0	0	0	0	0	NA	0	0	0	0	0	0	0	0	0	0	0	NA	0	0	0	0	0	0	0	0	0	0	0	0
SL2.50ch02	24523283	24524090	Gypsy-RLX-incomp_Slyco_light-B-R951-Map9_reversed	0	0	0	0	0	0	0	0	0	0	0	0	0	0	0	0	0	0	0	0	0	0	0	0	0	0	0	0	0	0	0	0	0	0	0	0	0	0	0	0	0	0	0	0	0	0
SL2.50ch02	24528966	24529183	Gypsy-RLX-incomp_Slyco_light-B-R3403-Map6	0	0	0	0	0	0	0	0	0	0	0	0	0	0	0	0	0	0	0	0	0	0	0	0	0	0	0	0	0	0	0	0	0	0	0	0	0	0	0	1	0	0	0	0	0	0
SL2.50ch02	24532071	24532796	Gypsy-RLX-incomp_Slyco_light-B-R3403-Map6	0	0	0	0	1	0	0	0	0	0	0	0	0	0	0	0	0	0	0	0	0	0	0	0	0	0	0	0	0	0	0	0	0	0	0	0	0	0	0	0	0	0	0	0	0	0
SL2.50ch02	24799968	24800179	Gypsy-RLX-incomp_Slyco_light-B-R514-Map6	0	0	0	0	0	0	0	0	0	0	0	0	0	0	0	0	0	0	0	0	0	0	0	0	0	0	0	0	0	0	0	0	0	0	0	0	0	0	0	0	0	0	0	0	0	0
SL2.50ch02	24936041	24936423	Gypsy-RXX-chim_Slyco_light-B-G1410-Map5	0	0	0	0	0	0	0	0	0	0	0	0	0	0	0	0	0	0	0	0	0	0	0	0	0	0	0	0	0	0	0	0	0	0	0	1	0	0	0	0	0	0	0	0	0	0
SL2.50ch02	24936160	24936384	Gypsy-RLX-comp-chim_Slyco_light-B-P238.69-Map6	0	0	0	0	0	0	0	0	0	0	0	0	0	0	0	0	0	0	0	0	0	0	0	0	0	0	0	0	0	0	0	0	0	0	0	1	0	0	0	0	0	0	0	0	0	0
SL2.50ch02	24987884	24988390	Copia-RLX-incomp_Slyco_light-B-R3111-Map8_reversed	1	0	NA	NA	0	0	0	0	NA	0	0	0	NA	0	1	0	0	NA	NA	NA	NA	NA	NA	NA	NA	NA	NA	0	NA	NA	1	1	NA	NA	NA	NA	NA	NA	NA	NA	NA	NA	NA	NA	NA	NA
SL2.50ch02	25375709	25376064	Gypsy-RLX-incomp_Slyco_light-B-R3550-Map8	0	0	0	0	0	0	0	0	0	0	0	0	0	0	0	0	0	0	0	0	0	0	0	0	0	0	0	0	0	0	0	0	0	0	0	0	0	0	0	0	1	0	NA	0	0	0
SL2.50ch02	25463307	25463513	Copia-RLX-comp_Slyco_light-B-R1556-Map8	0	0	0	0	0	0	0	0	0	0	0	0	0	0	0	0	0	0	0	0	0	0	0	0	0	0	0	0	0	0	0	0	0	0	0	0	0	0	0	0	0	0	0	0	0	0
SL2.50ch02	25474419	25474625	Copia-RLX-incomp_Slyco_light-B-G1423-Map20	0	0	0	0	0	0	0	0	0	0	0	0	0	0	0	0	0	0	0	0	0	0	0	0	0	0	0	0	0	0	0	0	0	0	0	0	0	0	0	0	0	0	0	0	0	0
SL2.50ch02	26071222	26072172	Copia_BlastSimOnly-RLX-incomp_Slyco_light-B-R3085-Map12	0	0	0	0	0	0	0	0	0	0	0	0	0	0	0	0	0	0	0	0	0	NA	0	0	0	0	NA	0	0	0	0	0	0	0	0	0	0	0	NA	0	0	0	0	1	NA	NA
SL2.50ch02	26556009	26556421	Gypsy-RYX-incomp-chim_Slyco_light-B-G1360-Map20	0	0	0	0	0	0	0	0	0	0	0	0	0	0	0	0	0	0	0	0	0	NA	0	0	0	0	0	0	0	0	0	0	0	0	0	0	0	0	0	0	0	0	0	0	NA	NA
SL2.50ch02	26601571	26602159	Gypsy-RYX-incomp-chim_Slyco_light-B-G1360-Map20	0	0	0	0	0	0	0	0	0	0	0	0	0	0	0	0	0	0	0	0	0	NA	0	0	0	0	0	0	0	0	0	0	0	0	0	1	0	0	0	0	1	0	NA	0	NA	NA
SL2.50ch02	26604554	26604760	Gypsy-RYX-incomp-chim_Slyco_light-B-R1759-Map12	0	0	0	0	0	0	0	0	0	0	0	0	0	0	0	0	0	0	0	1	0	0	0	0	0	0	0	0	0	0	0	0	0	0	0	0	0	0	0	0	0	0	0	0	0	0
SL2.50ch02	26727275	26727594	Copia_BlastSimOnly-RLX-comp_Slyco_light-B-R2468-Map20	0	0	0	0	0	0	0	0	0	0	0	0	0	0	0	0	0	NA	1	NA	NA	NA	NA	NA	0	0	NA	NA	NA	NA	NA	NA	NA	1	NA	1	NA	NA	1	NA	NA	1	1	1	NA	NA
SL2.50ch02	26760641	26760936	Gypsy-RLX-comp_Slyco_light-B-R935-Map12	0	0	0	0	0	0	0	0	0	0	0	0	0	0	0	0	0	NA	1	NA	NA	NA	NA	NA	NA	NA	NA	NA	NA	NA	NA	NA	NA	1	NA	1	NA	NA	NA	NA	1	1	1	1	NA	NA
SL2.50ch02	26919013	26919218	Copia-RYX-incomp-chim_Slyco_light-B-G1242-Map20	0	0	0	0	0	0	0	0	0	0	0	0	0	0	0	0	0	0	0	0	0	NA	0	0	0	0	0	0	0	0	0	0	0	0	0	0	0	0	0	0	0	0	0	0	0	0
SL2.50ch02	27300038	27300242	Copia-RLX-incomp_Slyco_light-B-R66-Map20_reversed	0	0	0	0	0	0	0	0	0	0	0	0	0	0	0	0	0	0	0	0	0	0	0	0	0	0	0	0	0	0	0	0	0	0	0	0	0	0	0	0	0	0	0	0	0	0
SL2.50ch02	27785684	27786195	LINE_BlastSimOnly-RIX-comp-chim_Slyco_light-B-R396-Map13_reversed	0	0	0	0	0	0	0	0	0	0	0	0	0	0	0	0	0	0	0	0	0	NA	0	0	0	0	0	0	0	0	0	0	0	0	0	0	0	0	0	0	NA	0	0	0	NA	NA
SL2.50ch02	27795555	27795758	Copia-RYX-incomp-chim_Slyco_light-B-P55.20-Map20_reversed(Rider)	0	0	0	0	0	0	0	0	0	0	0	0	0	0	0	0	0	0	0	0	0	NA	0	0	0	0	0	0	0	0	0	0	0	0	0	0	0	0	0	0	0	0	0	0	NA	0
SL2.50ch02	28094518	28094724	Copia-RLX-incomp_Slyco_light-B-G1423-Map20	0	0	0	0	0	0	0	0	0	0	0	0	0	0	0	0	0	0	0	0	0	0	0	0	0	0	0	0	0	0	0	0	0	0	0	0	0	0	0	0	0	0	0	0	0	NA
SL2.50ch02	28449899	28450168	Gypsy-RLX-incomp-chim_Slyco_light-B-R213-Map7_reversed	0	0	0	0	0	0	0	0	0	0	0	0	0	0	0	0	0	0	0	0	0	NA	0	0	0	0	0	0	0	0	0	0	0	0	0	0	0	0	0	0	0	0	0	0	NA	0
SL2.50ch02	28828800	28829005	Copia-RYX-incomp-chim_Slyco_light-B-P55.20-Map20_reversed(Rider)	0	0	0	0	0	0	0	0	0	0	0	0	0	0	0	0	0	0	0	0	0	NA	0	0	0	0	0	0	0	0	0	0	0	0	0	0	0	0	0	0	0	0	0	0	NA	NA
SL2.50ch02	28829171	28829377	Copia-RYX-incomp-chim_Slyco_light-B-P55.20-Map20_reversed(Rider)	0	0	0	0	0	0	0	0	0	0	0	0	0	0	0	0	0	0	0	0	0	NA	0	0	0	0	0	0	0	0	0	0	0	0	0	0	0	0	0	0	0	0	0	0	NA	NA
SL2.50ch02	28849558	28849772	Copia_BlastSimOnly-RLX-incomp_Slyco_light-B-R1066-Map7	0	0	0	0	0	0	0	0	0	0	0	0	0	0	0	0	0	0	0	0	0	0	0	0	0	0	0	0	0	0	0	0	0	0	0	0	0	0	0	0	0	0	0	0	0	0
SL2.50ch02	28910096	28910448	Copia-RYX-incomp-chim_Slyco_light-B-R3874-Map5	0	0	0	0	0	0	0	0	0	0	0	0	0	0	0	0	0	0	0	0	0	0	0	0	0	0	0	0	0	0	0	0	0	0	0	0	0	0	0	0	0	0	0	0	0	0
SL2.50ch02	29063185	29063385	Gypsy-RLX-comp_Slyco_light-B-R1116-Map20_reversed	0	0	0	0	0	0	0	0	0	0	0	0	0	0	0	0	0	NA	NA	NA	NA	NA	NA	NA	NA	NA	NA	NA	NA	NA	NA	NA	NA	NA	NA	0	NA	NA	NA	NA	NA	NA	NA	NA	NA	NA
SL2.50ch02	29092579	29093701	Gypsy-RLX-incomp_Slyco_light-B-R1156-Map20_reversed	0	0	0	0	0	0	0	0	0	0	0	0	0	0	0	NA	0	0	NA	0	0	NA	0	0	NA	0	0	0	0	0	NA	0	0	0	0	NA	0	0	0	0	NA	0	0	NA	NA	NA
SL2.50ch02	29100340	29100732	Gypsy-RLX-incomp_Slyco_light-B-R5041-Map20_reversed	0	0	0	0	0	0	0	0	0	0	0	0	0	0	0	0	0	0	NA	0	0	NA	0	0	0	0	0	0	0	0	0	0	0	0	0	1	0	0	0	0	0	0	0	0	NA	NA
SL2.50ch02	29355755	29356157	Gypsy-RYX-incomp-chim_Slyco_light-B-R143-Map20_reversed	0	0	0	0	0	0	0	0	0	0	0	0	0	0	0	0	0	0	0	0	0	NA	0	0	0	0	0	0	0	0	0	0	0	0	0	0	0	0	0	0	1	1	0	0	0	NA
SL2.50ch02	29605304	29605830	Copia-RYX-incomp-chim_Slyco_light-B-P55.20-Map20_reversed(Rider)	0	0	0	0	0	0	0	0	0	0	0	0	0	0	0	0	0	0	0	0	0	0	0	0	0	0	0	0	0	0	0	0	0	0	0	0	0	0	0	0	0	0	0	0	0	0
SL2.50ch02	29605327	29605847	Copia-RLX-comp_Slyco_light-B-G1251-Map20(Rider)	0	0	0	0	0	0	0	0	0	0	0	0	0	0	0	0	0	0	0	0	0	0	0	0	0	0	0	0	0	0	0	0	0	0	0	0	0	0	0	0	0	0	0	0	0	0
SL2.50ch02	29605352	29605789	Copia_BlastSimOnly-RLX-incomp_Slyco_light-B-P85.20-Map20_reversed	0	0	0	0	0	0	0	0	0	0	0	0	0	0	0	0	0	0	0	0	0	0	0	0	0	0	0	0	0	0	0	0	0	0	0	0	0	0	0	0	0	0	0	0	0	0
SL2.50ch02	29707897	29708698	LINE-RIX-incomp-chim_Slyco_light-B-R3539-Map9	0	0	0	0	0	0	0	0	0	0	0	0	0	0	0	0	0	0	0	0	0	0	0	0	0	0	0	0	0	0	0	0	0	0	0	0	0	0	1	0	0	0	1	0	0	0
SL2.50ch02	30588959	30589815	Gypsy-RLX-incomp_Slyco_light-B-R2181-Map7	0	0	0	0	0	0	0	0	0	0	0	0	0	0	0	0	0	0	NA	0	0	NA	0	0	0	0	0	0	0	0	0	0	0	0	0	0	0	0	NA	0	NA	0	1	0	NA	NA
SL2.50ch02	30627931	30628141	Copia-RLX-incomp_Slyco_light-B-R55-Map6	0	0	0	0	0	0	0	0	0	0	0	0	0	0	0	0	0	0	0	0	0	0	0	0	0	0	0	0	0	NA	0	0	0	0	0	1	0	0	0	0	0	0	0	0	0	0
SL2.50ch02	30710219	30710604	Copia-RLX-comp_Slyco_light-B-R1556-Map8	0	0	0	0	0	0	0	0	0	0	0	0	0	0	0	0	0	0	0	0	0	0	0	0	0	0	0	0	0	0	0	0	0	0	0	0	0	0	0	0	0	0	0	0	0	0
SL2.50ch02	30777545	30778672	CACTA-DTX-incomp-chim_Slyco_light-B-R525-Map18	0	0	0	0	0	0	0	0	0	0	0	0	0	0	0	0	0	0	0	0	0	0	0	0	0	0	0	0	0	0	0	0	0	0	0	0	0	0	0	0	0	0	0	0	0	0
SL2.50ch02	31036672	31036882	Gypsy-RLX-comp-chim_Slyco_light-B-P72.69-Map6_reversed	0	0	0	0	0	0	0	0	0	0	0	0	0	0	0	0	0	0	0	0	0	0	0	0	0	0	0	0	0	0	0	0	0	0	0	0	0	0	0	0	0	0	0	0	0	0
SL2.50ch02	31194475	31194675	Copia-RLX-comp_Slyco_light-B-R150-Map20	0	0	0	0	0	0	0	0	0	0	0	0	0	0	0	0	0	0	0	NA	NA	NA	NA	NA	0	0	NA	0	0	0	0	0	0	0	0	0	NA	0	NA	NA	NA	NA	NA	NA	NA	NA
SL2.50ch02	31424563	31425756	Copia-RLX-incomp_Slyco_light-B-R66-Map20_reversed	0	0	0	0	0	0	0	0	0	0	0	0	0	0	0	0	0	0	0	0	0	NA	0	0	0	0	0	0	0	0	0	0	0	0	0	0	0	0	0	0	0	0	0	0	0	NA
SL2.50ch02	32942440	32942640	Copia-RYX-incomp-chim_Slyco_light-B-P55.20-Map20_reversed(Rider)	0	0	0	0	0	0	0	0	0	0	0	0	0	0	0	0	0	NA	NA	NA	NA	NA	NA	NA	0	0	NA	NA	NA	NA	NA	NA	NA	NA	NA	0	NA	NA	NA	NA	NA	NA	NA	NA	NA	NA
SL2.50ch02	33436151	33436359	Copia-RYX-incomp-chim_Slyco_light-B-G1107-Map20_reversed	0	0	0	0	0	0	0	0	0	0	0	0	0	0	0	0	0	0	0	0	0	NA	0	0	0	0	0	0	0	0	0	0	0	0	0	0	0	0	0	0	0	0	0	0	0	0
SL2.50ch02	33445583	33446016	Copia_BlastSimOnly_withOTHER-RLX-incomp_Slyco_light-B-R129-Map18	0	0	0	0	0	0	0	0	0	0	0	0	0	0	0	0	0	0	0	0	0	0	0	0	0	0	0	0	0	0	0	0	0	0	0	0	0	0	1	0	0	0	1	1	NA	0
SL2.50ch02	33481175	33481382	Copia-RYX-incomp-chim_Slyco_light-B-P55.20-Map20_reversed(Rider)	0	0	0	0	0	0	0	0	0	0	0	0	0	0	0	0	0	0	0	0	0	0	0	0	0	0	0	0	0	0	0	0	0	0	0	0	0	0	0	0	0	0	0	0	0	0
SL2.50ch02	33531424	33531772	LINE-RIX-incomp_Slyco_light-B-R3545-Map5	0	0	0	0	0	0	0	0	0	0	0	0	0	0	0	0	0	0	0	0	0	0	0	0	0	0	0	0	0	0	0	0	0	0	0	1	0	0	0	0	0	0	0	0	0	0
SL2.50ch02	33531548	33531753	Copia-RYX-incomp-chim_Slyco_light-B-P164.20-Map11	0	0	0	0	0	0	0	0	0	0	0	0	0	0	0	0	0	0	0	0	0	0	0	0	0	0	0	0	0	0	0	0	0	1	0	0	0	0	0	0	0	0	0	0	0	0
SL2.50ch02	33531548	33531753	Copia-RYX-incomp-chim_Slyco_light-B-R3874-Map5	0	0	0	0	0	0	0	0	0	0	0	0	0	0	0	0	0	0	0	0	0	0	0	0	0	0	0	0	0	0	0	0	0	1	0	1	0	0	0	0	0	0	0	0	0	0
SL2.50ch02	33531548	33531753	Copia_withOTHER-RLX-incomp_Slyco_light-B-R4185-Map7_reversed	0	0	0	0	0	0	0	0	0	0	0	0	0	0	0	0	0	0	0	0	0	0	0	0	0	0	0	0	0	0	0	0	0	0	0	0	0	0	0	0	0	0	0	0	0	0
SL2.50ch02	33531548	33531819	Gypsy-RLX-incomp-chim_Slyco_light-B-R213-Map7_reversed	0	0	0	0	0	0	0	0	0	0	0	0	0	0	0	0	0	0	0	0	0	0	0	0	0	0	0	0	0	0	0	0	0	1	0	0	0	0	0	0	0	0	0	0	0	0
SL2.50ch02	33531548	33531753	Gypsy-RLX-incomp_Slyco_light-B-G1424-Map5	0	0	0	0	0	0	0	0	0	0	0	0	0	0	0	0	0	0	0	0	0	0	0	0	0	0	0	0	0	0	0	0	0	0	0	1	0	0	0	0	0	0	0	0	0	0
SL2.50ch02	33531556	33531793	MuDR-DTX-incomp-chim_Slyco_light-B-R1194-Map20	0	0	0	0	0	0	0	0	0	0	0	0	0	0	0	0	0	0	0	0	0	0	0	0	0	0	0	0	0	0	0	0	0	0	0	0	0	0	0	0	0	0	0	0	0	0
SL2.50ch02	33631738	33632011	MuDR-DTX-incomp_Slyco_light-B-G1417-Map20_reversed	0	0	0	0	0	0	0	0	0	0	0	0	0	0	0	0	0	0	1	0	0	0	0	0	0	0	0	0	0	0	0	0	0	0	0	0	0	0	0	0	0	0	0	0	NA	0
SL2.50ch02	33633746	33634049	Copia-RYX-incomp-chim_Slyco_light-B-P55.20-Map20_reversed(Rider)	0	0	0	0	0	0	0	0	0	0	0	0	0	0	0	0	0	0	0	0	0	NA	0	0	0	0	0	0	0	0	0	0	0	0	0	1	0	0	0	0	0	0	0	0	NA	0
SL2.50ch02	33652936	33653146	Gypsy-RLX-incomp_Slyco_light-B-R3109-Map11_reversed	0	0	0	0	0	0	0	0	0	0	0	0	0	0	0	0	0	0	0	0	0	0	0	0	0	0	0	0	0	0	0	0	0	0	0	0	0	0	0	0	0	NA	1	0	0	0
SL2.50ch02	33707333	33708164	Copia-RLX-comp_Slyco_light-B-R150-Map20	0	0	0	0	0	0	0	0	0	0	0	0	0	0	0	0	0	0	1	0	0	NA	0	0	0	0	0	0	0	0	0	0	0	1	0	1	0	0	1	0	1	0	0	0	NA	NA
SL2.50ch02	33707397	33708057	Copia-RYX-incomp-chim_Slyco_light-B-P98.219-Map20	0	0	0	0	0	0	0	0	0	0	0	0	0	0	0	0	0	0	0	0	0	NA	0	0	0	0	0	0	0	0	0	0	0	0	0	1	0	0	1	0	NA	0	0	0	NA	NA
SL2.50ch02	33810518	33811013	Copia-RYX-incomp-chim_Slyco_light-B-P55.20-Map20_reversed(Rider)	0	0	0	0	0	0	0	0	0	0	0	0	0	0	0	0	0	NA	NA	NA	NA	NA	NA	NA	0	0	NA	NA	NA	NA	NA	NA	NA	NA	NA	0	NA	NA	NA	NA	NA	NA	NA	1	NA	NA
SL2.50ch02	33821765	33822231	Gypsy-RYX-incomp-chim_Slyco_light-B-R143-Map20_reversed	0	0	0	0	0	0	0	0	0	0	0	0	0	0	0	0	0	0	0	0	0	NA	0	0	0	0	0	0	0	0	0	0	0	0	0	0	0	0	0	0	0	0	0	0	NA	NA
SL2.50ch02	33821859	33822241	Gypsy-RYX-incomp-chim_Slyco_light-B-G1360-Map20	0	0	0	0	0	0	0	0	0	0	0	0	0	0	0	0	0	0	0	0	0	NA	0	0	0	0	0	0	0	0	0	0	0	0	0	0	0	0	0	0	0	0	0	0	NA	NA
SL2.50ch02	33842264	33843237	Gypsy_BlastSimOnly-RLX-incomp_Slyco_light-B-R1255-Map7	0	0	0	1	0	0	0	0	0	0	0	0	0	0	0	0	0	0	0	0	0	NA	0	NA	0	NA	0	NA	NA	0	0	0	0	1	NA	0	0	0	0	0	0	0	0	1	NA	NA
SL2.50ch02	33852826	33853925	Copia-RLX-incomp_Slyco_light-B-R4880-Map5_reversed	0	0	0	0	0	0	0	0	0	0	0	0	0	0	0	0	0	0	1	0	0	NA	0	0	0	0	0	0	0	0	0	0	0	0	0	0	0	0	1	0	NA	0	0	1	0	NA
SL2.50ch02	34075029	34075244	MuDR-DTX-incomp_Slyco_light-B-G1417-Map20_reversed	0	0	NA	NA	NA	0	NA	NA	NA	0	NA	NA	NA	NA	NA	NA	0	0	NA	NA	NA	NA	NA	0	NA	NA	0	NA	NA	NA	NA	NA	NA	NA	NA	1	NA	NA	NA	0	NA	0	0	NA	NA	NA
SL2.50ch02	34103132	34103593	Gypsy-RLX-comp-chim_Slyco_light-B-P330.69-Map5_reversed	0	0	0	0	0	0	0	0	0	0	0	0	0	0	0	0	0	0	0	0	0	NA	0	0	NA	0	0	0	0	0	0	0	0	0	0	0	0	0	0	0	NA	0	0	0	NA	NA
SL2.50ch02	34245158	34246153	MuDR-DTX-incomp-chim_Slyco_light-B-R1194-Map20	0	0	0	NA	0	NA	0	0	0	0	0	0	0	NA	0	0	NA	NA	NA	0	0	NA	NA	0	NA	NA	NA	0	0	NA	NA	0	NA	0	0	NA	NA	0	1	NA	1	NA	1	1	NA	NA
SL2.50ch02	34443155	34443687	Gypsy-RYX-incomp-chim_Slyco_light-B-G1360-Map20	0	0	0	1	0	0	0	0	0	0	0	NA	0	NA	NA	NA	NA	1	NA	1	NA	NA	NA	NA	NA	NA	1	NA	NA	NA	1	NA	NA	NA	NA	NA	NA	1	NA	1	NA	NA	1	1	NA	NA
SL2.50ch02	34464390	34464596	Copia-RLX-incomp_Slyco_light-B-G1257-Map9	0	0	0	0	0	0	0	0	0	0	0	0	0	0	0	0	0	0	1	0	0	0	0	0	0	0	0	0	0	0	0	0	0	1	0	0	0	0	NA	0	NA	0	1	NA	0	0
SL2.50ch02	34464390	34464596	Copia-RLX-incomp_Slyco_light-B-G1345-Map20	0	0	0	0	0	0	0	0	0	0	0	0	0	0	0	0	0	0	0	0	0	0	0	0	0	0	0	0	0	0	0	0	0	1	0	0	0	0	NA	0	NA	0	0	NA	0	0
SL2.50ch02	34488991	34489690	LINE-RIX-incomp_Slyco_light-B-R4254-Map8	0	0	0	0	0	0	0	0	0	0	0	0	0	0	0	0	0	0	1	0	0	NA	0	0	0	0	0	0	0	0	0	0	0	1	0	0	0	0	0	0	0	0	1	0	NA	0
SL2.50ch02	34489230	34489436	Copia-RLX-comp_Slyco_light-B-R898-Map15	0	0	0	0	0	0	0	0	0	0	0	0	0	0	0	0	0	0	0	0	0	NA	0	0	0	0	0	0	0	0	0	0	0	1	0	0	0	0	1	0	0	0	0	0	NA	0
SL2.50ch02	34489230	34489436	Copia-RLX-incomp-chim_Slyco_light-B-G1375-Map9	0	0	0	0	0	0	0	0	0	0	0	0	0	0	0	0	0	0	0	0	0	NA	0	0	0	0	0	0	0	0	0	0	0	1	0	0	0	0	1	0	1	1	1	0	NA	0
SL2.50ch02	34532310	34532673	Gypsy-RYX-incomp-chim_Slyco_light-B-R143-Map20_reversed	0	0	0	0	0	0	0	0	0	0	0	0	0	0	0	0	0	0	0	0	0	NA	0	0	0	0	0	0	0	0	0	0	0	0	0	0	0	0	0	0	0	0	0	0	0	0
SL2.50ch02	34723972	34724240	Copia-RLX-incomp_Slyco_light-B-R297-Map20_reversed	0	0	0	0	0	0	0	0	0	0	0	0	0	0	0	0	0	0	0	0	0	1	0	0	0	0	0	0	0	0	0	0	0	0	0	0	0	0	0	0	0	0	0	0	0	0
SL2.50ch02	34834637	34834920	Gypsy-RYX-incomp-chim_Slyco_light-B-G1360-Map20	0	0	0	0	0	0	0	0	0	0	0	0	0	0	0	0	0	0	0	0	0	0	0	0	NA	0	0	0	0	0	0	0	0	0	0	0	0	0	0	0	NA	0	0	0	0	NA
SL2.50ch02	34935498	34935712	Gypsy-RLX-incomp_Slyco_light-B-R5019-Map6_reversed	0	0	0	0	0	0	0	0	0	0	0	0	0	0	0	NA	0	0	0	0	0	NA	0	0	0	0	0	0	0	0	0	0	0	0	0	1	0	0	0	0	0	0	0	0	NA	NA
SL2.50ch02	35474934	35475919	Copia_BlastSimOnly-RLX-comp_Slyco_light-B-R2468-Map20	0	0	0	0	0	0	0	0	0	0	0	0	0	0	0	0	0	0	0	0	0	NA	0	0	0	0	0	0	0	0	0	0	0	0	0	0	0	0	1	0	1	0	0	0	NA	NA
SL2.50ch02	35611647	35611877	Gypsy-RLX-comp_Slyco_light-B-R1116-Map20_reversed	0	0	0	0	0	0	0	0	0	0	0	0	0	0	0	0	0	0	0	0	0	0	0	0	0	0	0	0	0	0	0	0	0	0	0	0	0	0	0	0	0	0	0	1	0	0
SL2.50ch02	35638900	35639192	Gypsy-RLX-incomp_Slyco_light-B-R1156-Map20_reversed	0	0	0	0	0	0	0	0	0	0	0	0	0	0	0	0	0	0	0	0	0	NA	0	0	0	0	0	0	0	0	0	0	0	0	0	0	0	0	0	0	0	0	1	0	NA	NA
SL2.50ch02	35736495	35736787	Copia-RLX-comp_Slyco_light-B-R898-Map15	0	0	0	0	0	0	0	0	0	0	0	0	0	0	1	0	0	0	0	NA	NA	NA	NA	NA	0	0	NA	0	0	0	0	0	0	1	0	0	NA	0	1	NA	1	NA	NA	NA	NA	NA
SL2.50ch02	35740850	35741057	Copia_BlastSimOnly-RLX-incomp_Slyco_light-B-R5472-Map5	0	0	0	0	0	0	0	0	0	0	0	0	0	0	NA	0	0	0	0	0	0	NA	0	0	0	0	0	0	0	0	0	0	0	NA	0	0	0	NA	NA	0	0	0	NA	NA	NA	0
SL2.50ch02	35740850	35741057	Gypsy_BlastSimOnly-RLX-incomp_Slyco_light-B-R263-Map7	0	0	0	0	0	0	0	0	0	0	0	0	0	0	NA	0	0	0	0	0	0	NA	0	0	0	0	0	0	0	0	0	0	0	NA	0	0	0	NA	NA	0	0	0	NA	NA	NA	0
SL2.50ch02	35888651	35888897	MuDR-DTX-incomp_Slyco_light-B-G1417-Map20_reversed	0	0	0	0	0	0	0	0	NA	0	0	0	0	0	0	NA	NA	NA	NA	NA	NA	NA	NA	NA	NA	NA	NA	NA	NA	NA	NA	NA	NA	1	NA	NA	NA	NA	1	NA	NA	NA	NA	1	0	NA
SL2.50ch02	36113358	36113743	Copia-RYX-incomp-chim_Slyco_light-B-P55.20-Map20_reversed(Rider)	0	0	0	0	1	0	0	0	0	0	0	1	0	1	0	0	0	0	1	0	0	0	0	0	0	0	0	1	1	0	0	1	0	0	0	0	0	0	0	0	0	0	0	0	0	0
SL2.50ch02	36113467	36113673	Copia_BlastSimOnly-RLX-incomp_Slyco_light-B-P85.20-Map20_reversed	0	0	0	0	0	0	0	0	0	0	0	0	0	1	0	0	0	0	1	0	0	0	0	0	0	0	0	1	1	0	0	1	0	0	0	0	0	0	0	0	0	0	0	0	0	0
SL2.50ch02	36113467	36113673	Copia-RLX-comp_Slyco_light-B-G1251-Map20(Rider)	0	0	0	0	1	0	0	0	0	0	0	0	0	1	0	0	0	0	1	0	0	0	0	0	0	0	0	1	1	0	0	1	0	0	0	0	0	0	0	0	0	0	0	0	0	0
SL2.50ch02	36137473	36137838	Copia-RYX-incomp-chim_Slyco_light-B-P55.20-Map20_reversed(Rider)	0	0	0	0	0	0	0	0	0	0	0	0	0	0	1	0	0	0	0	0	0	0	0	0	0	0	0	0	0	0	0	0	0	0	0	0	0	0	0	0	0	0	0	0	0	0
SL2.50ch02	36137574	36137781	Copia_BlastSimOnly-RLX-incomp_Slyco_light-B-P85.20-Map20_reversed	0	0	0	0	0	0	0	0	0	0	0	0	0	0	0	0	0	0	0	0	0	0	0	0	0	0	0	0	0	0	0	0	0	0	0	0	0	0	0	0	0	0	0	0	0	0
SL2.50ch02	36410349	36411468	Gypsy-RYX-incomp-chim_Slyco_light-B-G1360-Map20	0	0	0	0	0	0	0	0	0	1	0	0	0	0	0	0	0	0	1	0	0	0	0	0	0	0	0	0	1	0	0	0	0	0	0	NA	1	0	0	1	0	0	NA	0	1	0
SL2.50ch02	36452789	36452999	Copia_BlastSimOnly-RLX-incomp_Slyco_light-B-R5472-Map5	0	0	0	0	0	0	0	0	0	0	0	0	0	0	1	0	0	0	0	0	0	0	0	0	0	0	0	0	0	0	0	0	0	0	0	0	0	0	1	0	NA	0	0	1	0	0
SL2.50ch02	36452789	36452999	Gypsy-RLX-incomp_Slyco_light-B-R5019-Map6_reversed	0	0	0	0	0	0	0	0	0	0	0	0	0	0	1	0	0	0	0	0	0	0	0	0	0	0	0	0	0	0	0	0	0	0	0	0	0	0	1	0	NA	0	0	1	0	0
SL2.50ch02	36452789	36452999	hAT_BlastSimOnly_withOTHER-DTX-incomp_Slyco_light-B-R1916-Map6	0	0	0	0	0	0	0	0	0	0	0	0	0	0	0	0	0	0	0	0	0	0	0	0	0	0	0	0	0	0	0	0	0	0	0	1	0	0	1	0	NA	0	0	1	0	0
SL2.50ch02	36495511	36495736	Copia_BlastSimOnly-RLX-incomp_Slyco_light-B-R1066-Map7	0	0	0	0	0	0	0	0	0	0	0	0	0	0	1	0	0	NA	NA	NA	NA	NA	NA	NA	0	0	NA	NA	NA	NA	NA	NA	NA	1	NA	1	NA	NA	NA	NA	1	NA	NA	NA	NA	NA
SL2.50ch02	36536088	36536390	MuDR-DTX-incomp-chim_Slyco_light-B-R1194-Map20	0	0	0	0	0	0	0	0	0	0	0	0	0	0	0	0	0	0	0	0	0	0	0	0	0	0	0	0	0	0	0	0	0	1	0	0	0	0	0	0	0	0	0	0	0	0
SL2.50ch02	36537572	36538174	MuDR-DTX-incomp_Slyco_light-B-R1-Map20	0	0	0	0	0	0	0	0	NA	0	0	0	0	0	1	NA	NA	NA	NA	NA	NA	NA	NA	NA	NA	NA	NA	NA	NA	NA	NA	NA	NA	NA	NA	1	NA	NA	1	NA	1	NA	1	1	NA	NA
SL2.50ch02	36541191	36541914	Copia-RLX-incomp_Slyco_light-B-G1034-Map20_reversed	0	0	0	0	0	0	0	0	0	0	0	0	0	0	0	0	0	0	0	0	0	0	0	0	0	0	0	0	0	0	0	0	0	0	0	0	0	0	1	0	0	0	1	0	0	0
SL2.50ch02	36541400	36541813	MuDR-DTX-incomp-chim_Slyco_light-B-R1194-Map20	0	0	0	0	0	0	0	0	0	0	0	0	0	0	0	0	0	0	0	0	0	0	0	0	0	0	0	0	0	0	0	0	0	0	0	0	0	0	1	0	0	0	1	0	0	0
SL2.50ch02	36569544	36569781	MuDR-DTX-incomp_Slyco_light-B-R655-Map14	0	0	0	0	0	0	0	0	0	0	0	0	0	0	0	0	0	0	0	0	0	NA	0	0	0	0	0	0	0	0	0	0	0	1	0	0	0	0	1	0	0	0	0	0	0	0
SL2.50ch02	36595813	36596139	Gypsy-RYX-incomp-chim_Slyco_light-B-G1360-Map20	0	0	0	0	0	0	0	0	0	0	0	0	0	0	0	0	0	0	0	0	0	NA	0	0	NA	0	0	0	0	0	NA	0	0	0	0	0	0	0	0	0	NA	0	0	0	NA	0
SL2.50ch02	36617022	36617237	Copia-RYX-incomp-chim_Slyco_light-B-P55.20-Map20_reversed(Rider)	0	0	0	0	0	0	0	0	0	0	0	0	0	0	0	0	0	0	0	0	0	0	0	0	0	0	0	0	0	0	0	0	0	0	0	0	0	0	0	0	0	0	0	0	0	0
SL2.50ch02	36644555	36644774	Gypsy-RLX-incomp_Slyco_light-B-R5019-Map6_reversed	0	0	0	0	0	0	0	0	0	0	0	0	0	0	0	NA	0	0	0	0	0	0	0	0	0	0	0	0	0	0	0	0	0	0	0	0	0	0	0	0	0	0	0	0	0	NA
SL2.50ch02	36726652	36726863	Copia-RLX-incomp_Slyco_light-B-G1034-Map20_reversed	0	0	0	0	0	0	0	0	0	0	0	0	0	0	0	0	0	0	0	0	0	0	0	0	0	0	0	0	0	0	0	0	0	0	0	0	0	0	0	0	0	0	0	0	0	0
SL2.50ch02	36726666	36726874	MuDR-DTX-incomp-chim_Slyco_light-B-R1194-Map20	0	0	0	0	0	0	0	0	0	0	0	0	0	0	0	0	0	0	0	0	0	0	0	0	0	0	0	0	0	0	0	0	0	0	0	0	0	0	0	0	0	0	0	0	0	0
SL2.50ch02	36773311	36774359	Gypsy-RLX-incomp_Slyco_light-B-R1156-Map20_reversed	0	0	0	0	0	0	0	0	0	0	0	0	0	0	0	NA	0	0	0	0	0	NA	0	0	NA	0	0	0	0	0	0	0	NA	0	0	0	0	0	NA	0	NA	0	NA	NA	NA	NA
SL2.50ch02	36974022	36974363	Gypsy-RLX-comp_Slyco_light-B-R1116-Map20_reversed	0	0	0	0	0	0	0	0	0	0	0	0	0	0	1	0	0	0	0	0	0	0	0	0	NA	0	0	0	0	0	NA	0	0	0	0	0	0	0	NA	0	NA	0	0	0	NA	0
SL2.50ch02	36990532	36991010	Copia-RLX-incomp_Slyco_light-B-G1349-Map20	0	0	0	0	0	0	0	0	0	0	0	0	0	0	1	0	0	0	0	0	0	0	0	0	0	0	0	0	0	0	0	0	0	0	0	1	0	0	1	0	1	0	1	1	NA	0
SL2.50ch02	36990639	36991199	Copia-RYX-incomp-chim_Slyco_light-B-P164.20-Map11	0	0	0	0	0	0	0	0	0	0	0	0	0	0	1	0	0	0	0	0	0	0	0	0	0	0	0	0	0	0	0	0	0	0	0	1	0	0	1	0	1	0	0	1	NA	0
SL2.50ch02	37588265	37588503	MuDR-DTX-incomp-chim_Slyco_light-B-R1194-Map20	0	0	0	0	0	0	0	0	0	0	0	0	0	0	0	0	0	0	0	0	0	0	0	0	0	0	0	0	0	0	0	0	0	0	0	0	0	0	0	0	0	0	0	0	NA	0
SL2.50ch02	37621291	37621501	Copia-RLX-incomp_Slyco_light-B-G1034-Map20_reversed	0	0	0	0	0	0	0	0	0	0	0	0	0	0	1	0	0	0	0	0	0	0	0	0	0	0	0	0	0	0	0	0	0	1	0	NA	0	0	0	0	0	0	0	1	NA	0
SL2.50ch02	37693477	37693795	Gypsy-RYX-incomp-chim_Slyco_light-B-R143-Map20_reversed	0	0	0	0	0	0	0	0	0	0	0	0	0	0	0	0	0	0	0	0	0	0	0	0	NA	0	0	0	0	0	0	0	0	0	0	0	0	0	0	0	0	0	0	0	0	NA
SL2.50ch02	37693522	37693822	Gypsy-RYX-incomp-chim_Slyco_light-B-G1360-Map20	0	0	0	0	0	0	0	0	0	0	0	0	0	0	0	0	0	0	0	0	0	0	0	0	NA	0	0	0	0	0	0	0	0	0	0	0	0	0	0	0	0	0	0	0	0	NA
SL2.50ch02	37711585	37711894	Gypsy-RLX-incomp-chim_Slyco_light-B-R213-Map7_reversed	0	0	0	0	0	0	0	0	0	0	0	0	0	0	1	0	0	0	0	0	0	NA	0	0	0	0	0	0	0	0	0	0	0	0	0	0	0	0	0	0	0	0	1	1	NA	NA
SL2.50ch02	37776446	37776719	MuDR-DTX-incomp_Slyco_light-B-G1417-Map20_reversed	0	0	0	0	0	0	0	0	0	0	0	0	0	0	0	NA	0	0	0	0	0	0	0	0	NA	0	0	NA	0	0	0	0	0	0	0	0	0	NA	0	0	0	0	0	0	NA	NA
SL2.50ch02	37815150	37815428	Copia-RYX-incomp-chim_Slyco_light-B-P55.20-Map20_reversed(Rider)	0	0	0	0	0	0	0	0	0	0	0	0	0	0	0	0	0	0	0	0	0	0	0	0	0	0	0	0	0	0	0	0	0	0	0	0	0	0	0	0	0	0	0	0	0	NA
SL2.50ch02	37816465	37817085	hAT-DTX-incomp_Slyco_light-B-R2178-Map5_reversed	0	0	0	0	0	0	0	0	0	0	0	0	0	0	1	0	0	0	0	0	0	NA	0	0	0	0	0	0	0	0	0	0	0	0	0	1	0	0	NA	0	1	0	NA	1	NA	NA
SL2.50ch02	38473157	38473545	MuDR-DTX-incomp-chim_Slyco_light-B-R1194-Map20	0	0	0	0	0	0	0	0	0	0	0	0	0	0	0	0	0	0	0	0	0	NA	0	0	0	0	0	0	0	0	0	0	0	0	0	0	0	0	0	0	0	0	0	0	NA	0
SL2.50ch02	38619215	38619508	Copia-RLX-incomp_Slyco_light-B-R4844-Map8_reversed	0	0	0	0	0	0	0	0	0	0	0	0	0	0	0	0	0	0	0	0	0	0	0	0	0	0	0	0	0	0	0	0	0	0	0	0	0	0	0	0	0	0	0	0	0	0
SL2.50ch02	38694399	38695116	Copia-RYX-incomp-chim_Slyco_light-B-P164.20-Map11	0	0	0	0	0	0	0	0	0	0	0	0	0	0	0	0	0	0	0	0	0	NA	0	0	0	0	0	0	0	0	0	0	0	0	0	0	1	0	1	0	0	0	0	0	NA	0
SL2.50ch02	38694466	38694838	MuDR-DTX-incomp-chim_Slyco_light-B-R1194-Map20	0	0	0	0	0	0	0	0	0	0	0	0	0	0	0	0	0	0	0	0	0	NA	0	0	0	0	0	0	0	0	0	0	0	0	0	0	0	0	0	0	0	0	0	0	NA	0
SL2.50ch02	38694480	38694860	Gypsy-RLX-incomp-chim_Slyco_light-B-R213-Map7_reversed	0	0	0	0	0	0	0	0	0	0	0	0	0	0	0	0	0	0	0	0	0	NA	0	0	0	0	0	0	0	0	0	0	0	0	0	0	1	0	1	0	0	0	0	0	NA	0
SL2.50ch02	38694493	38694931	LINE-RIX-incomp_Slyco_light-B-R3545-Map5	0	0	0	0	0	0	0	0	0	0	0	0	0	0	0	0	0	0	0	0	0	NA	0	0	0	0	0	0	0	0	0	0	0	0	0	0	1	0	1	0	0	0	0	0	NA	0
SL2.50ch02	38694629	38695015	Copia_withOTHER-RLX-incomp_Slyco_light-B-R4185-Map7_reversed	0	0	0	0	0	0	0	0	0	0	0	0	0	0	0	0	0	0	0	0	0	NA	0	0	0	0	0	0	0	0	0	0	0	0	0	0	1	0	0	0	0	0	0	0	NA	0
SL2.50ch02	38736285	38736492	Copia-RLX-incomp_Slyco_light-B-G1349-Map20	0	0	0	0	0	0	0	0	0	0	0	0	0	0	0	0	0	0	0	0	0	0	0	0	0	0	0	0	0	0	0	0	0	0	0	0	0	0	0	0	0	0	0	0	0	0
SL2.50ch02	38740718	38740932	Gypsy-RLX-incomp_Slyco_light-B-R1156-Map20_reversed	1	0	1	1	0	1	0	1	0	1	1	1	1	1	1	1	1	1	0	1	1	0	1	0	0	1	0	1	1	1	1	1	1	1	1	1	1	1	1	0	0	0	1	0	NA	0
SL2.50ch02	38859814	38860246	Gypsy-RLX-incomp_Slyco_light-B-G84-Map7_reversed	0	0	0	0	0	0	0	0	0	0	0	0	0	0	0	0	0	0	0	0	0	0	0	0	0	0	0	0	0	0	0	0	0	0	0	0	1	0	1	0	0	0	0	0	NA	0
SL2.50ch02	38859851	38860262	Gypsy-RYX-incomp-chim_Slyco_light-B-G1360-Map20	0	0	0	0	0	0	0	0	0	0	0	0	0	0	0	0	0	0	0	0	0	0	0	0	0	0	0	0	0	0	0	0	0	0	0	0	1	0	1	0	0	0	0	0	NA	0
SL2.50ch02	38859864	38860106	Gypsy-RYX-incomp-chim_Slyco_light-B-R143-Map20_reversed	0	0	0	0	0	0	0	0	0	0	0	0	0	0	0	0	0	0	0	0	0	0	0	0	0	0	0	0	0	0	0	0	0	0	0	0	0	0	1	0	0	0	0	0	NA	0
SL2.50ch02	39312463	39312802	MuDR-DTX-incomp_Slyco_light-B-G1417-Map20_reversed	0	0	0	0	0	0	0	0	0	0	0	0	0	0	0	0	0	0	0	0	0	0	0	0	0	0	0	0	0	0	0	0	0	0	0	0	0	0	0	0	0	0	0	0	0	1
SL2.50ch02	39437467	39438286	Gypsy-RLX-incomp_Slyco_light-B-R528-Map20	0	0	0	0	0	0	0	0	0	0	0	0	0	1	1	NA	NA	NA	NA	0	NA	NA	NA	NA	NA	0	NA	0	NA	NA	NA	NA	NA	NA	NA	NA	NA	NA	NA	0	NA	0	NA	1	NA	NA
SL2.50ch02	39811595	39811980	MuDR-DTX-incomp_Slyco_light-B-G1417-Map20_reversed	0	0	0	0	0	0	0	0	0	0	0	0	0	0	0	0	0	0	0	0	0	NA	0	0	0	0	0	0	0	0	0	0	0	0	0	0	1	0	0	0	0	0	1	0	NA	0
SL2.50ch02	39812692	39813267	Gypsy-RLX-comp-chim_Slyco_light-B-P330.69-Map5_reversed	0	0	0	0	0	0	0	0	0	0	0	0	0	1	0	0	0	0	NA	0	0	0	0	0	NA	0	0	0	0	0	0	0	0	1	0	0	0	0	NA	0	0	0	0	0	NA	0
SL2.50ch02	39812941	39813157	Gypsy-RLX-incomp-chim_Slyco_light-B-G1396-Map6_reversed	0	0	0	0	0	0	0	0	0	0	0	0	0	0	0	0	0	0	NA	0	0	0	0	0	NA	0	0	0	0	0	0	0	0	0	0	0	0	0	1	0	0	0	0	0	NA	0
SL2.50ch02	39822870	39824010	Copia-RYX-incomp-chim_Slyco_light-B-G1298-Map6	0	0	0	0	0	0	0	0	0	0	0	0	0	0	0	0	0	NA	NA	NA	NA	NA	NA	NA	0	0	NA	NA	NA	NA	NA	NA	NA	NA	NA	0	NA	NA	NA	NA	NA	NA	NA	NA	NA	NA
SL2.50ch02	40082436	40082916	LINE-RIX-incomp_Slyco_light-B-R3545-Map5	0	0	0	0	0	0	0	1	0	0	0	0	0	0	0	0	0	0	1	0	0	0	0	NA	0	0	0	0	0	0	0	0	0	0	0	0	NA	0	NA	0	NA	0	1	1	0	0
SL2.50ch02	40082552	40082859	Gypsy-RLX-incomp-chim_Slyco_light-B-R213-Map7_reversed	0	0	0	0	0	0	0	0	0	0	0	0	0	1	1	0	0	0	0	0	0	0	0	1	0	0	0	0	0	0	0	0	0	0	0	0	NA	0	1	0	1	0	1	1	0	0
SL2.50ch02	40082645	40082850	Copia-RYX-incomp-chim_Slyco_light-B-G1242-Map20	0	0	0	0	0	0	0	0	0	0	0	0	0	0	0	0	0	0	0	0	0	0	0	NA	0	0	0	0	0	0	0	0	0	0	0	0	NA	0	NA	0	NA	0	1	0	0	0
SL2.50ch02	40082645	40082850	Copia-RYX-incomp-chim_Slyco_light-B-R3874-Map5	0	0	0	0	0	0	0	0	0	0	0	0	0	1	1	0	0	0	1	0	0	0	0	1	0	0	0	0	0	0	0	0	0	0	0	1	NA	0	NA	0	1	0	1	0	0	0
SL2.50ch02	40082645	40082850	Gypsy-RLX-incomp_Slyco_light-B-G1424-Map5	0	0	0	0	0	0	0	0	0	0	0	0	0	0	1	0	0	0	1	0	0	0	0	1	0	0	0	0	0	0	0	0	0	0	0	0	NA	0	NA	0	NA	0	1	0	0	0
SL2.50ch02	40102777	40103542	MuDR-DTX-incomp_Slyco_light-B-G1417-Map20_reversed	0	0	0	0	0	0	0	0	0	0	0	0	0	1	1	0	0	0	0	0	0	NA	0	NA	0	0	0	0	0	0	0	0	0	0	0	1	0	0	1	0	0	0	1	1	NA	NA
SL2.50ch02	40170870	40171079	Copia_BlastSimOnly-RLX-incomp_Slyco_light-B-R1066-Map7	0	0	0	0	0	0	0	0	0	0	0	0	0	0	0	0	0	0	0	0	0	NA	0	0	0	0	0	0	0	0	0	0	0	0	0	1	1	0	1	0	0	0	1	1	NA	0
SL2.50ch02	40228651	40228883	Gypsy-RLX-incomp_Slyco_light-B-R528-Map20	0	0	0	0	0	0	0	0	0	0	0	0	0	0	0	0	0	0	0	0	0	0	0	0	0	0	0	0	0	0	0	0	0	0	0	0	0	0	0	0	0	0	0	0	0	1
SL2.50ch02	40241072	40241397	Copia-RLX-incomp_Slyco_light-B-R2748-Map7_reversed	0	0	0	0	0	0	0	0	0	0	0	0	0	0	0	0	0	0	0	0	0	0	0	0	0	0	0	0	0	0	0	0	0	0	0	0	0	0	0	0	0	0	0	0	0	NA
SL2.50ch02	40348159	40349119	Gypsy-RLX-incomp-chim_Slyco_light-B-R213-Map7_reversed	0	0	0	0	1	0	0	0	0	1	0	0	0	0	0	0	0	0	0	0	0	NA	0	0	0	0	0	0	0	0	0	0	0	0	0	0	0	0	0	0	1	0	0	0	NA	NA
SL2.50ch02	40432887	40433136	Copia-RLX-comp_Slyco_light-B-G1251-Map20(Rider)	0	0	0	0	0	0	0	0	0	0	0	0	0	0	0	0	0	0	0	0	0	NA	0	0	0	0	0	0	0	0	0	0	0	0	0	0	0	0	0	0	0	0	0	0	NA	NA
SL2.50ch02	40432949	40433157	Copia-RYX-incomp-chim_Slyco_light-B-P55.20-Map20_reversed(Rider)	0	0	0	0	0	0	0	0	0	0	0	0	0	0	0	0	0	0	0	0	0	NA	0	0	0	0	0	0	0	0	0	0	0	0	0	0	0	0	0	0	0	0	0	0	NA	NA
SL2.50ch02	40444781	40444999	Gypsy-RLX-incomp_Slyco_light-B-R82-Map20_reversed	0	0	0	0	0	0	0	0	0	0	0	0	0	0	0	0	0	0	0	0	0	NA	0	0	0	0	0	0	0	0	0	0	0	0	0	0	0	0	0	0	0	0	0	0	NA	NA
SL2.50ch02	40462543	40462779	Gypsy-RLX-incomp_Slyco_light-B-R82-Map20_reversed	0	0	0	0	0	0	0	0	0	0	0	0	0	0	0	0	0	0	0	0	0	0	0	0	0	0	0	0	0	0	0	0	0	0	0	0	0	0	0	0	0	0	0	0	0	0
SL2.50ch02	40552795	40553086	Gypsy-RLX-comp_Slyco_light-B-G88-Map6	0	0	0	0	0	0	0	1	0	0	0	0	0	NA	NA	0	0	0	0	0	0	NA	0	1	0	0	0	0	0	0	0	0	0	1	0	0	0	0	NA	0	NA	0	1	0	NA	NA
SL2.50ch02	40576842	40577379	Copia-RYX-incomp-chim_Slyco_light-B-P55.20-Map20_reversed(Rider)	0	0	0	0	0	0	0	1	0	0	0	0	0	0	0	0	0	0	0	0	0	NA	0	0	0	0	0	0	0	0	0	0	0	0	0	0	0	0	0	0	NA	0	0	0	0	NA
SL2.50ch02	40741198	40741594	Copia-RLX-incomp_Slyco_light-B-R1155-Map11	0	0	0	0	0	0	0	0	0	0	0	0	0	0	0	0	0	0	0	0	0	0	0	0	NA	0	0	0	0	0	0	0	0	0	0	0	0	0	0	0	1	0	0	0	0	0
SL2.50ch02	40806024	40806561	MuDR-DTX-incomp_Slyco_light-B-G1417-Map20_reversed	0	0	0	0	0	0	0	1	0	0	0	0	0	1	1	0	0	0	0	0	0	NA	0	1	0	0	0	0	0	0	0	0	0	1	0	1	0	0	1	0	1	0	1	1	NA	0
SL2.50ch02	40841755	40842039	Copia-RLX-comp_Slyco_light-B-R1947-Map9	0	0	0	0	0	0	0	0	0	0	0	0	0	0	0	0	0	0	0	0	0	NA	0	0	0	0	0	0	0	0	0	0	0	0	0	0	0	0	0	0	0	0	0	0	NA	NA
SL2.50ch02	40966442	40966848	Copia-RYX-incomp-chim_Slyco_light-B-P55.20-Map20_reversed(Rider)	0	0	0	0	0	0	0	0	0	0	0	0	0	0	0	0	0	0	0	0	0	0	0	0	0	0	0	0	0	0	0	0	0	0	0	0	0	0	0	0	0	0	0	0	0	0
SL2.50ch02	41090340	41090639	MuDR-DTX-incomp_Slyco_light-B-G1417-Map20_reversed	0	0	0	0	0	0	0	1	0	0	0	0	0	1	1	0	0	0	0	0	0	NA	0	0	0	0	0	0	0	0	0	0	0	0	0	1	0	0	1	0	0	0	0	1	NA	NA
SL2.50ch02	41090357	41090724	Gypsy-RLX-incomp-chim_Slyco_light-B-R213-Map7_reversed	0	0	0	0	0	0	0	NA	0	0	0	0	0	0	0	0	0	0	0	0	0	NA	0	0	0	0	0	0	0	0	0	0	0	0	0	0	0	0	1	0	0	0	0	0	NA	NA
SL2.50ch02	41149948	41150155	Copia-RYX-incomp-chim_Slyco_light-B-P97.129-Map20	0	0	0	0	0	0	0	0	0	0	0	0	0	0	0	0	0	0	0	0	0	0	0	0	0	0	0	0	0	0	0	0	0	0	0	0	0	0	0	0	0	0	0	0	0	0
SL2.50ch02	41154373	41154714	Copia-RLX-incomp_Slyco_light-B-G1395-Map8	0	0	0	0	0	0	0	0	0	0	0	0	0	0	0	0	0	0	0	0	0	0	0	0	0	0	0	0	0	0	0	0	0	0	0	0	0	0	0	0	0	0	0	0	0	0
SL2.50ch02	41234039	41234249	Copia-RLX-comp_Slyco_light-B-R150-Map20	0	0	0	0	0	0	0	1	0	0	0	0	0	1	1	0	0	0	0	0	0	NA	0	0	0	0	0	0	0	0	0	0	0	1	0	0	0	0	1	0	NA	0	1	0	NA	NA
SL2.50ch02	41237610	41237872	Copia-RLX-incomp-chim_Slyco_light-B-R315-Map20	0	0	0	0	0	0	0	NA	0	0	0	0	0	0	0	0	0	0	0	0	0	0	0	0	0	0	0	0	0	0	0	0	0	0	0	0	0	0	0	0	0	0	1	0	0	0
SL2.50ch02	41237620	41237838	Copia-RLX-incomp_Slyco_light-B-G1034-Map20_reversed	0	0	0	0	0	0	0	NA	0	0	0	0	0	0	0	0	0	0	0	0	0	0	0	0	0	0	0	0	0	0	0	0	0	0	0	0	0	0	0	0	0	0	1	0	0	0
SL2.50ch02	41443345	41443574	MuDR-DTX-incomp_Slyco_light-B-G1417-Map20_reversed	0	0	0	0	0	0	0	0	0	0	0	0	0	0	0	0	0	0	0	0	0	0	0	0	0	0	0	0	0	0	0	0	0	0	0	0	0	0	0	0	0	0	0	0	1	0
SL2.50ch02	41521240	41521451	Copia-RYX-incomp-chim_Slyco_light-B-P55.20-Map20_reversed(Rider)	0	0	0	0	0	0	0	0	0	0	0	0	0	0	0	0	0	0	0	0	0	0	0	0	0	0	0	0	0	0	0	0	0	0	0	0	0	0	0	0	0	0	0	0	0	0
SL2.50ch02	41619805	41620485	Copia-RLX-incomp_Slyco_light-B-G1034-Map20_reversed	0	0	0	0	0	0	0	0	0	0	0	0	0	0	0	0	0	0	0	0	0	NA	0	0	0	0	0	0	0	0	0	0	0	0	0	0	0	0	1	0	0	0	0	0	NA	0
SL2.50ch02	41619806	41620505	Copia_BlastSimOnly-RLX-incomp_Slyco_light-B-P73.0-Map20	0	0	0	0	0	0	0	0	0	0	0	0	0	0	0	0	0	0	0	0	0	NA	0	0	0	0	0	0	0	0	0	0	0	0	0	0	0	0	1	0	0	0	0	0	NA	0
SL2.50ch02	41619833	41620461	MuDR-DTX-incomp-chim_Slyco_light-B-R1194-Map20	0	0	0	0	0	0	0	0	0	0	0	0	0	0	0	0	0	0	0	0	0	NA	0	0	0	0	0	0	0	0	0	0	0	0	0	0	0	0	1	0	0	0	0	0	NA	0
SL2.50ch02	41655734	41656064	Copia-RYX-incomp-chim_Slyco_light-B-P55.20-Map20_reversed(Rider)	0	0	0	0	0	0	0	NA	0	0	0	0	0	0	0	0	0	NA	NA	NA	NA	NA	NA	NA	0	0	NA	NA	NA	NA	NA	NA	NA	NA	NA	0	NA	NA	NA	NA	NA	NA	NA	NA	NA	NA
SL2.50ch02	41733541	41733837	Copia_BlastSimOnly-RLX-incomp_Slyco_light-B-P85.20-Map20_reversed	0	0	0	0	0	0	0	0	0	0	0	0	0	0	0	0	0	0	0	0	0	0	0	0	0	0	0	0	0	0	0	0	0	0	0	0	0	0	1	0	0	0	0	1	0	0
SL2.50ch02	41733596	41733949	Copia-RYX-incomp-chim_Slyco_light-B-P55.20-Map20_reversed(Rider)	0	0	0	0	0	0	0	0	0	0	0	0	0	0	0	0	0	0	0	0	0	0	0	0	0	0	0	0	0	0	0	0	0	0	0	0	0	0	1	0	0	0	0	1	0	0
SL2.50ch02	41747717	41748139	Copia-RYX-incomp-chim_Slyco_light-B-P55.20-Map20_reversed(Rider)	0	0	0	0	0	0	0	NA	0	0	0	0	0	0	NA	0	0	0	0	0	0	NA	0	0	0	0	0	0	0	0	0	0	0	NA	0	0	0	0	NA	0	NA	0	0	0	NA	NA
SL2.50ch02	41747728	41748114	Copia_BlastSimOnly-RLX-incomp_Slyco_light-B-P85.20-Map20_reversed	0	0	0	0	0	0	0	NA	0	0	0	0	0	0	NA	0	0	0	0	0	0	NA	0	0	0	0	0	0	0	0	0	0	0	NA	0	0	0	0	NA	0	NA	0	0	0	NA	NA
SL2.50ch02	41907871	41908093	Copia-RLX-incomp_Slyco_light-B-G1423-Map20	0	0	0	0	0	0	0	0	0	0	0	0	0	0	0	0	0	NA	NA	NA	NA	NA	NA	NA	0	0	NA	0	0	0	0	NA	NA	NA	NA	0	NA	0	NA	NA	NA	NA	1	1	NA	NA
SL2.50ch02	42065921	42066129	Copia-RYX-incomp-chim_Slyco_light-B-P55.20-Map20_reversed(Rider)	0	0	0	0	0	0	0	0	0	0	0	0	0	0	0	0	0	0	0	0	0	0	0	0	0	0	0	0	0	0	0	0	0	0	0	0	0	0	0	0	0	0	0	0	0	0
SL2.50ch02	42084376	42085114	Gypsy-RLX-comp_Slyco_light-B-R40-Map20	0	0	0	0	0	0	0	NA	0	0	0	0	NA	0	NA	0	0	NA	NA	NA	NA	NA	NA	NA	NA	NA	NA	NA	NA	NA	NA	NA	NA	NA	NA	0	NA	NA	NA	NA	NA	NA	NA	NA	NA	NA
SL2.50ch02	42201813	42202341	Copia-RLX-incomp_Slyco_light-B-P116.203-Map8	0	0	0	0	0	0	0	0	0	0	0	0	0	0	0	0	0	0	0	0	0	0	0	0	0	0	0	0	0	0	0	0	0	0	0	0	0	0	0	0	0	0	0	0	0	0
SL2.50ch02	42207066	42208112	MuDR-DTX-incomp_Slyco_light-B-G1417-Map20_reversed	0	0	0	1	0	0	0	0	0	0	0	0	0	0	0	0	0	0	0	0	0	NA	0	0	0	0	0	0	0	0	0	0	0	0	0	0	0	0	NA	0	NA	0	NA	NA	NA	NA
SL2.50ch02	42325758	42326103	Gypsy-RLX-incomp_Slyco_light-B-R5019-Map6_reversed	0	0	0	0	0	0	0	0	0	0	0	0	0	0	0	0	0	0	0	0	0	0	0	0	0	0	0	0	0	0	0	0	0	0	0	0	0	0	0	0	0	0	0	0	0	0
SL2.50ch02	42325791	42326001	hAT_BlastSimOnly_withOTHER-DTX-incomp_Slyco_light-B-R1916-Map6	0	0	0	0	0	0	0	0	0	0	0	0	0	0	0	0	0	0	0	0	0	0	0	0	0	0	0	0	0	0	0	0	0	0	0	0	0	0	0	0	0	0	0	0	0	0
SL2.50ch02	42377168	42377424	Copia-RYX-incomp-chim_Slyco_light-B-P55.20-Map20_reversed(Rider)	0	0	0	0	0	0	0	0	0	0	0	0	0	0	0	0	0	0	0	0	0	NA	0	0	NA	0	0	0	0	0	0	0	0	0	0	0	0	0	0	0	0	0	0	0	NA	NA
SL2.50ch02	42486575	42486782	Copia-RLX-incomp_Slyco_light-B-G489-Map9	0	0	0	0	0	0	0	0	0	0	0	0	0	0	1	0	0	0	0	0	0	0	0	0	0	0	0	0	0	0	0	0	0	0	0	0	0	0	0	0	0	0	0	0	0	0
SL2.50ch02	42660160	42660586	Gypsy-RYX-incomp-chim_Slyco_light-B-G1360-Map20	0	0	0	0	0	0	0	0	0	0	0	0	0	0	0	0	0	0	0	0	0	0	0	0	0	0	0	0	0	0	0	0	0	0	0	0	0	0	0	0	0	0	0	1	0	0
SL2.50ch02	42660192	42660612	Gypsy-RLX-incomp_Slyco_light-B-G84-Map7_reversed	0	0	0	0	0	0	0	0	0	0	0	0	0	0	0	0	0	0	0	0	0	0	0	0	0	0	0	0	0	0	0	0	0	0	0	0	0	0	0	0	0	0	0	0	0	0
SL2.50ch02	42715616	42716372	MuDR-DTX-incomp_Slyco_light-B-G1417-Map20_reversed	0	0	0	0	0	0	0	NA	0	0	0	0	NA	1	NA	0	0	0	0	0	0	NA	0	0	0	0	0	0	0	0	0	0	0	0	0	0	0	0	1	0	0	0	1	0	NA	NA
SL2.50ch02	42851218	42851424	Copia_BlastSimOnly-RLX-incomp_Slyco_light-B-P85.20-Map20_reversed	0	0	0	0	0	0	0	0	0	0	0	0	0	0	0	0	0	0	0	0	0	0	0	0	0	0	0	0	0	0	0	0	0	0	0	0	0	0	0	0	0	0	0	0	0	NA
SL2.50ch02	42851218	42851424	Copia-RYX-incomp-chim_Slyco_light-B-P55.20-Map20_reversed(Rider)	0	0	0	0	0	0	0	0	0	0	0	0	0	0	0	0	0	0	0	0	0	0	0	0	0	0	0	0	0	0	0	0	0	0	0	0	0	0	0	0	0	0	0	0	0	NA
SL2.50ch02	42862540	42862800	Copia-RYX-incomp-chim_Slyco_light-B-P55.20-Map20_reversed(Rider)	0	0	0	0	0	0	0	0	0	0	0	0	1	1	1	0	0	0	0	0	0	NA	0	0	0	0	0	0	0	0	0	0	0	0	0	0	0	0	0	0	1	0	0	0	0	NA
SL2.50ch02	42862554	42862765	Copia-RLX-comp_Slyco_light-B-G1251-Map20(Rider)	0	0	0	0	0	0	0	0	0	0	0	0	1	0	0	0	0	0	0	0	0	NA	0	0	0	0	0	0	0	0	0	0	0	0	0	0	0	0	0	0	0	0	0	0	0	NA
SL2.50ch02	42902443	42903134	Gypsy_BlastSimOnly_withOTHER-RLX-incomp_Slyco_light-B-R3041-Map11_reversed	0	0	0	1	1	0	1	1	0	1	0	0	NA	0	0	NA	0	0	0	0	NA	NA	0	0	NA	1	0	1	1	1	1	0	0	1	1	0	1	1	NA	0	0	NA	1	1	NA	NA
SL2.50ch02	42902467	42903219	LINE-RIX-incomp-chim_Slyco_light-B-R3539-Map9	1	1	0	1	1	0	0	1	1	1	0	1	1	1	0	NA	1	0	1	0	NA	NA	1	0	1	1	0	1	1	1	1	1	1	0	0	1	1	1	1	1	0	1	1	1	NA	NA
SL2.50ch02	42902535	42903055	MuDR-DTX-incomp-chim_Slyco_light-B-R1194-Map20	0	0	0	1	1	0	1	1	0	NA	0	1	1	0	0	NA	0	0	1	0	NA	NA	0	0	NA	0	0	1	1	1	0	0	0	0	0	0	0	0	NA	0	0	1	0	1	NA	NA
SL2.50ch02	42902546	42903239	Copia_BlastSimOnly-RLX-incomp_Slyco_light-B-R1066-Map7	0	1	0	1	1	0	1	1	1	NA	0	1	1	1	0	NA	1	0	1	0	NA	NA	1	0	1	1	1	1	1	1	1	1	1	1	1	1	1	1	1	0	0	1	1	1	NA	NA
SL2.50ch02	42902645	42903133	MuDR-DTX-incomp_Slyco_light-B-R2528-Map6_reversed	0	1	0	1	1	0	0	0	1	1	0	1	NA	0	0	NA	0	0	0	0	NA	NA	0	0	NA	0	1	1	0	0	1	0	1	0	1	1	0	0	1	0	0	1	1	1	NA	NA
SL2.50ch02	43023555	43023915	Copia-RYX-incomp-chim_Slyco_light-B-P55.20-Map20_reversed(Rider)	0	0	0	0	0	0	0	0	0	0	0	0	0	0	0	0	0	0	0	0	0	0	0	0	0	0	0	0	0	0	0	0	0	0	0	0	0	0	0	0	0	0	0	0	0	0
SL2.50ch02	43358066	43358661	MuDR-DTX-incomp-chim_Slyco_light-B-R1194-Map20	0	0	1	0	0	1	0	0	NA	NA	1	NA	0	0	1	NA	NA	NA	1	NA	NA	NA	NA	1	NA	NA	NA	NA	NA	NA	1	NA	1	NA	NA	NA	NA	NA	NA	NA	NA	NA	1	1	NA	NA
SL2.50ch02	43812039	43812267	Copia-RLX-incomp_Slyco_light-B-G1034-Map20_reversed	0	0	1	NA	0	0	1	0	0	0	0	NA	0	1	1	NA	0	NA	NA	NA	NA	NA	NA	NA	NA	1	NA	0	0	0	0	NA	NA	NA	NA	0	NA	NA	NA	NA	NA	NA	NA	NA	NA	NA
SL2.50ch02	44000977	44001185	Copia-RYX-incomp-chim_Slyco_light-B-P55.20-Map20_reversed(Rider)	0	0	0	0	0	0	0	0	0	0	0	0	0	0	0	0	0	0	0	0	0	0	0	0	0	0	0	0	0	0	0	0	0	0	0	0	0	0	0	0	0	0	0	0	0	0
SL2.50ch02	44023152	44023696	Copia_BlastSimOnly-RLX-incomp_Slyco_light-B-P85.20-Map20_reversed	0	0	1	0	0	0	1	0	0	0	0	0	0	0	0	0	0	0	0	0	0	0	0	0	0	0	0	0	0	0	0	0	0	0	0	0	0	0	0	0	0	0	0	0	0	0
SL2.50ch02	44023319	44023532	Copia-RYX-incomp-chim_Slyco_light-B-P55.20-Map20_reversed(Rider)	0	0	1	0	0	0	1	0	0	0	0	0	0	0	0	0	0	0	0	0	0	0	0	0	0	0	0	0	0	0	0	0	0	0	0	0	0	0	0	0	0	0	1	0	0	0
SL2.50ch02	44025183	44025724	Copia-RYX-incomp-chim_Slyco_light-B-P55.20-Map20_reversed(Rider)	0	0	0	0	0	0	0	0	0	0	0	0	0	0	0	0	0	0	0	0	0	NA	0	0	0	0	0	0	0	0	0	0	0	0	0	0	0	0	0	0	0	0	0	0	NA	NA
SL2.50ch02	44085366	44085639	Copia-RLX-incomp_Slyco_light-B-R4437-Map7_reversed	0	0	0	0	0	0	0	0	0	0	0	0	0	0	1	0	0	0	0	0	0	0	0	0	0	0	0	0	0	0	0	0	0	0	0	0	0	0	0	0	1	1	1	0	0	0
SL2.50ch02	44147155	44147624	Copia-RLX-incomp_Slyco_light-B-R4844-Map8_reversed	0	0	1	0	0	0	1	0	0	0	0	0	0	NA	0	0	0	0	0	0	0	0	0	0	0	NA	0	0	0	0	0	0	0	0	0	0	0	0	0	0	NA	0	0	0	0	0
SL2.50ch02	44181683	44181889	Copia-RYX-incomp-chim_Slyco_light-B-P98.219-Map20	0	0	0	0	0	0	0	0	0	0	0	0	0	0	0	0	0	0	0	0	0	0	0	0	0	0	0	0	0	0	0	0	0	0	0	0	0	0	0	0	0	0	0	0	0	0
SL2.50ch02	44199779	44200171	Copia_BlastSimOnly-RLX-comp_Slyco_light-B-P381.0-Map8	NA	NA	NA	NA	NA	NA	NA	NA	NA	NA	NA	NA	NA	NA	NA	NA	NA	NA	1	1	NA	NA	NA	NA	NA	NA	NA	NA	NA	NA	NA	NA	NA	NA	NA	1	NA	NA	NA	NA	NA	NA	NA	NA	NA	NA
SL2.50ch02	44199903	44200206	Copia_BlastSimOnly-RLX-comp_Slyco_light-B-R2468-Map20	NA	NA	NA	NA	NA	NA	NA	NA	NA	NA	NA	NA	NA	NA	NA	NA	NA	NA	1	1	NA	NA	NA	NA	NA	NA	NA	NA	NA	NA	NA	NA	NA	NA	NA	NA	NA	NA	NA	NA	NA	NA	NA	NA	NA	NA
SL2.50ch02	44290532	44290793	Gypsy-RLX-incomp_Slyco_light-B-R569-Map6_reversed	0	0	1	0	0	0	1	0	0	0	0	0	0	0	0	0	0	0	0	0	0	NA	0	0	0	1	0	0	0	0	0	0	0	0	0	0	0	0	1	0	0	0	0	1	NA	0
SL2.50ch02	44290564	44291032	Gypsy-RYX-incomp-chim_Slyco_light-B-G1360-Map20	0	0	1	0	0	0	1	0	0	0	0	0	0	0	0	0	0	0	0	0	0	NA	0	0	0	0	0	0	0	0	0	0	0	0	0	0	0	0	NA	0	0	0	0	1	NA	0
SL2.50ch02	44301698	44301935	Copia_BlastSimOnly-RLX-comp_Slyco_light-B-R2468-Map20	0	0	0	0	0	0	0	0	0	0	0	0	0	0	0	0	0	NA	NA	NA	NA	NA	NA	NA	0	0	NA	NA	NA	NA	NA	NA	NA	NA	NA	0	NA	NA	NA	NA	NA	NA	NA	NA	NA	NA
SL2.50ch02	44341640	44341906	Copia-RLX-incomp_Slyco_light-B-G1266-Map20	0	0	0	0	0	0	0	0	0	0	0	0	0	0	0	0	0	0	0	0	0	0	0	0	0	0	0	0	0	0	0	0	0	0	0	0	0	0	NA	0	0	0	1	1	0	0
SL2.50ch02	44362028	44362229	Copia-RLX-incomp_Slyco_light-B-R2935-Map6_reversed	0	0	0	0	0	0	0	0	0	0	0	0	0	0	0	0	0	0	0	0	0	0	0	0	0	0	0	0	0	0	0	0	0	0	0	0	0	0	0	0	0	0	0	0	0	0
SL2.50ch02	44401085	44401454	Gypsy_BlastSimOnly-RLX-incomp_Slyco_light-B-R2484-Map11	0	0	0	0	0	0	0	0	0	0	0	0	0	1	0	0	0	0	0	0	0	NA	0	0	0	0	0	0	0	0	0	0	0	0	0	0	0	0	0	0	0	0	0	0	NA	0
SL2.50ch02	44401107	44401521	Gypsy-RLX-incomp_Slyco_light-B-R5019-Map6_reversed	0	0	0	0	0	0	0	0	0	0	0	0	0	1	1	0	0	0	0	0	0	NA	0	0	0	0	0	0	0	0	0	0	0	0	0	0	0	0	0	0	0	0	0	0	NA	0
SL2.50ch02	44401260	44401470	Gypsy_BlastSimOnly-RLX-incomp_Slyco_light-B-R1255-Map7	0	0	0	0	0	0	0	0	0	0	0	0	0	1	1	0	0	0	0	0	0	NA	0	0	0	0	0	0	0	0	0	0	0	0	0	0	0	0	0	0	1	0	0	0	NA	0
SL2.50ch02	44401278	44401639	hAT_BlastSimOnly_withOTHER-DTX-incomp_Slyco_light-B-R1916-Map6	0	0	0	0	0	0	0	0	0	0	0	0	0	0	1	0	0	0	0	0	0	NA	0	0	0	0	0	0	0	0	0	0	0	0	0	0	0	0	0	0	1	0	0	0	NA	0
SL2.50ch02	44438519	44438724	MuDR-DTX-incomp_Slyco_light-B-G1417-Map20_reversed	0	0	0	0	0	0	0	0	0	0	0	0	0	1	1	0	0	0	0	0	0	0	0	0	0	0	0	0	0	0	0	0	0	0	0	0	0	0	0	0	1	0	0	0	0	0
SL2.50ch02	44538624	44538835	Gypsy-RYX-incomp-chim_Slyco_light-B-G1360-Map20	0	0	0	0	0	0	0	0	0	0	0	0	0	NA	1	0	0	0	0	0	0	NA	0	0	0	0	0	0	0	0	0	0	0	0	0	0	0	0	0	0	0	0	NA	0	NA	NA
SL2.50ch02	44538624	44538831	Gypsy-RYX-incomp-chim_Slyco_light-B-R143-Map20_reversed	0	0	0	0	0	0	0	0	0	0	0	0	0	1	1	0	0	0	0	0	0	NA	0	0	0	0	0	0	0	0	0	0	0	0	0	0	0	0	0	0	0	0	1	0	NA	NA
SL2.50ch02	44612760	44613183	Copia-RLX-incomp_Slyco_light-B-R328-Map20	0	0	0	0	0	0	0	0	0	0	0	0	0	0	0	0	0	0	0	0	0	NA	0	0	0	0	0	0	0	0	0	0	0	0	0	0	0	0	0	0	0	0	0	0	0	0
SL2.50ch02	44844286	44844493	Copia_BlastSimOnly-RLX-incomp_Slyco_light-B-P85.20-Map20_reversed	0	0	0	0	0	0	0	0	0	0	0	0	0	0	0	0	0	0	0	0	0	NA	0	0	0	0	0	0	0	0	0	0	0	0	0	0	0	0	0	0	0	0	1	0	NA	0
SL2.50ch02	44844286	44844493	Copia-RLX-comp_Slyco_light-B-G1251-Map20(Rider)	0	0	0	0	0	0	0	0	0	0	0	0	0	0	0	0	0	0	0	0	0	NA	0	0	0	0	0	0	0	0	0	0	0	0	0	0	0	0	0	0	0	0	1	0	NA	0
SL2.50ch02	45002371	45003259	Copia-RYX-incomp-chim_Slyco_light-B-P55.20-Map20_reversed(Rider)	0	0	0	0	NA	0	0	0	0	0	NA	0	0	0	0	0	0	0	0	0	0	NA	0	0	0	0	NA	0	0	0	0	0	0	0	0	0	0	0	0	NA	0	0	0	NA	NA	NA
SL2.50ch02	45138412	45138913	Copia_BlastSimOnly-RLX-incomp_Slyco_light-B-R1066-Map7	0	0	0	0	0	0	1	0	0	0	0	0	0	1	1	0	0	0	0	0	0	NA	0	0	0	0	0	0	0	0	0	0	0	0	0	0	0	0	1	0	1	0	1	1	0	0
SL2.50ch02	45138581	45138877	hAT_BlastSimOnly-DTX-incomp_Slyco_light-B-R4501-Map6	0	0	0	0	0	0	0	0	0	0	0	0	0	1	0	0	0	0	0	0	0	NA	0	0	0	0	0	0	0	0	0	0	0	0	0	0	0	0	0	0	0	0	0	1	0	0
SL2.50ch02	45138610	45138939	Gypsy_BlastSimOnly_withOTHER-RLX-incomp_Slyco_light-B-R3041-Map11_reversed	0	0	0	0	0	0	1	0	0	0	0	0	0	0	1	0	0	0	0	0	0	NA	0	0	0	0	0	0	0	0	0	0	0	0	0	0	0	0	1	0	0	0	0	0	0	0
SL2.50ch02	45330390	45330782	Copia_BlastSimOnly-RLX-incomp_Slyco_light-B-R5472-Map5	0	0	1	0	0	0	0	0	0	0	0	0	0	1	1	0	0	0	0	0	0	0	0	0	0	0	0	0	0	0	0	0	0	0	0	0	0	0	0	0	0	0	1	0	0	0
SL2.50ch02	45330491	45330702	Gypsy-RLX-incomp_Slyco_light-B-R5019-Map6_reversed	0	0	1	0	0	0	1	0	0	0	0	0	0	1	1	0	0	0	0	0	0	0	0	0	0	0	0	0	0	0	0	0	0	0	0	0	0	0	0	0	1	0	1	1	0	0
SL2.50ch02	45330491	45330716	hAT_BlastSimOnly_withOTHER-DTX-incomp_Slyco_light-B-R1916-Map6	0	0	1	0	0	0	1	0	0	0	0	0	0	1	1	0	0	0	0	0	0	0	0	0	0	0	0	0	0	0	0	0	0	0	0	0	0	0	0	0	0	0	1	1	0	0
SL2.50ch02	45600670	45600993	MuDR-DTX-incomp-chim_Slyco_light-B-R1194-Map20	0	0	0	0	0	0	0	0	0	0	0	0	0	0	0	0	0	0	0	0	0	0	0	0	0	0	0	0	0	0	0	0	0	0	0	0	0	0	0	0	0	0	0	0	0	0
SL2.50ch02	45669032	45669305	Copia-RLX-incomp_Slyco_light-B-R297-Map20_reversed	0	0	NA	0	0	0	NA	0	0	0	0	0	0	NA	NA	0	0	0	0	0	0	0	0	0	0	NA	0	0	0	0	0	0	0	0	0	0	0	0	1	0	NA	0	0	0	0	NA
SL2.50ch02	45764970	45765171	MuDR-DTX-incomp_Slyco_light-B-G1417-Map20_reversed	0	0	0	0	0	0	0	0	0	0	0	0	0	0	0	0	0	0	0	0	0	NA	0	0	NA	0	0	0	0	0	0	0	0	0	0	0	0	0	0	0	NA	0	0	NA	NA	0
SL2.50ch02	45785551	45785756	MuDR-DTX-incomp_Slyco_light-B-G1417-Map20_reversed	0	0	0	0	0	0	0	0	0	0	0	0	0	0	0	0	0	0	0	0	0	NA	0	0	0	0	0	0	0	0	0	0	0	0	0	0	0	0	0	0	0	0	0	0	0	NA
SL2.50ch02	46016666	46017065	hAT_BlastSimOnly_withOTHER-DTX-incomp_Slyco_light-B-R1916-Map6	0	0	0	0	0	0	0	0	0	0	0	0	0	0	0	NA	0	0	0	0	0	NA	0	0	NA	NA	0	0	0	0	0	0	0	0	0	0	0	0	0	0	0	0	NA	0	NA	NA
SL2.50ch02	46076468	46076912	Copia_BlastSimOnly-RLX-incomp_Slyco_light-B-P85.20-Map20_reversed	0	0	0	0	0	0	0	0	0	0	0	0	0	0	0	0	0	0	0	0	0	NA	0	0	0	0	0	0	0	0	0	0	0	0	0	0	0	0	0	0	0	0	0	0	NA	NA
SL2.50ch02	46076593	46076805	Copia-RYX-incomp-chim_Slyco_light-B-P55.20-Map20_reversed(Rider)	0	0	0	0	0	0	0	0	0	0	0	0	0	0	0	0	0	0	0	0	0	NA	0	0	0	0	0	0	0	0	0	0	0	0	0	0	0	0	0	0	0	0	0	0	NA	NA
SL2.50ch02	46136890	46137253	Gypsy-RLX-incomp-chim_Slyco_light-B-G1447-Map6_reversed	0	0	0	0	0	0	0	0	0	0	0	0	0	0	0	0	0	0	0	0	0	0	0	0	0	0	0	0	0	0	0	0	0	0	0	0	0	0	1	0	0	0	0	0	0	0
SL2.50ch02	46136938	46137295	Gypsy-RLX-incomp-chim_Slyco_light-B-G94-Map20	0	0	0	0	0	0	0	0	0	0	0	0	0	0	0	0	0	0	0	0	0	0	0	0	0	0	0	0	0	0	0	0	0	0	0	0	0	0	1	0	0	0	0	0	0	0
SL2.50ch02	46137040	46137258	Gypsy-RLX-incomp-chim_Slyco_light-B-R1340-Map20_reversed	0	0	0	0	0	0	0	0	0	0	0	0	0	0	0	0	0	0	0	0	0	0	0	0	0	0	0	0	0	0	0	0	0	0	0	0	0	0	1	0	0	0	0	0	0	0
SL2.50ch02	46255998	46256930	MuDR-DTX-incomp_Slyco_light-B-R3365-Map5	0	1	0	0	1	0	0	0	0	0	0	0	1	NA	0	0	0	0	0	0	0	NA	0	0	0	NA	0	0	0	0	0	0	0	0	0	0	0	0	0	0	NA	0	0	0	NA	NA
SL2.50ch02	46437285	46437493	Copia_BlastSimOnly-RLX-incomp_Slyco_light-B-R1066-Map7	0	0	0	0	0	0	0	0	0	0	0	0	0	0	0	0	0	0	0	0	0	NA	0	0	0	0	0	0	0	0	0	0	0	0	0	0	0	0	0	0	0	0	0	0	0	NA
SL2.50ch02	46477206	46477462	Copia-RLX-incomp-chim_Slyco_light-B-R315-Map20	0	0	1	0	0	0	0	0	0	0	0	0	0	0	NA	0	0	0	0	0	NA	0	0	0	NA	0	0	0	0	0	0	0	0	0	0	0	0	0	0	0	NA	0	0	0	0	NA
SL2.50ch02	46532985	46533328	Gypsy-RLX-incomp-chim_Slyco_light-B-R1340-Map20_reversed	0	0	0	0	0	0	0	0	0	0	0	0	0	0	0	0	0	0	0	0	0	NA	0	0	0	0	0	0	0	0	0	0	0	0	0	0	0	0	0	0	0	0	0	0	NA	NA
SL2.50ch02	46533103	46533312	Gypsy-RLX-incomp-chim_Slyco_light-B-G94-Map20	0	0	0	0	0	0	0	0	0	0	0	0	0	0	0	0	0	0	0	0	0	NA	0	0	0	0	0	0	0	0	0	0	0	0	0	0	0	0	0	0	0	0	0	0	NA	NA
SL2.50ch02	46552928	46553423	Gypsy-RLX-comp_Slyco_light-B-R40-Map20	0	0	0	0	0	0	0	0	0	0	0	0	0	0	1	0	0	0	0	0	0	NA	0	0	0	0	0	0	0	0	0	0	0	0	0	0	0	0	0	0	0	0	0	0	NA	NA
SL2.50ch02	46580308	46581179	Gypsy_BlastSimOnly_withOTHER-RLX-incomp_Slyco_light-B-R3041-Map11_reversed	0	0	0	0	0	0	0	0	0	0	0	0	0	0	0	0	0	0	0	NA	0	NA	0	0	0	NA	0	0	0	0	0	0	0	0	0	0	0	0	NA	0	NA	0	1	NA	NA	NA
SL2.50ch02	46602953	46603225	Gypsy-RLX-incomp-chim_Slyco_light-B-G1447-Map6_reversed	0	0	0	0	0	0	0	0	0	0	0	0	0	0	0	0	0	0	0	1	0	0	0	0	0	0	0	0	0	0	0	0	0	0	0	0	0	0	0	0	0	0	0	0	0	0
SL2.50ch02	46603114	46603444	Gypsy-RLX-incomp-chim_Slyco_light-B-R1340-Map20_reversed	0	0	1	0	0	0	1	0	0	0	0	0	0	0	1	0	0	0	0	0	0	0	0	0	0	1	0	0	0	0	0	0	0	0	0	0	0	0	0	0	1	0	0	0	0	0
SL2.50ch02	46603167	46603431	Gypsy-RLX-incomp-chim_Slyco_light-B-G94-Map20	0	0	1	0	0	0	1	0	0	0	0	0	0	1	1	0	0	NA	NA	NA	NA	NA	NA	NA	NA	1	NA	NA	NA	NA	NA	NA	NA	NA	NA	0	NA	NA	NA	NA	1	NA	NA	NA	NA	NA
SL2.50ch02	46768664	46769097	Copia_BlastSimOnly-RLX-incomp_Slyco_light-B-R5472-Map5	0	0	0	0	0	0	0	0	0	0	0	0	0	0	0	0	0	0	0	0	0	NA	0	0	0	0	0	0	0	0	0	0	0	0	0	0	0	0	0	0	0	0	0	0	NA	0
SL2.50ch02	46787453	46787806	Copia_BlastSimOnly-RLX-incomp_Slyco_light-B-R1066-Map7	0	0	NA	0	0	0	0	0	0	0	0	0	0	NA	0	0	0	0	0	0	0	NA	0	0	0	NA	0	0	0	0	0	0	0	NA	0	0	0	0	NA	0	NA	0	NA	NA	NA	NA
SL2.50ch02	46891473	46891973	Copia-RLX-incomp_Slyco_light-B-G1266-Map20	0	0	0	0	0	0	NA	0	0	0	0	0	0	0	0	0	0	0	0	0	0	0	0	0	0	NA	0	0	0	0	0	0	0	0	0	0	0	0	NA	0	0	0	0	NA	0	NA
SL2.50ch02	47044097	47044621	Gypsy-RLX-incomp-chim_Slyco_light-B-R213-Map7_reversed	0	0	1	0	0	0	1	0	0	0	0	0	0	1	1	0	0	0	0	0	0	0	0	0	0	1	0	0	0	0	0	0	0	0	0	0	0	0	1	0	1	1	1	1	0	0
SL2.50ch02	47044134	47044576	MuDR-DTX-incomp-chim_Slyco_light-B-R1194-Map20	0	0	1	0	0	0	1	0	0	0	0	0	0	1	1	0	0	0	0	0	0	0	0	0	0	1	0	0	0	0	0	0	0	0	0	0	0	0	1	0	1	1	1	0	0	0
SL2.50ch02	47044221	47044678	LINE-RIX-incomp_Slyco_light-B-R3545-Map5	0	0	1	0	0	0	1	0	0	0	0	0	0	1	0	0	0	0	0	0	0	0	0	0	0	0	0	0	0	0	0	0	0	0	0	0	0	0	1	0	1	1	1	1	0	0
SL2.50ch02	47044300	47044838	Copia-RYX-incomp-chim_Slyco_light-B-R3874-Map5	0	0	1	0	0	0	1	0	0	0	0	0	0	1	1	0	0	0	0	0	0	0	0	0	0	1	0	0	0	0	0	0	0	0	0	0	0	0	0	0	0	1	1	1	0	0
SL2.50ch02	47044363	47044572	Copia-RLX-incomp-chim_Slyco_light-B-R295-Map20_reversed	0	0	0	0	0	0	1	0	0	0	0	0	0	1	1	0	0	0	0	0	0	0	0	0	0	0	0	0	0	0	0	0	0	0	0	0	0	0	1	0	0	1	0	1	0	0
SL2.50ch02	47044363	47044572	Copia-RYX-incomp-chim_Slyco_light-B-P164.20-Map11	0	0	1	0	0	0	1	0	0	0	0	0	0	0	0	0	0	0	0	0	0	0	0	0	0	0	0	0	0	0	0	0	0	0	0	0	0	0	0	0	1	0	0	0	0	0
SL2.50ch02	47044363	47044572	Gypsy-RLX-incomp_Slyco_light-B-G1424-Map5	0	0	1	0	0	0	0	0	0	0	0	0	0	1	1	0	0	0	0	0	0	0	0	0	0	0	0	0	0	0	0	0	0	0	0	0	0	0	1	0	0	1	0	0	0	0
SL2.50ch02	47231742	47232213	Copia_BlastSimOnly-RLX-incomp_Slyco_light-B-P85.20-Map20_reversed	0	0	NA	0	0	0	NA	0	0	0	0	0	0	NA	NA	0	0	0	0	0	0	0	0	0	0	0	0	0	0	0	0	0	0	1	0	0	0	0	0	0	NA	0	NA	0	NA	0
SL2.50ch02	47231771	47232197	Copia-RYX-incomp-chim_Slyco_light-B-P55.20-Map20_reversed(Rider)	0	0	NA	0	0	0	NA	0	0	0	0	0	0	NA	NA	0	0	0	0	0	0	0	0	0	0	0	0	0	0	0	0	0	0	1	0	0	0	0	0	0	NA	0	NA	0	NA	0
SL2.50ch02	47231895	47232101	Copia-RLX-comp_Slyco_light-B-G1251-Map20(Rider)	0	0	NA	0	0	0	NA	0	0	0	0	0	0	NA	NA	0	0	0	0	0	0	0	0	0	0	0	0	0	0	0	0	0	0	1	0	0	0	0	0	0	NA	0	NA	0	NA	0
SL2.50ch02	47238422	47238629	Copia_BlastSimOnly-RLX-incomp_Slyco_light-B-P85.20-Map20_reversed	0	0	0	0	0	0	0	0	0	0	0	0	0	0	0	0	0	0	0	0	0	0	0	0	0	0	0	0	0	0	0	0	0	0	0	0	0	0	0	0	0	0	0	0	0	0
SL2.50ch02	47238422	47238629	Copia-RYX-incomp-chim_Slyco_light-B-P55.20-Map20_reversed(Rider)	0	0	0	0	0	0	0	0	0	0	0	0	0	0	0	0	0	0	0	0	0	0	0	0	0	0	0	0	0	0	0	0	0	0	0	0	0	0	0	0	0	0	0	0	0	0
SL2.50ch02	47748169	47748459	Copia_BlastSimOnly_withOTHER-RLX-incomp_Slyco_light-B-R1207-Map9	0	0	0	0	0	0	0	0	0	0	0	0	0	0	0	0	0	1	0	0	0	0	0	0	0	0	0	0	0	0	0	0	0	0	0	0	0	0	0	0	0	0	0	0	0	0
SL2.50ch02	47827521	47827890	Copia-RYX-incomp-chim_Slyco_light-B-R3874-Map5	0	0	0	0	0	0	0	0	0	0	0	0	0	0	0	0	0	0	0	0	0	0	0	0	0	0	0	0	0	0	0	0	0	0	0	0	0	0	0	0	0	0	0	1	0	0
SL2.50ch02	47945763	47945969	Copia_BlastSimOnly-RLX-incomp_Slyco_light-B-P85.20-Map20_reversed	0	0	0	0	0	0	0	0	0	0	0	0	0	0	0	0	0	0	0	0	0	NA	0	0	0	0	0	0	0	0	0	0	0	0	0	0	0	0	0	0	0	0	0	0	0	0
SL2.50ch02	47945763	47945969	Copia-RYX-incomp-chim_Slyco_light-B-P55.20-Map20_reversed(Rider)	0	0	0	0	0	0	0	0	0	0	0	0	0	0	0	0	0	0	0	0	0	NA	0	0	0	0	0	0	0	0	0	0	0	0	0	0	0	0	0	0	0	0	0	0	0	0
SL2.50ch02	48080389	48080741	Copia_BlastSimOnly-RLX-comp_Slyco_light-B-R2468-Map20	0	0	0	0	0	0	0	0	0	0	0	0	0	0	0	0	0	0	0	0	0	NA	0	0	0	0	0	0	0	0	0	0	0	0	0	0	0	0	NA	0	0	0	0	0	NA	NA
SL2.50ch02	48193302	48193558	Copia-RLX-incomp-chim_Slyco_light-B-R315-Map20	0	0	1	0	0	0	1	0	0	0	0	0	0	0	0	0	0	0	0	0	0	NA	0	0	0	1	0	0	0	0	0	0	0	0	0	0	0	0	0	0	0	0	1	0	0	0
SL2.50ch02	48226631	48226835	Copia-RLX-incomp_Slyco_light-B-G1391-Map7	0	0	0	0	0	0	0	0	0	0	0	0	0	0	0	0	0	0	0	0	0	0	0	0	0	0	0	0	0	0	0	0	0	0	0	0	0	0	0	0	0	0	0	0	0	0
SL2.50ch02	48242883	48243552	Copia-RYX-incomp-chim_Slyco_light-B-P55.20-Map20_reversed(Rider)	0	0	0	0	0	0	0	0	0	0	0	0	0	0	0	0	0	1	0	0	0	NA	0	0	0	0	0	0	0	0	0	0	0	0	0	0	0	0	0	0	0	0	0	0	NA	0
SL2.50ch02	48343802	48344335	MuDR-DTX-incomp_Slyco_light-B-G1417-Map20_reversed	0	0	0	0	0	0	1	0	0	0	0	0	0	NA	1	0	0	0	0	0	0	NA	0	0	0	0	0	0	0	0	0	0	0	0	0	1	0	0	NA	0	NA	0	NA	1	NA	NA
SL2.50ch02	48453960	48454178	MuDR-DTX-incomp_Slyco_light-B-G1417-Map20_reversed	0	0	0	0	0	0	0	0	0	0	0	0	0	0	0	0	0	0	0	0	0	0	0	0	0	0	0	0	0	0	0	0	0	0	0	0	0	0	0	0	0	0	0	0	0	0
SL2.50ch02	48467720	48467994	Copia-RLX-incomp_Slyco_light-B-R2935-Map6_reversed	0	0	0	0	0	0	1	0	0	0	0	0	0	0	0	0	0	0	0	0	0	0	0	0	NA	0	0	0	0	0	0	0	0	0	0	0	0	0	0	0	0	0	1	1	NA	0
SL2.50ch02	48664057	48664498	Copia-RYX-incomp-chim_Slyco_light-B-P55.20-Map20_reversed(Rider)	0	0	0	0	0	0	0	0	0	0	0	0	0	0	0	0	0	NA	NA	NA	NA	NA	NA	NA	0	0	NA	NA	NA	NA	NA	NA	NA	NA	NA	0	NA	NA	NA	NA	NA	NA	1	NA	NA	NA
SL2.50ch02	48694223	48694436	Gypsy-RLX-comp_Slyco_light-B-R1116-Map20_reversed	0	0	0	0	0	0	0	0	0	0	0	0	0	0	0	0	0	0	0	0	0	0	0	0	0	0	0	0	0	0	0	0	0	0	0	1	0	0	0	0	0	0	0	0	0	0
SL2.50ch02	48694244	48694548	Gypsy-RLX-comp_Slyco_light-B-G88-Map6	0	0	0	0	0	0	0	0	0	0	0	0	0	0	0	0	0	0	0	0	0	0	0	0	0	0	0	0	0	0	0	0	0	0	0	1	0	0	0	0	0	0	0	0	0	0
SL2.50ch02	48762239	48762489	Gypsy-RLX-comp_Slyco_light-B-R935-Map12	0	0	0	0	0	0	0	0	0	0	0	0	0	0	0	0	0	0	0	0	0	NA	0	0	0	0	0	0	0	0	0	0	0	0	0	0	0	0	0	0	0	0	0	0	0	0
SL2.50ch02	48874602	48874877	Gypsy_BlastSimOnly-RLX-incomp_Slyco_light-B-R3129-Map20_reversed	0	0	0	0	0	0	0	0	0	0	0	0	0	0	0	0	0	0	1	0	0	0	0	0	0	0	0	0	0	0	0	0	0	0	0	1	0	0	1	0	0	0	1	1	NA	NA
SL2.50ch02	48946993	48947200	Gypsy_BlastSimOnly-RLX-incomp_Slyco_light-B-R3110-Map6	0	0	0	0	0	0	1	0	0	0	0	0	0	1	0	0	0	0	0	1	0	0	0	0	0	0	0	0	0	0	0	0	0	0	0	0	0	0	0	0	1	0	0	0	NA	0
SL2.50ch02	48946993	48947200	Gypsy_BlastSimOnly-RLX-incomp_Slyco_light-B-R848-Map6	0	0	0	0	0	0	1	0	0	0	0	0	0	0	0	0	0	0	0	0	0	0	0	0	0	0	0	0	0	0	0	0	0	0	0	0	0	0	1	0	1	0	0	1	NA	0
SL2.50ch02	48946993	48947200	Gypsy-RLX-incomp_Slyco_light-B-R5041-Map20_reversed	0	0	0	0	0	0	1	0	0	0	0	0	0	0	0	0	0	0	0	0	0	0	0	0	0	0	0	0	0	0	0	0	0	0	0	0	0	0	0	0	1	0	0	0	NA	0
SL2.50ch02	48947778	48947984	Gypsy_BlastSimOnly-RLX-incomp_Slyco_light-B-R3110-Map6	0	0	0	0	0	0	0	0	0	0	0	0	0	0	0	0	0	0	0	0	0	NA	0	0	0	0	0	0	0	0	0	0	0	1	0	0	0	0	1	0	0	0	0	NA	NA	0
SL2.50ch02	48947778	48947984	Gypsy_BlastSimOnly-RLX-incomp_Slyco_light-B-R848-Map6	0	0	0	0	0	0	0	0	0	0	0	0	0	0	1	0	0	0	0	0	0	NA	0	0	0	0	0	0	0	0	0	0	0	1	0	0	0	0	1	0	0	0	0	NA	NA	0
SL2.50ch02	48947778	48947984	Gypsy-RLX-incomp_Slyco_light-B-R5041-Map20_reversed	0	0	0	0	0	0	1	0	0	0	0	0	0	1	0	0	0	0	0	0	0	NA	0	0	0	0	0	0	0	0	0	0	0	1	0	0	0	0	1	0	0	0	0	NA	NA	0
SL2.50ch02	49004531	49004737	Copia-RYX-incomp-chim_Slyco_light-B-P55.20-Map20_reversed(Rider)	0	0	0	0	0	0	0	0	0	0	0	0	0	0	0	0	0	0	0	0	0	0	0	0	0	0	0	0	0	0	0	0	0	0	0	0	0	0	0	0	0	0	0	0	0	0
SL2.50ch02	49125214	49125631	Copia-RLX-incomp_Slyco_light-B-G1391-Map7	0	0	0	0	0	0	0	0	0	0	0	0	0	0	0	0	0	0	0	0	0	0	0	0	0	0	0	0	0	0	0	0	0	0	0	0	0	0	0	0	0	0	0	0	0	0
SL2.50ch02	49300055	49300477	Copia-RLX-incomp-chim_Slyco_light-B-R295-Map20_reversed	0	0	0	0	0	0	0	0	0	0	0	0	0	0	1	0	0	0	0	0	NA	0	0	0	0	0	0	0	0	0	0	0	0	1	0	0	0	0	0	0	0	0	0	0	0	0
SL2.50ch02	49300116	49300520	Gypsy-RLX-incomp_Slyco_light-B-G1424-Map5	0	0	0	0	0	0	0	1	0	0	0	0	0	0	1	0	0	0	1	0	NA	0	0	0	0	1	0	0	0	0	0	0	0	0	0	0	0	0	1	0	0	0	0	1	0	0
SL2.50ch02	49300159	49300502	MuDR-DTX-incomp_Slyco_light-B-G1417-Map20_reversed	0	0	0	0	0	0	0	1	0	0	0	0	0	1	1	0	0	0	0	0	NA	0	0	0	0	1	0	0	0	0	0	0	0	1	0	0	0	0	1	0	0	1	1	1	0	0
SL2.50ch02	49347410	49347617	Copia_BlastSimOnly-RLX-incomp_Slyco_light-B-P85.20-Map20_reversed	0	0	0	0	0	0	0	0	0	0	0	0	0	0	0	0	0	0	0	0	0	NA	0	0	0	0	0	0	0	0	0	0	0	1	0	0	0	0	0	0	0	0	0	0	0	0
SL2.50ch02	49347410	49347617	Copia-RLX-comp_Slyco_light-B-G1251-Map20(Rider)	0	0	0	0	0	0	0	0	0	0	0	0	0	0	0	0	0	0	0	0	0	NA	0	0	0	0	0	0	0	0	0	0	0	1	0	0	0	0	0	0	0	0	0	0	0	0
SL2.50ch02	49347410	49347617	Copia-RYX-incomp-chim_Slyco_light-B-P55.20-Map20_reversed(Rider)	0	0	0	0	0	0	0	0	0	0	0	0	0	0	0	0	0	0	0	0	0	NA	0	0	0	0	0	0	0	0	0	0	0	1	0	0	0	0	0	0	0	0	0	0	0	0
SL2.50ch02	49358938	49359633	Copia_BlastSimOnly-RLX-incomp_Slyco_light-B-R1066-Map7	0	0	0	0	0	0	0	0	0	0	0	0	0	0	0	0	0	0	0	1	0	NA	0	0	0	0	0	0	0	0	0	0	0	1	0	0	0	0	NA	0	0	0	0	0	NA	NA
SL2.50ch02	49428847	49429256	MuDR-DTX-incomp_Slyco_light-B-G1417-Map20_reversed	0	0	0	0	0	0	0	0	0	0	0	0	0	0	0	0	0	0	0	0	0	0	0	0	0	0	0	0	0	0	0	0	0	0	0	1	0	0	1	0	0	0	0	1	0	0
SL2.50ch02	49428891	49429128	Gypsy-RLX-incomp_Slyco_light-B-G1424-Map5	0	0	0	0	0	0	0	0	0	0	0	0	0	0	0	0	0	0	0	0	0	0	0	0	0	0	0	0	0	0	0	0	0	0	0	1	0	0	1	0	0	0	0	1	0	0
SL2.50ch02	49428917	49429122	Copia-RLX-incomp-chim_Slyco_light-B-R295-Map20_reversed	0	0	0	0	0	0	0	0	0	0	0	0	0	0	0	0	0	0	0	0	0	0	0	0	0	0	0	0	0	0	0	0	0	0	0	1	0	0	1	0	0	0	0	1	0	0
SL2.50ch02	49428917	49429122	Copia-RYX-incomp-chim_Slyco_light-B-G1242-Map20	0	0	0	0	0	0	0	0	0	0	0	0	0	0	0	0	0	0	0	0	0	0	0	0	0	0	0	0	0	0	0	0	0	0	0	1	0	0	0	0	0	0	0	1	0	0
SL2.50ch02	49428917	49429122	Copia_withOTHER-RLX-incomp_Slyco_light-B-R4185-Map7_reversed	0	0	0	0	0	0	0	0	0	0	0	0	0	0	0	0	0	0	0	0	0	0	0	0	0	0	0	0	0	0	0	0	0	0	0	1	0	0	0	0	0	0	0	1	0	0
SL2.50ch02	49624592	49624802	Copia-RYX-incomp-chim_Slyco_light-B-P55.20-Map20_reversed(Rider)	0	0	0	0	0	0	0	0	0	0	0	0	0	0	0	0	0	0	0	0	0	0	0	0	0	0	0	0	0	0	0	0	0	0	0	0	0	0	0	0	0	0	0	0	0	0
SL2.50ch02	49751205	49751558	Copia-RLX-incomp_Slyco_light-B-R777-Map7	0	0	0	0	0	0	0	1	0	0	0	0	0	1	1	0	0	NA	NA	NA	NA	NA	NA	NA	0	1	NA	NA	NA	NA	NA	NA	NA	1	NA	0	NA	NA	1	NA	1	NA	1	1	NA	NA
SL2.50ch02	49888120	49888576	Copia-RYX-incomp-chim_Slyco_light-B-P55.20-Map20_reversed(Rider)	0	0	0	0	0	0	0	0	0	0	0	0	0	0	0	0	0	0	0	0	0	NA	0	0	0	0	0	0	0	0	0	0	0	0	0	0	0	0	0	0	0	0	0	0	NA	0
SL2.50ch02	49953926	49954326	Copia-RLX-incomp-chim_Slyco_light-B-G1375-Map9	0	0	0	0	0	0	0	0	0	0	0	0	0	0	0	0	0	0	0	0	0	NA	0	0	0	0	0	0	0	0	0	0	0	0	0	1	0	0	0	0	0	0	0	0	NA	NA
SL2.50ch02	49954229	49954448	MuDR-DTX-incomp_Slyco_light-B-G1417-Map20_reversed	0	0	0	0	0	0	0	1	0	0	0	0	0	0	1	0	0	0	0	0	0	0	0	0	NA	0	0	0	0	0	0	0	0	0	0	1	0	0	0	0	1	1	0	1	0	0
SL2.50ch02	50036112	50036396	MuDR-DTX-incomp_Slyco_light-B-G1417-Map20_reversed	0	0	0	0	0	0	0	1	NA	0	0	0	0	1	1	NA	NA	NA	NA	NA	NA	NA	NA	NA	NA	1	NA	NA	NA	NA	NA	NA	NA	NA	NA	NA	NA	NA	NA	NA	1	1	NA	NA	NA	NA
SL2.50ch02	50052907	50053116	Copia-RLX-incomp_Slyco_light-B-G1395-Map8	0	0	0	0	0	0	0	0	0	0	0	0	0	0	0	0	0	0	0	0	0	0	0	0	0	0	0	0	0	0	0	0	0	0	0	0	0	0	0	0	0	0	0	0	0	0
SL2.50ch02	50262965	50263265	Copia_BlastSimOnly-RLX-incomp_Slyco_light-B-R1066-Map7	0	0	0	0	0	0	1	0	0	0	0	0	0	0	1	0	0	0	0	0	0	0	0	0	0	0	0	0	0	0	0	0	0	0	0	0	0	0	0	0	0	0	0	0	0	0
SL2.50ch02	50318582	50318799	Gypsy-RYX-incomp-chim_Slyco_light-B-P33.101-Map14	0	0	0	0	0	0	0	0	0	0	0	0	0	0	0	0	0	0	0	0	0	0	0	0	0	0	0	0	0	0	0	0	0	0	0	0	0	0	0	0	0	0	0	0	0	0
SL2.50ch02	50341561	50341768	Gypsy-RLX-comp_Slyco_light-B-R40-Map20	0	0	0	0	0	0	0	0	0	0	0	0	0	0	0	0	0	0	0	0	0	0	0	0	0	0	0	0	0	0	0	0	0	0	0	0	0	0	1	0	0	0	0	0	0	NA
SL2.50ch02	50457337	50457626	Copia-RLX-incomp_Slyco_light-B-G1391-Map7	0	0	0	0	0	0	0	0	0	0	0	0	0	0	0	0	0	0	0	0	0	0	0	0	0	0	0	0	0	0	0	0	0	0	0	0	0	0	0	0	0	0	0	0	0	0
SL2.50ch02	50465408	50465789	Gypsy-RLX-incomp-chim_Slyco_light-B-G94-Map20	0	0	0	0	0	0	0	0	0	0	0	0	0	0	0	0	0	0	0	0	0	0	0	0	0	0	0	0	0	0	0	0	0	0	0	0	0	0	0	0	1	0	0	0	0	0
SL2.50ch02	50473734	50473963	Copia-RLX-incomp_Slyco_light-B-R736-Map10_reversed	0	0	0	0	0	0	0	0	0	0	0	0	0	0	0	0	0	0	0	0	0	0	0	0	0	0	0	0	0	0	0	0	0	0	0	0	0	0	0	0	0	0	0	0	0	0
SL2.50ch02	50618818	50619261	Copia-RLX-incomp_Slyco_light-B-G1255-Map15	0	0	0	0	0	0	0	0	0	0	0	0	0	0	0	0	0	0	0	0	0	0	0	0	0	0	0	0	0	0	0	0	0	0	0	0	0	0	0	0	0	0	0	0	NA	0
SL2.50ch02	50652716	50653598	MuDR-DTX-incomp-chim_Slyco_light-B-R1194-Map20	0	0	0	0	NA	0	0	0	0	0	0	0	0	0	0	0	0	0	0	0	0	NA	0	0	0	0	0	0	0	0	0	0	0	0	0	1	0	0	1	0	1	0	0	1	0	0
SL2.50ch02	50738322	50738528	Gypsy-RYX-incomp-chim_Slyco_light-B-G1360-Map20	0	0	0	0	0	0	0	1	0	0	0	0	0	0	0	0	0	0	0	0	0	0	0	0	0	0	0	0	0	0	0	0	0	0	0	0	0	0	0	0	0	0	0	0	0	0
SL2.50ch02	50925565	50925818	Copia_BlastSimOnly-RLX-comp_Slyco_light-B-R2468-Map20	0	0	0	0	0	0	0	0	0	0	0	0	0	0	0	0	0	0	0	0	0	0	0	0	0	0	0	0	0	0	0	0	0	0	0	1	0	0	1	0	0	0	0	0	NA	NA
SL2.50ch02	50925610	50925850	Copia_BlastSimOnly-RLX-comp_Slyco_light-B-P381.0-Map8	0	0	0	0	0	0	0	0	0	0	0	0	0	0	0	0	0	0	0	0	0	0	0	0	0	0	0	0	0	0	0	0	0	0	0	1	0	0	1	0	0	0	0	0	NA	NA
SL2.50ch02	51064042	51064922	Gypsy-RYX-incomp-chim_Slyco_light-B-R6237-Map5_reversed	0	0	0	0	0	0	0	0	0	0	0	0	0	0	1	0	0	0	0	0	0	NA	0	0	0	0	0	0	0	0	0	0	0	0	0	NA	0	0	1	0	NA	1	1	0	0	NA
SL2.50ch02	51332832	51333553	Copia-RLX-incomp_Slyco_light-B-R3232-Map6_reversed	0	0	0	0	0	0	0	0	0	0	0	0	0	0	0	0	0	0	0	0	0	NA	0	0	0	0	0	0	0	0	0	0	0	0	0	0	0	0	0	0	0	0	0	0	NA	NA
SL2.50ch02	51660260	51660614	hAT_BlastSimOnly_withOTHER-DTX-incomp_Slyco_light-B-R1916-Map6	0	0	0	0	0	0	0	0	0	0	0	0	0	0	0	0	0	0	0	0	0	NA	0	0	NA	0	0	0	0	0	0	0	0	0	0	0	0	0	0	0	0	0	0	0	NA	0
SL2.50ch02	51731360	51731584	Copia-RYX-incomp-chim_Slyco_light-B-P55.20-Map20_reversed(Rider)	0	0	0	0	0	0	0	0	0	0	0	0	0	0	0	0	0	0	0	0	0	0	0	0	0	0	0	0	0	0	0	0	0	0	0	0	0	0	1	0	0	1	0	0	0	0
SL2.50ch02	51787348	51788157	MuDR-DTX-incomp-chim_Slyco_light-B-R1194-Map20	0	0	0	0	0	0	0	0	0	0	0	0	0	0	0	0	0	0	0	0	0	NA	0	0	0	0	0	0	0	0	0	0	0	0	0	NA	0	0	0	0	0	1	0	1	NA	NA
SL2.50ch02	51812145	51812374	Copia-RYX-incomp-chim_Slyco_light-B-R3874-Map5	0	0	0	0	0	0	0	0	0	0	0	0	0	0	0	0	0	0	0	0	0	0	0	0	0	0	0	0	0	0	0	0	0	0	0	0	0	0	0	0	0	0	0	0	0	0
SL2.50ch02	51837789	51838090	MuDR-DTX-incomp-chim_Slyco_light-B-R1194-Map20	0	0	0	0	0	0	0	0	0	0	0	0	0	0	0	0	0	0	0	0	0	0	0	0	0	0	0	0	0	0	0	0	0	0	0	1	0	0	0	0	0	0	0	0	NA	NA
SL2.50ch02	51854647	51855016	hAT-DTX-comp_Slyco_light-B-G1307-Map7	0	0	0	0	0	0	0	0	0	0	0	0	0	0	0	0	0	0	0	0	0	0	0	0	0	0	0	0	0	0	0	0	0	0	0	0	0	0	0	0	0	0	0	0	0	0
SL2.50ch02	51880738	51880939	Gypsy-RLX-incomp-chim_Slyco_light-B-R1340-Map20_reversed	0	0	0	0	0	0	0	0	0	0	0	0	0	0	0	0	0	0	0	1	0	0	0	0	0	0	0	0	0	0	0	0	0	0	0	0	0	0	0	0	0	0	0	0	0	0
SL2.50ch02	52073533	52073742	Copia-RLX-incomp_Slyco_light-B-R2935-Map6_reversed	0	0	0	0	0	0	0	0	0	0	0	0	0	0	0	0	0	0	0	0	0	0	0	0	0	0	0	0	0	0	0	0	0	0	0	0	0	0	0	0	0	0	0	0	0	0
SL2.50ch02	52084486	52084691	Copia-RYX-incomp-chim_Slyco_light-B-P55.20-Map20_reversed(Rider)	0	0	0	0	0	0	0	0	0	0	0	0	0	0	0	0	0	0	0	0	0	0	0	0	0	0	0	0	0	0	0	0	0	0	0	0	0	0	0	0	0	0	0	0	0	0
SL2.50ch02	52193770	52194014	hAT-DTX-incomp_Slyco_light-B-R828-Map13	0	0	0	0	0	0	0	0	0	0	0	0	0	0	0	0	0	0	NA	0	0	NA	0	0	0	0	0	0	0	0	0	0	0	0	0	0	0	0	0	0	0	0	0	0	0	0
SL2.50ch02	52238428	52238639	Copia-RYX-incomp-chim_Slyco_light-B-P55.20-Map20_reversed(Rider)	0	0	0	0	0	0	0	0	0	0	0	0	0	0	1	0	0	0	0	NA	0	NA	0	0	0	0	0	0	0	0	0	0	0	0	0	0	0	0	0	0	0	0	0	0	NA	NA
SL2.50ch02	52241836	52242476	Copia_BlastSimOnly-RLX-incomp_Slyco_light-B-P85.20-Map20_reversed	0	0	0	0	0	0	0	0	0	0	0	0	0	1	0	0	0	0	0	0	0	NA	0	0	0	0	0	0	0	0	0	0	0	0	0	0	0	0	0	0	1	1	0	0	NA	NA
SL2.50ch02	52241939	52242490	Copia-RYX-incomp-chim_Slyco_light-B-P55.20-Map20_reversed(Rider)	0	0	0	0	0	0	0	0	0	0	0	0	0	1	0	0	0	0	0	0	0	NA	0	0	0	0	0	0	0	0	0	0	0	0	0	0	0	0	0	0	1	0	0	0	NA	NA
SL2.50ch02	52290946	52291512	Copia-RLX-comp_Slyco_light-B-R898-Map15	0	0	0	0	0	0	0	0	0	0	0	0	0	0	0	0	0	0	0	NA	0	NA	0	0	0	0	0	0	0	0	0	0	0	1	0	0	0	0	1	0	NA	0	1	0	NA	NA
SL2.50ch02	52290971	52291430	Copia-RLX-incomp-chim_Slyco_light-B-G1375-Map9	0	0	0	0	0	0	0	0	0	0	0	0	0	0	0	0	0	0	0	NA	0	NA	0	0	0	0	0	0	0	0	0	0	0	0	0	0	0	0	0	0	NA	0	0	0	NA	NA
SL2.50ch02	52346142	52346486	MuDR-DTX-incomp_Slyco_light-B-G1417-Map20_reversed	0	0	0	0	0	0	0	0	NA	0	0	0	0	1	0	NA	NA	NA	NA	NA	NA	NA	NA	NA	NA	NA	NA	NA	NA	NA	NA	NA	NA	NA	NA	NA	NA	NA	NA	NA	NA	NA	NA	NA	NA	NA
SL2.50ch02	52413126	52413332	Copia-RLX-incomp_Slyco_light-B-R1840-Map5_reversed	0	0	0	0	0	0	0	0	0	0	0	0	0	0	0	0	0	0	0	0	0	0	0	0	0	0	0	0	0	0	0	0	0	0	0	0	0	0	0	0	0	0	0	0	0	0
SL2.50ch02	52421603	52422007	Gypsy-RLX-comp_Slyco_light-B-R40-Map20	0	0	0	0	0	0	0	0	0	0	0	0	0	0	0	0	0	0	0	0	0	NA	0	0	0	0	0	0	0	0	0	0	0	0	0	0	0	0	1	0	0	1	0	0	NA	NA
SL2.50ch02	52431581	52432041	Gypsy-RLX-incomp_Slyco_light-B-G84-Map7_reversed	0	0	0	0	0	0	0	0	0	0	0	0	0	0	0	0	0	0	0	0	0	0	0	0	0	0	0	0	0	0	0	0	0	0	0	0	0	0	0	0	0	0	0	0	0	0
SL2.50ch02	52431642	52432009	Gypsy-RYX-incomp-chim_Slyco_light-B-G1360-Map20	0	0	0	0	0	0	0	0	0	0	0	0	0	0	0	0	0	0	0	0	0	0	0	0	0	0	0	0	0	0	0	0	0	0	0	0	0	0	0	0	0	0	0	0	0	0
SL2.50ch02	52431802	52432020	Gypsy-RYX-incomp-chim_Slyco_light-B-R143-Map20_reversed	0	0	0	0	0	0	0	0	0	0	0	0	0	0	0	0	0	0	0	0	0	0	0	0	0	0	0	0	0	0	0	0	0	0	0	0	0	0	0	0	0	0	0	0	0	0
SL2.50ch02	52602789	52603507	Gypsy-RLX-comp-chim_Slyco_light-B-P238.69-Map6	0	0	0	0	1	1	0	0	1	0	0	0	0	0	0	0	0	0	0	0	0	0	0	0	0	0	0	0	0	0	1	0	0	1	0	0	0	0	0	1	0	1	0	0	0	NA
SL2.50ch02	52602795	52603656	Gypsy-RXX-chim_Slyco_light-B-G1410-Map5	0	0	0	0	0	0	0	0	0	1	0	0	0	0	0	0	0	0	0	0	0	0	0	0	0	0	0	0	0	0	1	0	0	0	0	1	0	0	0	0	0	1	0	0	0	NA
SL2.50ch02	52744020	52744405	Gypsy-RLX-incomp_Slyco_light-B-R82-Map20_reversed	0	0	0	0	0	0	0	0	0	0	0	0	0	0	0	0	0	0	0	0	0	NA	0	0	0	0	0	0	0	0	0	0	0	0	0	0	0	0	0	0	0	0	0	0	0	0
SL2.50ch02	52789543	52789764	MuDR-DTX-incomp_Slyco_light-B-G1417-Map20_reversed	0	0	0	0	0	0	0	0	0	0	0	0	0	0	0	0	0	0	0	0	0	0	0	0	0	0	0	0	0	0	0	0	0	0	0	0	0	0	0	0	0	0	0	0	0	0
SL2.50ch02	53030721	53031008	Gypsy-RLX-comp_Slyco_light-B-R40-Map20	0	0	0	0	0	0	1	0	0	0	0	0	0	0	0	0	0	NA	NA	NA	NA	NA	NA	NA	NA	NA	NA	NA	NA	NA	NA	NA	NA	NA	NA	0	NA	NA	NA	NA	NA	1	1	1	NA	NA
SL2.50ch02	53159229	53159573	MuDR-DTX-incomp_Slyco_light-B-G1417-Map20_reversed	0	0	0	0	0	0	1	0	0	0	0	0	0	0	0	0	0	0	0	0	0	NA	0	0	0	0	0	0	0	0	0	0	0	0	0	0	0	0	1	0	NA	1	1	NA	NA	NA
SL2.50ch02	53159253	53159620	Copia-RYX-incomp-chim_Slyco_light-B-R3874-Map5	0	0	0	0	0	0	0	0	0	0	0	0	0	0	0	0	0	0	0	0	0	NA	0	0	0	0	0	0	0	0	0	0	0	0	0	0	0	0	NA	0	NA	1	NA	NA	NA	NA
SL2.50ch02	53196642	53196985	Gypsy-RLX-incomp_Slyco_light-B-R5019-Map6_reversed	0	0	0	0	0	0	0	0	0	0	0	0	0	0	0	0	0	0	0	0	0	0	0	0	0	0	0	0	0	0	0	0	0	0	0	0	0	0	0	0	NA	0	1	0	0	0
SL2.50ch02	53196770	53196980	Gypsy_BlastSimOnly-RLX-incomp_Slyco_light-B-R2484-Map11	0	0	0	0	0	0	0	0	0	0	0	0	0	0	0	0	0	0	0	0	0	0	0	0	0	0	0	0	0	0	0	0	0	0	0	0	0	0	0	0	NA	0	1	0	0	0
SL2.50ch02	53252496	53253613	Copia-RLX-comp_Slyco_light-B-R150-Map20	0	0	0	0	0	0	0	0	0	0	0	0	0	1	0	0	0	0	0	0	0	NA	0	0	0	0	0	0	0	0	0	0	0	0	0	0	0	0	1	0	NA	1	1	1	NA	NA
SL2.50ch02	53272402	53273066	Copia-RLX-incomp-chim_Slyco_light-B-G1375-Map9	0	0	0	0	0	0	0	0	0	0	0	0	0	0	0	0	0	0	0	0	0	NA	0	0	0	0	0	0	0	0	0	0	0	0	0	1	0	0	NA	0	0	NA	0	0	NA	NA
SL2.50ch02	53313023	53313774	Gypsy-RLX-incomp_Slyco_light-B-R528-Map20	0	0	0	0	0	0	1	0	0	0	0	0	0	1	0	0	0	0	0	0	0	0	0	0	0	0	0	0	0	0	0	0	0	0	0	0	0	0	1	0	1	1	1	1	NA	NA
SL2.50ch02	53322333	53323005	Copia_BlastSimOnly-RLX-incomp_Slyco_light-B-R1066-Map7	0	0	0	0	0	0	1	0	0	0	0	0	0	1	0	0	0	0	0	NA	0	NA	0	0	0	0	0	0	0	0	0	0	0	0	0	1	0	0	1	0	0	1	1	1	NA	NA
SL2.50ch02	53327746	53328048	LINE-RIX-incomp-chim_Slyco_light-B-R3539-Map9	0	0	0	0	0	0	1	0	NA	0	0	0	0	1	0	NA	NA	NA	NA	NA	NA	NA	NA	NA	NA	NA	NA	NA	NA	NA	NA	NA	NA	NA	NA	NA	NA	NA	1	NA	1	1	NA	NA	NA	NA
SL2.50ch02	53597932	53598351	MuDR-DTX-incomp_Slyco_light-B-G1417-Map20_reversed	0	0	0	0	0	0	0	0	0	0	0	0	0	1	0	0	0	0	0	0	0	0	0	0	0	0	0	0	0	0	0	0	0	0	0	0	0	0	1	0	1	0	1	1	0	0
SL2.50ch02	53598064	53598515	Copia-RLX-incomp-chim_Slyco_light-B-R295-Map20_reversed	0	0	0	0	0	0	0	0	0	0	0	0	0	0	0	0	0	0	0	0	0	0	0	0	0	0	0	0	0	0	0	0	0	0	0	0	0	0	1	0	0	1	0	1	0	0
SL2.50ch02	53598064	53598269	Copia-RYX-incomp-chim_Slyco_light-B-G1242-Map20	0	0	0	0	0	0	0	0	0	0	0	0	0	1	0	0	0	0	0	0	0	0	0	0	0	0	0	0	0	0	0	0	0	0	0	0	0	0	1	0	0	0	0	0	0	0
SL2.50ch02	53598064	53598269	Copia-RYX-incomp-chim_Slyco_light-B-R3874-Map5	0	0	0	0	0	0	0	0	0	0	0	0	0	0	0	0	0	0	0	0	0	0	0	0	0	0	0	0	0	0	0	0	0	0	0	0	0	0	1	0	0	1	1	1	0	0
SL2.50ch02	53598064	53598269	Copia_withOTHER-RLX-incomp_Slyco_light-B-R4185-Map7_reversed	0	0	0	0	0	0	0	0	0	0	0	0	0	0	0	0	0	0	0	0	0	0	0	0	0	0	0	0	0	0	0	0	0	0	0	0	0	0	1	0	0	0	0	0	0	0
SL2.50ch02	53598064	53598269	Gypsy-RLX-incomp-chim_Slyco_light-B-R213-Map7_reversed	0	0	0	0	0	0	0	0	0	0	0	0	0	0	0	0	0	0	0	0	0	0	0	0	0	0	0	0	0	0	0	0	0	0	0	0	0	0	0	0	0	0	1	1	0	0
SL2.50ch02	53633419	53633828	Copia_BlastSimOnly-RLX-incomp_Slyco_light-B-R1066-Map7	0	0	0	0	0	0	0	0	0	0	0	0	0	0	0	0	0	0	0	0	0	NA	0	0	0	0	0	0	0	0	0	0	0	0	0	0	0	0	NA	0	NA	1	0	1	0	0
SL2.50ch02	53704067	53704367	Copia-RLX-comp_Slyco_light-B-G1251-Map20(Rider)	0	0	0	0	0	0	0	0	0	0	0	0	0	0	0	0	0	0	0	0	0	0	0	0	0	0	0	0	0	0	0	0	0	0	0	1	0	0	0	0	0	0	0	0	0	0
SL2.50ch02	53704144	53704351	Copia_BlastSimOnly-RLX-incomp_Slyco_light-B-P85.20-Map20_reversed	0	0	0	0	0	0	0	0	0	0	0	0	0	0	0	0	0	0	0	0	0	0	0	0	0	0	0	0	0	0	0	0	0	0	0	1	0	0	0	0	0	0	0	0	0	0
SL2.50ch02	53704144	53704351	Copia-RYX-incomp-chim_Slyco_light-B-P55.20-Map20_reversed(Rider)	0	0	0	0	0	0	0	0	0	0	0	0	0	0	0	0	0	0	0	0	0	0	0	0	0	0	0	0	0	0	0	0	0	0	0	1	0	0	0	0	0	0	0	0	0	0
SL2.50ch02	53714913	53715302	Copia-RYX-incomp-chim_Slyco_light-B-R3874-Map5	0	0	0	0	0	0	0	0	0	0	0	0	0	0	0	0	0	NA	NA	NA	NA	NA	NA	NA	0	0	NA	NA	NA	NA	NA	NA	NA	NA	NA	0	NA	NA	1	NA	NA	1	NA	NA	NA	NA
SL2.50ch02	53718127	53718396	Gypsy-RLX-comp_Slyco_light-B-R40-Map20	0	0	0	0	0	0	0	0	0	0	0	0	0	0	0	0	0	0	0	0	0	0	0	0	0	0	0	0	0	0	0	0	0	0	0	1	0	0	0	0	0	0	0	0	0	0
SL2.50ch02	53822524	53822912	Gypsy-RLX-incomp-chim_Slyco_light-B-R1340-Map20_reversed	0	0	0	0	0	0	0	0	0	0	0	0	0	0	0	0	0	NA	NA	NA	NA	NA	NA	NA	NA	NA	NA	NA	NA	NA	NA	NA	NA	NA	NA	0	NA	NA	NA	NA	1	NA	NA	1	NA	NA
SL2.50ch02	53822536	53822781	Gypsy-RLX-incomp-chim_Slyco_light-B-G94-Map20	0	0	0	0	0	0	0	0	0	0	0	0	0	0	0	0	0	NA	NA	NA	NA	NA	NA	NA	NA	NA	NA	NA	NA	NA	NA	NA	NA	NA	NA	0	NA	NA	1	NA	1	NA	1	1	NA	NA
SL2.50ch02	54218020	54218234	Gypsy-RLX-incomp-chim_Slyco_light-B-G94-Map20	0	0	0	0	0	0	0	0	0	0	0	0	0	0	0	0	0	0	0	0	0	0	0	0	0	0	0	0	0	0	0	0	0	0	0	0	0	0	1	0	0	0	0	0	0	0
SL2.50ch02	54229903	54230206	Copia-RLX-incomp_Slyco_light-B-G1266-Map20	0	0	0	0	0	0	0	0	0	0	0	0	0	0	0	0	0	0	0	0	0	0	0	0	0	0	0	0	0	0	0	0	0	0	0	0	0	0	0	0	0	0	0	0	1	0
SL2.50ch02	54235499	54235867	Copia-RLX-incomp_Slyco_light-B-R4844-Map8_reversed	0	0	0	0	0	0	0	0	0	0	0	0	0	0	0	0	0	0	0	0	0	0	0	0	0	0	0	0	0	0	0	0	0	0	0	0	0	0	0	0	0	0	0	0	0	0
SL2.50ch02	54235591	54235795	Copia-RLX-incomp_Slyco_light-B-G1395-Map8	0	0	0	0	0	0	0	0	0	0	0	0	0	0	0	0	0	0	0	0	0	0	0	0	0	0	0	0	0	0	0	0	0	0	0	0	0	0	0	0	0	0	0	0	0	0
SL2.50ch02	54259715	54260866	Gypsy-RYX-incomp-chim_Slyco_light-B-G1360-Map20	0	0	0	0	0	0	0	0	0	1	0	1	0	0	0	NA	NA	NA	NA	NA	NA	NA	NA	NA	NA	NA	1	NA	NA	NA	NA	NA	NA	NA	NA	NA	1	NA	NA	NA	1	NA	NA	1	0	NA
SL2.50ch02	54645949	54646204	MuDR-DTX-incomp_Slyco_light-B-G1417-Map20_reversed	0	0	0	0	0	0	0	0	0	0	0	0	0	0	0	0	0	0	0	0	0	NA	0	0	0	0	0	0	0	0	0	0	0	0	0	0	0	0	0	0	0	0	0	0	NA	NA
SL2.50ch02	54680423	54680720	Copia-RLX-incomp_Slyco_light-B-G1349-Map20	0	0	0	0	0	0	0	0	0	0	0	0	0	0	0	0	0	0	0	0	0	0	0	0	0	0	0	0	0	0	0	0	0	0	0	0	0	0	0	0	0	0	0	0	0	0
SL2.50ch02	54683321	54683753	Copia-RYX-incomp-chim_Slyco_light-B-P55.20-Map20_reversed(Rider)	0	0	0	0	0	0	0	0	0	0	0	0	0	0	0	0	0	0	0	0	0	0	0	0	0	0	0	0	0	0	0	0	0	0	0	0	0	0	0	0	0	0	0	NA	0	0
SL2.50ch02	54683407	54683613	Copia_BlastSimOnly-RLX-incomp_Slyco_light-B-P85.20-Map20_reversed	0	0	0	0	0	0	0	0	0	0	0	0	0	0	0	0	0	0	0	0	0	0	0	0	0	0	0	0	0	0	0	0	0	0	0	0	0	0	0	0	0	0	0	NA	0	0
SL2.50ch02	54683407	54683613	Copia_BlastSimOnly-RSX-incomp-chim_Slyco_light-B-G237-Map20_reversed	0	0	0	0	0	0	0	0	0	0	0	0	0	0	0	0	0	0	0	0	0	0	0	0	0	0	0	0	0	0	0	0	0	0	0	0	0	0	0	0	0	0	0	NA	0	0
SL2.50ch02	54683407	54683613	Copia-RLX-comp_Slyco_light-B-G1251-Map20(Rider)	0	0	0	0	0	0	0	0	0	0	0	0	0	0	0	0	0	0	0	0	0	0	0	0	0	0	0	0	0	0	0	0	0	0	0	0	0	0	0	0	0	0	0	NA	0	0
SL2.50ch02	54683407	54683613	Copia-RLX-incomp_Slyco_light-B-P94.304-Map7	0	0	0	0	0	0	0	0	0	0	0	0	0	0	0	0	0	0	0	0	0	0	0	0	0	0	0	0	0	0	0	0	0	0	0	0	0	0	0	0	0	0	0	NA	0	0
SL2.50ch02	54683407	54683613	Copia-RLX-incomp_Slyco_light-B-R1429-Map5	0	0	0	0	0	0	0	0	0	0	0	0	0	0	0	0	0	0	0	0	0	0	0	0	0	0	0	0	0	0	0	0	0	0	0	0	0	0	0	0	0	0	0	NA	0	0
SL2.50ch02	54765189	54765878	Gypsy-RLX-incomp-chim_Slyco_light-B-G94-Map20	0	0	0	0	0	0	0	0	0	0	0	0	0	0	0	0	0	NA	NA	NA	NA	NA	NA	NA	NA	NA	NA	NA	NA	NA	NA	NA	NA	NA	NA	0	NA	NA	1	NA	1	1	NA	NA	NA	NA
SL2.50ch02	54797903	54798122	Copia-RYX-incomp-chim_Slyco_light-B-P55.20-Map20_reversed(Rider)	0	0	0	0	0	0	0	0	0	0	0	0	0	0	0	0	0	0	0	0	0	0	0	0	0	0	0	0	0	0	0	0	0	0	0	0	0	0	0	0	0	0	0	0	0	0
SL2.50ch02	54837091	54837495	Copia_BlastSimOnly-RLX-incomp_Slyco_light-B-R1066-Map7	0	0	0	0	0	0	0	0	0	0	0	0	0	0	0	0	0	0	0	0	0	0	0	0	0	0	0	0	0	0	0	0	0	0	0	0	0	0	0	0	0	0	0	1	0	0
SL2.50ch02	54970237	54970618	Gypsy-RLX-incomp-chim_Slyco_light-B-R1340-Map20_reversed	0	0	0	0	0	0	0	0	0	0	0	0	0	0	0	0	0	0	0	0	0	0	0	0	0	0	0	0	0	0	0	0	0	0	0	0	0	0	0	0	0	0	0	0	0	0
SL2.50ch02	54970313	54970517	Gypsy-RLX-incomp-chim_Slyco_light-B-G94-Map20	0	0	0	0	0	0	0	0	0	0	0	0	0	0	0	0	0	0	0	0	0	0	0	0	0	0	0	0	0	0	0	0	0	0	0	0	0	0	0	0	0	0	0	0	0	0
SL2.50ch03	218426	218641	Copia-RYX-incomp-chim_Slyco_light-B-R3874-Map5	0	0	0	0	0	0	0	0	0	0	0	0	0	0	0	0	0	0	0	0	0	0	0	0	0	0	0	0	0	0	0	0	0	0	0	0	0	0	0	0	0	0	0	0	0	0
SL2.50ch03	263457	263693	Copia-RLX-incomp_Slyco_light-B-G1034-Map20_reversed	0	0	0	0	0	0	0	0	0	0	0	0	0	0	0	0	0	0	0	0	0	0	0	0	0	0	0	0	0	0	0	0	0	0	0	0	0	0	0	0	0	0	0	0	0	0
SL2.50ch03	384727	385633	Copia-RLX-incomp_Slyco_light-B-G1034-Map20_reversed	0	0	0	0	0	0	0	0	0	0	0	0	0	0	0	0	0	0	0	0	NA	NA	0	0	0	0	0	0	0	0	0	0	0	1	0	0	0	0	NA	0	0	0	0	1	NA	NA
SL2.50ch03	574471	574830	Copia_BlastSimOnly-RLX-comp_Slyco_light-B-P381.0-Map8	0	0	0	0	0	0	0	0	0	0	0	0	0	1	1	0	0	0	0	0	0	0	0	1	0	0	0	0	0	0	0	0	0	0	0	0	0	0	1	0	1	0	1	1	0	0
SL2.50ch03	574542	574750	Copia_BlastSimOnly-RLX-comp_Slyco_light-B-R2468-Map20	0	0	0	0	0	0	0	0	0	0	0	0	0	1	1	0	0	0	0	0	0	0	0	1	0	0	0	0	0	0	0	0	0	0	0	0	0	0	1	0	1	0	1	1	0	0
SL2.50ch03	574542	574748	Copia_BlastSimOnly-RLX-incomp_Slyco_light-B-P73.0-Map20	0	0	0	0	0	0	0	0	0	0	0	0	0	0	1	0	0	0	0	0	0	0	0	0	0	0	0	0	0	0	0	0	0	0	0	0	0	0	0	0	1	0	0	0	0	0
SL2.50ch03	583442	583649	Copia_BlastSimOnly-RSX-incomp-chim_Slyco_light-B-G237-Map20_reversed	0	0	0	0	0	0	0	0	0	0	0	0	0	0	0	0	0	0	0	0	0	0	0	0	0	0	0	0	0	0	0	0	0	0	0	0	0	0	0	0	0	0	0	0	0	0
SL2.50ch03	583442	583649	Copia-RYX-incomp-chim_Slyco_light-B-P55.20-Map20_reversed(Rider)	0	0	0	0	0	0	0	0	0	0	0	0	0	0	0	0	0	0	0	0	0	0	0	0	0	0	0	0	0	0	0	0	0	0	0	0	0	0	0	0	0	0	0	0	0	0
SL2.50ch03	645442	645765	Copia_BlastSimOnly-RLX-incomp_Slyco_light-B-P85.20-Map20_reversed	0	0	0	0	0	0	0	0	0	0	0	0	0	0	0	0	0	0	0	0	0	0	0	0	0	0	0	0	0	0	0	0	0	0	0	0	0	0	0	0	0	0	0	0	NA	NA
SL2.50ch03	707544	707760	MuDR-DTX-incomp_Slyco_light-B-G1417-Map20_reversed	0	0	0	0	0	0	0	0	0	0	0	0	0	0	0	0	0	0	0	0	0	NA	0	0	NA	0	0	0	0	0	0	0	0	0	0	0	0	0	0	0	0	0	0	0	NA	NA
SL2.50ch03	829029	829272	hAT-DTX-incomp_Slyco_light-B-R2178-Map5_reversed	0	0	0	0	0	0	0	0	0	0	0	0	0	0	0	0	0	0	0	0	0	0	0	0	0	0	0	0	0	0	0	0	0	0	0	0	0	0	0	0	0	0	0	0	0	0
SL2.50ch03	1276177	1276459	Gypsy-RLX-incomp_Slyco_light-B-R5041-Map20_reversed	0	1	0	0	0	0	0	1	0	1	0	1	0	NA	0	0	0	1	0	0	0	0	0	0	0	0	0	0	0	0	0	0	0	0	0	0	0	0	NA	0	0	0	0	NA	0	0
SL2.50ch03	1315192	1315693	Copia-RYX-incomp-chim_Slyco_light-B-P55.20-Map20_reversed(Rider)	0	0	0	0	0	0	0	0	0	0	0	0	0	0	0	0	0	0	0	0	0	NA	0	0	NA	0	0	0	0	0	0	NA	0	1	0	0	0	0	0	0	NA	0	0	0	NA	NA
SL2.50ch03	1519628	1519898	MuDR-DTX-incomp-chim_Slyco_light-B-R1194-Map20	0	0	0	0	0	0	0	0	0	0	0	0	0	0	0	0	0	0	0	0	0	NA	0	0	0	0	0	0	0	0	0	0	0	0	0	0	0	0	0	0	0	0	0	0	0	0
SL2.50ch03	1602804	1603272	Copia-RLX-incomp-chim_Slyco_light-B-G1332-Map19_reversed	0	0	1	0	1	0	1	0	0	0	0	0	0	0	0	0	0	0	0	0	0	NA	0	0	0	0	0	0	0	0	0	0	0	0	0	0	0	0	0	0	0	0	0	0	NA	0
SL2.50ch03	1602896	1603179	Copia-RLX-incomp_Slyco_light-B-R297-Map20_reversed	0	0	1	0	1	0	1	0	0	0	0	0	0	0	1	0	0	0	0	0	0	NA	0	0	0	0	0	0	0	0	0	0	0	0	0	0	0	0	0	0	0	0	0	1	NA	0
SL2.50ch03	1646876	1647699	MuDR-DTX-incomp_Slyco_light-B-R804-Map9_reversed	0	0	0	0	0	0	0	0	0	0	0	0	0	0	1	0	0	0	0	1	0	NA	0	0	0	0	0	0	0	0	0	0	0	0	0	0	0	0	0	0	1	0	0	1	NA	0
SL2.50ch03	1822937	1823436	Gypsy-RLX-incomp-chim_Slyco_light-B-R213-Map7_reversed	0	0	0	0	0	0	0	0	0	0	0	0	0	1	0	0	0	0	0	0	0	NA	0	0	NA	0	0	0	0	0	0	0	0	0	0	NA	0	0	1	0	NA	NA	1	1	NA	NA
SL2.50ch03	1850713	1851366	Gypsy-RYX-incomp-chim_Slyco_light-B-R755-Map20	0	0	0	0	0	0	0	0	0	0	0	0	0	0	0	0	0	0	0	0	0	NA	0	0	0	0	0	0	0	0	0	0	0	1	0	0	0	0	0	0	0	0	0	0	NA	0
SL2.50ch03	2099303	2099781	MuDR-DTX-incomp-chim_Slyco_light-B-R1194-Map20	0	0	0	0	0	0	0	0	0	0	0	0	0	0	1	0	0	0	0	0	0	NA	0	0	0	0	0	0	0	0	0	0	0	0	0	1	0	0	1	0	1	0	0	0	NA	0
SL2.50ch03	2099305	2099583	Gypsy-RLX-incomp-chim_Slyco_light-B-R213-Map7_reversed	0	0	0	0	0	0	0	0	0	0	0	0	0	0	1	0	0	0	0	0	0	NA	0	0	0	0	0	0	0	0	0	0	0	0	0	1	0	0	1	0	0	0	0	1	NA	0
SL2.50ch03	2212880	2213087	Copia_BlastSimOnly-RLX-comp_Slyco_light-B-P381.0-Map8	0	0	0	0	0	0	0	0	0	0	0	0	0	0	0	0	0	0	0	0	0	NA	0	0	0	0	0	0	0	0	0	0	0	0	0	0	0	0	0	0	0	0	0	0	NA	NA
SL2.50ch03	2212880	2213087	Copia_BlastSimOnly-RLX-comp_Slyco_light-B-R2468-Map20	0	0	0	0	0	0	0	0	0	0	0	0	0	0	0	0	0	0	0	0	0	NA	0	0	0	0	0	0	0	0	0	0	0	0	0	0	0	0	0	0	0	0	0	0	NA	NA
SL2.50ch03	2382750	2383205	Gypsy-RLX-incomp-chim_Slyco_light-B-R213-Map7_reversed	0	0	0	0	0	0	0	0	0	0	0	0	0	0	1	0	0	0	0	0	0	NA	0	0	0	0	0	0	0	0	0	0	0	0	0	0	0	0	1	0	1	0	1	1	NA	NA
SL2.50ch03	2676400	2676604	Copia_BlastSimOnly-RLX-comp_Slyco_light-B-R2468-Map20	0	0	0	0	0	0	0	0	0	0	0	0	0	0	0	0	0	0	0	0	0	0	0	0	0	0	0	0	0	0	0	0	0	0	0	0	0	0	0	0	0	0	0	0	NA	0
SL2.50ch03	2779490	2779785	Gypsy-RLX-comp-chim_Slyco_light-B-P72.69-Map6_reversed	0	0	0	0	0	0	0	0	0	0	0	0	0	0	1	0	0	0	0	0	0	NA	0	0	0	0	0	0	0	0	0	0	0	1	0	0	0	0	0	0	0	0	0	0	0	NA
SL2.50ch03	2786510	2787058	Copia-RYX-incomp-chim_Slyco_light-B-R3874-Map5	0	0	0	0	0	0	0	0	0	0	0	0	0	0	1	0	0	NA	NA	NA	NA	NA	NA	NA	0	0	NA	NA	NA	NA	NA	NA	NA	NA	NA	1	NA	NA	1	NA	1	NA	NA	1	NA	NA
SL2.50ch03	2803199	2803509	Gypsy_withOTHER-RLX-incomp_Slyco_light-B-R741-Map20	0	0	0	0	0	0	0	0	0	0	0	0	0	0	0	0	0	0	0	0	0	0	0	0	0	0	0	0	0	0	0	0	0	0	0	0	0	0	0	0	0	0	0	0	0	0
SL2.50ch03	2810989	2811757	Copia-RLX-comp_Slyco_light-B-R1947-Map9	0	0	0	0	0	0	0	0	0	0	0	0	0	0	1	0	0	0	0	0	0	NA	0	0	0	0	0	0	0	0	0	0	0	0	0	1	0	0	NA	0	1	0	1	NA	NA	NA
SL2.50ch03	2823275	2823553	Copia-RLX-comp_Slyco_light-B-R898-Map15	0	0	0	0	0	0	0	0	0	0	0	0	0	0	0	0	0	0	0	0	0	0	0	0	0	0	0	0	0	0	0	0	0	0	0	0	0	0	0	0	0	0	0	0	0	0
SL2.50ch03	2861218	2861573	LINE-RIX-incomp_Slyco_light-B-R2111-Map6_reversed	0	0	0	0	0	0	0	0	0	0	0	0	0	0	0	0	0	0	0	0	0	0	0	0	0	0	0	0	0	0	0	0	0	0	0	0	0	0	0	0	0	0	1	0	NA	NA
SL2.50ch03	2867027	2867476	LINE-RIX-comp_Slyco_light-B-R2390-Map8_reversed	0	0	0	0	0	0	0	0	0	0	0	0	0	0	0	0	0	0	0	0	0	0	0	0	0	0	0	0	0	0	0	0	0	0	0	0	0	0	0	0	0	0	0	0	0	0
SL2.50ch03	2969907	2970113	Copia-RLX-incomp_Slyco_light-B-G1034-Map20_reversed	0	0	0	0	0	0	0	0	0	0	0	0	0	0	0	0	0	0	0	0	0	NA	0	0	0	0	0	0	0	0	0	0	0	0	0	1	0	0	0	0	0	0	0	NA	NA	0
SL2.50ch03	3060862	3061436	Copia_BlastSimOnly-RLX-incomp_Slyco_light-B-P85.20-Map20_reversed	0	0	0	0	0	0	0	0	0	0	0	0	0	0	0	0	0	0	0	0	0	NA	0	0	0	0	0	0	0	0	0	0	0	0	0	0	0	0	1	0	0	0	0	0	NA	0
SL2.50ch03	3061009	3061216	Copia-RYX-incomp-chim_Slyco_light-B-P55.20-Map20_reversed(Rider)	0	0	0	0	0	0	0	0	0	0	0	0	0	0	0	0	0	0	0	0	0	NA	0	0	0	0	0	0	0	0	0	0	0	0	0	1	0	0	0	0	0	0	0	0	NA	0
SL2.50ch03	3087633	3088198	Gypsy-RLX-comp_Slyco_light-B-R40-Map20	0	0	0	0	0	0	0	0	0	0	0	0	0	0	0	0	0	0	0	0	0	NA	0	0	0	0	0	0	0	0	0	0	0	0	0	1	0	0	0	0	0	0	0	0	NA	0
SL2.50ch03	3129431	3130030	Gypsy-RLX-incomp_Slyco_light-B-G1409-Map7	0	0	0	0	0	0	0	0	0	0	0	0	0	0	0	0	0	0	0	0	0	0	0	0	0	0	0	0	0	0	0	0	0	0	0	0	0	0	0	0	0	0	0	1	0	0
SL2.50ch03	3129629	3129836	Gypsy-RLX-comp-chim_Slyco_light-B-G1421-Map5	0	0	0	0	0	0	0	0	0	0	0	0	0	0	0	0	0	0	0	0	0	0	0	0	0	0	0	0	0	0	0	0	0	0	0	0	0	0	0	0	0	0	0	1	0	0
SL2.50ch03	3340125	3340492	hAT-DTX-incomp_Slyco_light-B-R2476-Map12_reversed	0	0	0	0	0	0	0	0	0	0	0	0	0	0	0	0	0	0	0	0	0	0	0	0	0	0	0	0	0	0	0	0	0	0	0	0	0	0	0	0	0	0	0	0	0	0
SL2.50ch03	3369828	3370257	Copia-RLX-incomp_Slyco_light-B-R1957-Map10_reversed	0	0	0	0	0	0	0	0	0	0	0	0	0	0	0	0	0	0	0	0	0	0	0	0	0	0	0	0	0	0	0	0	0	0	0	0	0	0	0	0	0	0	0	0	0	0
SL2.50ch03	3635470	3635728	MuDR-DTX-incomp_Slyco_light-B-G1417-Map20_reversed	0	0	0	0	0	0	0	0	NA	0	0	0	0	0	0	NA	NA	NA	NA	NA	NA	NA	NA	NA	NA	NA	NA	NA	NA	NA	NA	NA	NA	1	NA	NA	NA	NA	NA	NA	1	1	NA	NA	NA	NA
SL2.50ch03	3808396	3808689	Copia-RLX-incomp_Slyco_light-B-R2748-Map7_reversed	0	0	0	0	0	0	0	0	0	0	0	0	0	0	0	0	0	0	0	0	0	NA	0	0	0	0	0	0	0	0	0	0	0	0	0	0	0	0	0	0	0	0	0	1	0	0
SL2.50ch03	3808462	3808754	Copia-RLX-incomp_Slyco_light-B-R1155-Map11	0	0	0	0	0	0	0	0	0	0	0	0	0	0	0	0	0	0	0	0	0	NA	0	0	0	0	0	0	0	0	0	0	0	0	0	0	0	0	0	0	0	0	0	1	0	0
SL2.50ch03	4032578	4033033	hAT-DTX-incomp_Slyco_light-B-R1099-Map20	0	0	0	0	0	0	0	0	NA	0	0	0	0	0	0	NA	NA	NA	NA	NA	NA	NA	NA	NA	NA	NA	NA	NA	NA	NA	NA	NA	NA	NA	NA	1	NA	NA	1	NA	NA	NA	NA	NA	NA	NA
SL2.50ch03	4042552	4043071	Copia_BlastSimOnly-RLX-incomp_Slyco_light-B-P85.20-Map20_reversed	0	0	0	0	0	0	0	0	0	0	0	0	0	0	0	0	0	0	0	NA	0	0	0	0	0	0	0	0	0	0	0	0	0	0	0	0	0	0	0	0	0	0	0	0	0	0
SL2.50ch03	4042663	4042870	Copia-RLX-comp_Slyco_light-B-G1251-Map20(Rider)	0	0	0	0	0	0	0	0	0	0	0	0	0	0	0	0	0	0	0	NA	0	0	0	0	0	0	0	0	0	0	0	0	0	0	0	0	0	0	0	0	0	0	0	0	0	0
SL2.50ch03	4042663	4042870	Copia-RYX-incomp-chim_Slyco_light-B-P55.20-Map20_reversed(Rider)	0	0	0	0	0	0	0	0	0	0	0	0	0	0	0	0	0	0	0	NA	0	0	0	0	0	0	0	0	0	0	0	0	0	0	0	0	0	0	0	0	0	0	0	0	0	0
SL2.50ch03	4067894	4068270	Copia-RLX-comp_Slyco_light-B-G1251-Map20(Rider)	0	0	0	0	0	0	0	0	0	0	0	0	0	0	0	0	0	0	0	0	0	0	0	0	0	0	0	0	0	0	0	0	0	NA	0	NA	0	0	NA	0	NA	0	NA	NA	0	NA
SL2.50ch03	4067950	4068274	Copia-RYX-incomp-chim_Slyco_light-B-P55.20-Map20_reversed(Rider)	0	0	0	0	0	0	0	0	0	0	0	0	0	0	0	0	0	0	0	0	0	0	0	0	0	0	0	0	0	0	0	0	0	NA	0	NA	0	0	NA	0	NA	0	NA	NA	0	NA
SL2.50ch03	4067965	4068365	Copia_BlastSimOnly-RLX-incomp_Slyco_light-B-P85.20-Map20_reversed	0	0	0	0	0	0	0	0	0	0	0	0	0	0	0	0	0	0	0	0	0	0	0	0	0	0	0	0	0	0	0	0	0	NA	0	NA	0	0	NA	0	NA	0	NA	NA	0	NA
SL2.50ch03	4094012	4094580	Copia-RLX-incomp_Slyco_light-B-G1034-Map20_reversed	0	0	0	0	0	0	0	0	0	0	0	0	0	0	0	0	0	0	NA	NA	NA	NA	NA	NA	NA	0	NA	0	0	0	0	0	NA	1	NA	1	NA	0	1	NA	1	NA	1	NA	NA	NA
SL2.50ch03	4094059	4094425	Copia-RLX-incomp-chim_Slyco_light-B-R295-Map20_reversed	0	0	0	0	0	0	0	0	0	0	0	0	0	0	0	0	0	0	NA	NA	NA	NA	NA	NA	NA	0	NA	0	0	0	0	0	NA	1	NA	1	NA	0	1	NA	1	NA	1	NA	NA	NA
SL2.50ch03	4094064	4094564	Copia-RLX-incomp-chim_Slyco_light-B-R315-Map20	0	0	0	0	0	0	0	0	0	0	0	0	0	0	0	0	0	0	NA	NA	NA	NA	NA	NA	NA	0	NA	0	0	0	0	0	NA	1	NA	1	NA	0	1	NA	NA	NA	NA	NA	NA	NA
SL2.50ch03	4171676	4172380	Copia_BlastSimOnly_withOTHER-RLX-incomp_Slyco_light-B-R129-Map18	0	0	0	0	0	0	0	0	0	0	0	0	0	0	0	0	0	0	0	0	0	NA	0	0	0	0	0	0	0	0	0	0	0	0	0	0	0	0	1	0	NA	0	NA	NA	NA	0
SL2.50ch03	4326838	4326848	RYX-incomp-chim_Slyco_light-B-P55.20-Map20_reversed(Rider)	0	0	0	0	0	0	0	0	1	0	0	0	0	0	0	0	0	0	0	0	0	0	0	0	0	0	0	0	0	0	0	0	0	0	0	0	0	0	0	0	0	0	0	0	0	0
SL2.50ch03	4437818	4438322	Gypsy-RYX-incomp-chim_Slyco_light-B-P33.101-Map14	0	0	0	0	0	0	0	0	0	0	0	0	0	0	0	0	0	0	0	0	0	NA	0	0	0	0	0	0	0	0	0	0	0	0	0	0	0	0	1	0	0	0	0	1	NA	NA
SL2.50ch03	4591640	4591983	Gypsy-RLX-incomp_Slyco_light-B-R5019-Map6_reversed	0	0	0	0	0	0	0	0	0	0	0	0	0	0	0	NA	0	0	0	0	0	0	0	0	0	0	0	0	0	0	0	0	0	0	0	0	0	0	NA	0	NA	0	NA	1	0	0
SL2.50ch03	4741247	4741462	Gypsy-RXX-chim_Slyco_light-B-G1410-Map5	0	0	0	0	0	0	0	0	0	0	0	0	0	0	0	0	0	0	0	0	0	0	0	0	0	0	0	0	0	0	0	0	0	0	0	0	0	0	0	0	0	0	1	1	NA	0
SL2.50ch03	4872179	4872387	Copia-RYX-incomp-chim_Slyco_light-B-R3874-Map5	0	0	0	0	0	0	0	0	0	0	0	0	0	0	0	0	0	0	0	0	0	0	0	0	0	0	0	0	0	0	0	0	0	1	0	0	0	0	0	0	0	0	0	0	0	0
SL2.50ch03	5362338	5363115	MuDR-DTX-incomp_Slyco_light-B-R2528-Map6_reversed	0	0	0	0	0	0	0	0	0	0	0	0	0	0	0	0	0	0	0	1	0	NA	0	0	0	0	NA	0	0	0	0	0	0	0	0	0	0	0	NA	0	NA	0	NA	NA	NA	NA
SL2.50ch03	5425034	5425305	Copia_BlastSimOnly-RLX-comp_Slyco_light-B-R2468-Map20	0	0	0	0	0	0	0	0	0	0	0	0	0	0	0	0	0	0	0	0	0	0	0	0	0	0	0	0	0	0	0	0	0	0	0	0	0	0	0	0	0	0	0	0	0	0
SL2.50ch03	5425050	5425261	Copia_BlastSimOnly-RLX-comp_Slyco_light-B-P381.0-Map8	0	0	0	0	0	0	0	0	0	0	0	0	0	0	0	0	0	0	0	0	0	0	0	0	0	0	0	0	0	0	0	0	0	0	0	0	0	0	0	0	0	0	0	0	0	0
SL2.50ch03	5441884	5442335	Copia-RLX-incomp_Slyco_light-B-G1034-Map20_reversed	0	0	0	0	0	0	0	0	0	0	0	0	0	0	0	0	0	0	0	0	0	0	0	0	0	0	0	0	0	0	0	0	0	NA	0	0	0	0	NA	0	NA	0	0	NA	0	0
SL2.50ch03	5821707	5821926	Copia_BlastSimOnly-RLX-incomp_Slyco_light-B-R1066-Map7	0	0	0	0	0	0	0	0	0	0	0	0	0	0	0	0	0	0	0	0	0	NA	0	0	0	0	0	0	0	0	0	0	0	0	0	0	0	0	0	0	0	0	0	0	NA	0
SL2.50ch03	6054275	6054532	Gypsy-RLX-incomp_Slyco_light-B-R1156-Map20_reversed	0	0	0	0	0	0	0	0	0	0	0	0	0	0	0	0	0	0	0	0	0	0	0	0	0	0	0	0	0	0	0	0	0	0	0	0	0	0	1	0	0	0	0	0	0	0
SL2.50ch03	6081543	6081754	MuDR-DTX-incomp-chim_Slyco_light-B-R1194-Map20	0	0	0	0	0	0	0	0	0	0	0	0	0	0	0	0	0	0	0	0	0	0	0	0	0	0	0	0	0	0	0	0	0	0	0	0	0	0	0	0	0	0	1	0	0	0
SL2.50ch03	6122613	6123095	Copia_BlastSimOnly-RLX-comp_Slyco_light-B-R2468-Map20	0	0	0	0	0	0	0	0	0	0	0	0	0	0	0	0	0	0	0	0	0	0	0	0	0	0	0	0	0	0	0	0	0	1	0	0	0	0	1	0	1	0	1	1	0	0
SL2.50ch03	6122769	6123122	Copia_BlastSimOnly-RLX-comp_Slyco_light-B-P381.0-Map8	0	0	0	0	0	0	0	0	0	0	0	0	0	0	0	0	0	0	0	0	0	0	0	0	0	0	0	0	0	0	0	0	0	1	0	0	0	0	1	0	1	0	0	1	0	0
SL2.50ch03	6371963	6372327	Copia-RLX-incomp_Slyco_light-B-P116.203-Map8	0	0	0	0	0	0	0	0	0	0	0	0	0	0	0	0	0	0	0	0	0	1	0	0	0	0	0	0	0	0	0	0	0	0	0	0	0	0	0	0	0	0	0	0	NA	NA
SL2.50ch03	7523205	7523409	Copia-RYX-incomp-chim_Slyco_light-B-P55.20-Map20_reversed(Rider)	0	0	0	0	0	0	0	0	0	0	0	0	0	0	0	0	0	0	0	0	0	NA	0	0	0	0	0	0	0	0	0	0	0	0	0	0	0	0	0	0	0	0	0	0	NA	0
SL2.50ch03	7654868	7655302	Gypsy-RLX-incomp-chim_Slyco_light-B-R213-Map7_reversed	0	0	0	0	0	0	0	0	0	0	0	0	0	0	0	0	0	0	0	0	0	0	0	0	0	0	0	0	0	0	0	0	0	0	0	0	0	0	0	0	1	0	0	0	0	0
SL2.50ch03	7654908	7655345	LINE-RIX-incomp_Slyco_light-B-R3545-Map5	0	0	0	0	0	0	0	0	0	0	0	0	0	0	0	0	0	0	0	0	0	0	0	0	0	0	0	0	0	0	0	0	0	0	0	0	0	0	0	0	1	0	0	0	0	0
SL2.50ch03	7655025	7655509	MuDR-DTX-incomp-chim_Slyco_light-B-R1194-Map20	0	0	0	0	0	0	0	0	0	0	0	0	0	0	0	0	0	0	0	0	0	0	0	0	0	0	0	0	0	0	0	0	0	0	0	0	0	0	0	0	1	0	0	0	0	0
SL2.50ch03	8043233	8043456	Copia-RLX-incomp-chim_Slyco_light-B-G1425-Map7	0	0	0	0	0	0	0	0	0	0	0	0	0	0	0	0	0	0	0	0	0	0	0	0	0	0	0	0	0	0	0	0	0	0	0	0	0	0	0	0	0	0	0	0	0	0
SL2.50ch03	8141351	8141949	Gypsy-RLX-incomp_Slyco_light-B-R2808-Map15	0	0	0	0	1	0	0	0	0	0	0	0	0	0	0	NA	NA	NA	NA	NA	NA	NA	NA	NA	NA	NA	NA	NA	NA	NA	NA	NA	NA	NA	NA	NA	NA	NA	NA	NA	NA	NA	NA	NA	NA	NA
SL2.50ch03	8258842	8259501	Gypsy-RLX-incomp_Slyco_light-B-R652-Map12_reversed	0	0	0	0	1	0	0	0	0	0	0	0	0	0	0	0	0	0	0	0	0	0	0	0	0	0	0	0	0	0	0	0	0	0	0	0	0	0	0	0	0	0	0	0	0	0
SL2.50ch03	8259019	8259343	Gypsy_BlastSimOnly-RLX-incomp_Slyco_light-B-R187-Map6	0	0	0	0	1	0	0	0	0	0	0	0	0	0	0	0	0	0	0	0	0	0	0	0	0	0	0	0	0	0	0	0	0	0	0	0	0	0	0	0	0	0	0	0	0	0
SL2.50ch03	8416194	8416404	Gypsy_BlastSimOnly-RLX-incomp_Slyco_light-B-R403-Map10	0	0	0	0	0	0	0	0	0	0	0	0	0	0	0	0	0	0	0	0	0	0	0	0	0	0	0	0	0	0	0	0	0	0	0	0	0	0	0	0	0	0	0	0	0	0
SL2.50ch03	8416194	8416404	hAT_BlastSimOnly-DTX-incomp_Slyco_light-B-R4501-Map6	0	0	0	0	0	0	0	0	0	0	0	0	0	0	0	0	0	0	0	0	0	0	0	0	0	0	0	0	0	0	0	0	0	0	0	0	0	0	0	0	0	0	0	0	0	0
SL2.50ch03	8430846	8431047	MuDR-DTX-incomp_Slyco_light-B-G1417-Map20_reversed	0	0	0	0	0	0	0	0	0	0	0	0	0	0	0	0	0	0	0	1	0	0	0	0	0	0	0	0	0	0	0	0	0	0	0	0	0	0	0	0	0	0	0	0	0	0
SL2.50ch03	8434771	8434979	Gypsy-RLX-comp_Slyco_light-B-R40-Map20	0	0	0	0	0	0	0	0	0	0	0	0	0	0	0	0	0	0	0	0	0	0	0	0	0	0	0	0	0	0	0	0	0	0	0	0	0	0	0	0	0	0	0	0	0	0
SL2.50ch03	8495837	8496143	Copia-RYX-incomp-chim_Slyco_light-B-G1107-Map20_reversed	0	0	0	0	0	0	0	0	0	0	0	0	0	0	0	0	0	0	0	0	0	0	0	0	0	0	0	0	0	0	0	0	0	0	0	0	0	0	0	0	0	0	0	0	0	0
SL2.50ch03	8495852	8496134	Copia-RYX-incomp-chim_Slyco_light-B-P97.129-Map20	0	0	0	0	0	0	0	0	0	0	0	0	0	0	0	0	0	0	0	0	0	0	0	0	0	0	0	0	0	0	0	0	0	0	0	0	0	0	0	0	0	0	0	0	0	0
SL2.50ch03	8517236	8517441	Gypsy-RLX-incomp-chim_Slyco_light-B-G1447-Map6_reversed	0	0	0	0	0	0	0	0	0	0	0	0	0	0	0	0	0	0	0	0	0	NA	0	0	0	0	0	0	0	0	0	0	0	1	0	0	0	0	0	0	0	0	0	0	NA	NA
SL2.50ch03	8517236	8517441	Gypsy-RYX-incomp-chim_Slyco_light-B-R1759-Map12	0	0	0	0	0	0	0	0	0	0	0	0	0	0	0	0	0	0	0	0	0	NA	0	0	0	0	0	0	0	0	0	0	0	0	0	0	0	0	0	0	0	0	0	0	NA	NA
SL2.50ch03	9207327	9207552	Copia-RYX-incomp-chim_Slyco_light-B-P55.20-Map20_reversed(Rider)	0	0	0	0	0	0	0	0	0	0	0	0	0	0	0	0	0	0	0	0	0	NA	0	0	0	0	0	0	0	0	0	0	0	0	0	0	0	0	0	0	0	0	0	0	NA	NA
SL2.50ch03	9221057	9221268	Gypsy-RYX-incomp-chim_Slyco_light-B-P33.101-Map14	0	0	0	0	0	0	0	0	0	0	0	0	0	0	0	0	0	0	0	0	0	0	0	0	0	0	0	0	0	0	0	0	0	0	0	0	0	0	0	0	0	0	0	0	0	0
SL2.50ch03	9470447	9470760	Gypsy-RLX-comp-chim_Slyco_light-B-P238.69-Map6	0	0	0	0	0	0	0	0	0	0	0	0	0	0	0	0	0	0	0	0	0	NA	0	0	0	0	0	0	0	0	0	0	0	0	0	0	0	0	0	0	0	0	1	0	NA	0
SL2.50ch03	9470549	9470965	Gypsy-RLX-comp-chim_Slyco_light-B-P330.69-Map5_reversed	0	0	0	0	0	0	0	0	0	0	0	0	0	0	0	0	0	0	0	0	0	NA	0	0	0	0	0	0	0	0	0	0	0	0	0	0	0	0	0	0	0	0	0	1	NA	0
SL2.50ch03	9843775	9844152	Gypsy-RYX-incomp-chim_Slyco_light-B-R722-Map20	0	0	0	0	0	0	0	0	0	0	0	0	0	0	0	0	0	0	0	0	0	0	0	0	0	0	0	0	0	0	0	0	0	0	0	0	0	0	0	0	0	0	0	1	0	0
SL2.50ch03	9843893	9844098	Gypsy-RLX-incomp-chim_Slyco_light-B-G1396-Map6_reversed	0	0	0	0	0	0	0	0	0	0	0	0	0	0	0	0	0	0	0	0	0	0	0	0	0	0	0	0	0	0	0	0	0	0	0	0	0	0	0	0	0	0	0	1	0	0
SL2.50ch03	10057242	10057655	Gypsy-RLX-comp-chim_Slyco_light-B-R2177-Map9	0	0	0	0	0	0	0	0	0	0	0	0	0	0	0	0	0	0	0	0	0	0	0	0	0	0	0	0	0	0	0	0	0	0	0	0	0	0	1	0	0	0	0	1	0	0
SL2.50ch03	10057276	10057543	Gypsy-RLX-comp-chim_Slyco_light-B-P330.69-Map5_reversed	0	0	0	0	0	0	0	0	0	0	0	0	0	0	0	0	0	0	0	0	0	0	0	0	0	0	0	0	0	0	0	0	0	0	0	0	0	0	1	0	0	0	0	0	0	0
SL2.50ch03	10057317	10057646	Gypsy-RLX-incomp-chim_Slyco_light-B-G1396-Map6_reversed	0	0	0	0	0	0	0	0	0	0	0	0	0	0	0	0	0	0	0	0	0	0	0	0	0	0	0	0	0	0	0	0	0	0	0	0	0	0	1	0	1	0	0	1	0	0
SL2.50ch03	10057354	10057619	Gypsy-RLX-comp-chim_Slyco_light-B-P72.69-Map6_reversed	0	0	0	0	0	0	0	0	0	0	0	0	0	0	0	0	0	0	0	0	0	0	0	0	0	0	0	0	0	0	0	0	0	0	0	0	0	0	0	0	1	0	0	1	0	0
SL2.50ch03	10145926	10146137	Copia_BlastSimOnly-RLX-incomp_Slyco_light-B-P85.20-Map20_reversed	0	0	0	0	0	0	0	0	0	0	0	0	0	0	0	0	0	0	0	0	0	0	0	0	NA	0	0	0	0	0	0	0	0	0	0	0	0	0	NA	0	NA	0	0	0	0	0
SL2.50ch03	10311312	10311524	Copia-RLX-incomp_Slyco_light-B-R4437-Map7_reversed	0	0	0	0	0	0	0	0	0	0	0	0	0	0	0	0	0	0	0	0	0	0	0	0	0	0	0	0	0	0	0	0	0	0	0	0	0	0	0	0	0	0	0	0	0	0
SL2.50ch03	10926853	10927190	Copia_BlastSimOnly-RLX-comp_Slyco_light-B-R2468-Map20	0	0	0	0	0	0	0	0	0	0	0	0	0	0	0	0	0	0	0	0	0	0	0	0	0	0	0	0	0	0	0	0	0	0	0	0	0	0	0	0	0	0	0	0	0	0
SL2.50ch03	10983811	10984315	LINE_BlastSimOnly-RIX-comp-chim_Slyco_light-B-R396-Map13_reversed	0	0	0	0	0	0	0	0	0	0	0	0	0	0	0	0	0	0	0	0	0	NA	0	0	0	0	0	0	0	0	0	0	0	0	0	0	0	0	0	0	0	0	0	0	NA	NA
SL2.50ch03	11418373	11418580	hAT-DTX-incomp_Slyco_light-B-R828-Map13	0	0	0	0	0	0	0	0	0	0	0	0	0	0	0	0	0	0	NA	0	0	0	0	0	0	0	0	0	0	0	0	0	0	0	0	0	0	0	0	0	0	0	0	0	0	0
SL2.50ch03	12389192	12390005	Gypsy-RLX-incomp_Slyco_light-B-R5041-Map20_reversed	0	0	0	0	0	0	0	0	0	0	0	0	0	0	0	0	0	0	0	0	0	0	0	0	0	0	0	0	0	0	0	0	0	0	0	0	0	0	0	0	0	0	0	0	0	0
SL2.50ch03	12567545	12568370	Gypsy_BlastSimOnly-RLX-incomp_Slyco_light-B-R5374-Map5	0	0	0	0	0	0	0	0	0	0	0	0	0	0	0	0	0	0	0	0	0	0	0	0	0	0	0	0	0	0	0	0	0	0	0	0	0	0	0	0	0	0	0	0	0	0
SL2.50ch03	13012255	13012475	Gypsy-RLX-incomp-chim_Slyco_light-B-R213-Map7_reversed	0	0	0	0	0	0	0	0	0	0	0	0	0	0	0	0	0	0	0	1	0	NA	0	0	0	0	0	0	0	0	0	0	0	0	0	0	0	0	0	0	0	0	0	0	0	0
SL2.50ch03	13221764	13222147	Gypsy-RLX-comp_Slyco_light-B-G1415-Map11	0	0	0	0	0	0	0	0	0	0	0	0	0	0	0	0	0	0	0	0	0	0	0	0	0	0	0	0	0	0	0	0	0	0	0	0	0	0	0	0	0	0	0	0	0	0
SL2.50ch03	13246459	13247297	Gypsy-RLX-incomp_Slyco_light-B-R3403-Map6	0	0	0	0	0	0	0	0	0	0	1	0	0	0	0	0	0	0	0	0	0	NA	1	0	0	0	0	0	0	0	0	0	0	0	0	0	0	0	0	0	0	0	0	0	NA	NA
SL2.50ch03	13250399	13250607	Gypsy-RLX-incomp_Slyco_light-B-R3403-Map6	0	1	0	0	0	0	0	0	0	0	0	0	0	0	0	0	0	0	0	0	0	NA	1	0	0	0	0	0	0	0	1	0	0	0	0	0	0	0	0	0	0	1	0	0	0	NA
SL2.50ch03	13273082	13273288	Gypsy-RLX-incomp_Slyco_light-B-R3403-Map6	0	0	0	0	0	0	0	0	0	0	0	0	0	0	0	0	0	0	0	NA	0	NA	0	0	0	0	1	0	0	0	0	1	0	0	0	0	0	0	0	0	0	0	0	0	NA	NA
SL2.50ch03	13277595	13277807	Gypsy-RLX-comp_Slyco_light-B-G1415-Map11	0	0	0	0	0	0	0	0	0	0	0	0	0	0	0	0	0	0	0	0	0	NA	0	0	0	0	0	0	0	0	0	0	0	0	0	0	0	0	0	0	0	0	0	0	NA	NA
SL2.50ch03	13282770	13282979	Gypsy-RLX-incomp_Slyco_light-B-R3403-Map6	0	0	0	0	0	0	0	0	0	0	0	0	0	0	0	0	0	0	0	0	0	NA	0	0	0	0	0	0	0	0	0	0	0	0	0	0	0	0	0	0	0	0	0	0	NA	NA
SL2.50ch03	13282770	13282979	Gypsy-RYX-incomp-chim_Slyco_light-B-R755-Map20	0	0	0	0	0	0	0	0	0	0	0	0	0	0	0	0	0	0	0	0	0	NA	0	0	0	0	0	0	0	0	0	0	0	0	0	0	0	0	0	0	1	0	0	0	NA	NA
SL2.50ch03	13295063	13295308	Gypsy-RLX-comp_Slyco_light-B-G1415-Map11	0	0	0	0	0	0	0	0	0	0	0	0	0	0	0	0	0	0	0	0	0	NA	0	0	0	0	0	0	0	0	0	0	0	0	0	0	0	0	0	0	0	0	0	0	NA	NA
SL2.50ch03	13310923	13312106	Gypsy-RLX-incomp_Slyco_light-B-R3403-Map6	0	0	0	0	0	0	1	0	0	0	0	0	0	0	0	0	0	0	0	0	0	NA	1	1	0	0	0	0	0	0	1	0	0	NA	1	0	1	0	1	0	0	1	1	0	NA	NA
SL2.50ch03	13318202	13319030	Gypsy-RLX-incomp_Slyco_light-B-R3403-Map6	0	0	0	0	0	0	0	0	0	0	0	0	0	0	0	0	0	0	0	0	0	NA	0	0	0	0	0	0	0	0	0	0	0	0	0	0	0	0	0	0	0	0	0	0	NA	NA
SL2.50ch03	13321935	13323125	Gypsy-RLX-incomp_Slyco_light-B-R3403-Map6	0	0	0	0	0	0	0	0	1	0	0	0	0	0	0	NA	1	NA	NA	NA	NA	NA	NA	NA	NA	NA	NA	NA	NA	NA	NA	NA	NA	NA	NA	NA	NA	NA	NA	NA	NA	NA	NA	NA	NA	NA
SL2.50ch03	13323791	13324544	Gypsy-RLX-incomp_Slyco_light-B-R3403-Map6	0	0	0	0	0	0	0	0	0	0	0	0	0	0	0	0	0	0	0	0	0	NA	0	0	0	0	0	NA	0	0	0	0	0	NA	0	0	0	0	0	0	0	0	0	0	NA	NA
SL2.50ch03	13323800	13324567	Gypsy-RYX-incomp-chim_Slyco_light-B-R755-Map20	0	0	0	0	0	0	0	0	0	0	0	0	0	0	1	0	0	0	0	0	0	NA	0	0	0	0	1	1	1	0	0	0	0	1	0	0	0	0	0	0	1	0	0	0	NA	NA
SL2.50ch03	13327913	13328982	Gypsy-RLX-incomp_Slyco_light-B-R3403-Map6	0	0	0	0	1	0	0	1	0	0	0	0	1	1	0	0	0	0	0	1	0	NA	0	1	1	1	0	1	0	0	0	1	0	0	0	0	0	0	0	1	0	1	1	0	NA	NA
SL2.50ch03	13360195	13360524	Gypsy-RLX-incomp_Slyco_light-B-R3403-Map6	0	0	0	0	0	0	0	0	0	0	0	0	0	0	0	0	0	0	0	0	0	NA	0	0	0	0	0	0	0	0	0	0	0	0	0	NA	0	0	NA	0	NA	0	NA	NA	0	NA
SL2.50ch03	13369623	13370336	Gypsy-RLX-incomp_Slyco_light-B-R3403-Map6	1	0	0	0	0	0	0	0	0	0	0	0	0	0	0	0	0	0	0	0	0	NA	0	0	0	0	0	0	0	0	0	0	0	0	0	0	0	0	0	0	0	0	1	0	NA	NA
SL2.50ch03	13369767	13370284	Gypsy-RYX-incomp-chim_Slyco_light-B-R755-Map20	0	0	0	0	0	0	0	0	0	0	0	0	0	0	0	0	0	0	0	0	0	NA	0	0	1	0	0	0	0	0	0	0	0	0	0	0	0	0	0	0	0	0	0	0	NA	NA
SL2.50ch03	13370579	13371491	Gypsy-RYX-incomp-chim_Slyco_light-B-R755-Map20	0	0	0	0	0	0	0	0	0	0	0	0	0	0	0	0	0	1	0	0	0	NA	0	1	1	0	0	0	0	0	0	0	0	0	0	0	0	0	0	0	0	0	NA	1	NA	NA
SL2.50ch03	15956010	15956779	Gypsy-RYX-incomp-chim_Slyco_light-B-R755-Map20	0	0	0	0	0	0	0	0	0	0	0	0	0	0	0	0	0	0	0	0	0	NA	0	0	0	0	0	0	0	0	0	0	0	0	0	0	0	0	0	0	0	0	0	0	NA	NA
SL2.50ch03	15956683	15957370	Gypsy-RLX-incomp_Slyco_light-B-R3403-Map6	0	0	0	0	0	0	0	0	0	0	0	0	0	0	0	0	0	0	0	0	0	NA	0	0	0	0	0	0	0	0	0	0	0	0	0	0	0	0	0	0	0	0	0	0	NA	NA
SL2.50ch03	15957047	15957523	Gypsy-RYX-incomp-chim_Slyco_light-B-R755-Map20	0	0	0	0	0	0	0	0	0	0	0	0	0	0	0	0	0	0	0	0	0	NA	0	0	0	0	0	0	0	0	0	0	0	0	0	0	0	0	0	0	0	0	0	0	NA	NA
SL2.50ch03	15959275	15959711	Gypsy-RYX-incomp-chim_Slyco_light-B-R755-Map20	0	0	0	0	0	0	0	0	0	0	0	0	0	0	0	0	0	0	0	0	0	NA	0	0	0	0	0	0	0	0	0	0	0	0	0	1	0	0	0	0	0	0	0	0	NA	NA
SL2.50ch03	15960402	15960665	Gypsy-RYX-incomp-chim_Slyco_light-B-R755-Map20	0	0	0	0	0	0	0	0	0	0	0	0	0	0	0	0	0	0	0	0	0	NA	0	0	0	0	0	0	0	0	0	0	0	0	0	0	0	0	0	0	0	0	0	0	NA	0
SL2.50ch03	15971552	15971924	Gypsy-RYX-incomp-chim_Slyco_light-B-R755-Map20	0	0	0	0	0	0	0	0	0	0	0	0	0	0	0	0	0	0	0	0	0	NA	0	0	0	0	0	0	0	0	0	0	0	0	0	0	0	0	0	0	0	0	0	0	NA	NA
SL2.50ch03	15972020	15973144	Gypsy-RYX-incomp-chim_Slyco_light-B-R755-Map20	0	0	0	0	0	0	0	0	0	0	0	0	0	0	0	0	0	0	0	0	0	NA	0	0	0	0	0	0	0	0	0	0	0	0	0	0	0	0	0	0	0	0	0	0	NA	NA
SL2.50ch03	16004754	16005054	Gypsy-RLX-comp_Slyco_light-B-G1415-Map11	0	0	0	0	0	0	0	0	0	0	0	0	0	0	0	0	0	0	0	0	0	0	0	0	0	0	0	0	0	0	0	0	0	0	0	NA	0	0	0	0	NA	0	0	0	NA	0
SL2.50ch03	16021980	16022672	Gypsy-RLX-incomp_Slyco_light-B-G1436-Map5	0	0	0	0	0	0	0	0	0	0	0	0	0	0	0	0	0	0	0	0	0	NA	0	0	0	0	0	0	0	0	0	0	0	0	0	NA	NA	0	0	0	NA	0	0	0	0	0
SL2.50ch03	16206775	16207185	Gypsy-RYX-incomp-chim_Slyco_light-B-G1360-Map20	0	0	0	0	0	0	0	0	0	0	0	0	0	0	0	0	0	0	0	0	0	0	0	0	0	0	0	0	0	0	0	0	0	0	0	0	0	0	0	0	0	0	0	1	0	0
SL2.50ch03	16287446	16287665	Gypsy-RLX-incomp_Slyco_light-B-R3403-Map6	0	0	0	0	0	0	0	0	0	0	0	0	0	0	0	0	0	0	0	0	0	NA	1	0	0	0	0	0	0	0	0	0	0	0	0	0	0	0	1	0	0	0	0	0	NA	0
SL2.50ch03	16290487	16291254	Gypsy-RYX-incomp-chim_Slyco_light-B-R755-Map20	0	0	0	0	0	0	0	0	0	0	0	0	0	0	0	0	0	0	0	0	0	0	0	0	0	0	0	0	0	0	0	0	0	0	0	0	0	0	0	0	0	0	0	0	0	0
SL2.50ch03	16291017	16291227	Gypsy-RLX-incomp_Slyco_light-B-R3403-Map6	0	0	0	0	0	0	0	0	0	0	0	0	0	0	0	0	0	0	0	0	0	0	0	0	0	0	0	0	0	0	0	0	0	0	0	0	0	0	0	0	0	0	0	0	0	0
SL2.50ch03	16306635	16307668	Gypsy-RLX-incomp_Slyco_light-B-R3403-Map6	0	0	0	0	0	0	0	0	0	0	0	0	0	0	0	0	0	0	0	0	0	NA	0	0	0	0	0	0	0	0	0	0	0	1	0	0	0	0	0	0	0	0	1	0	NA	0
SL2.50ch03	16306705	16307510	Gypsy-RYX-incomp-chim_Slyco_light-B-R755-Map20	0	0	0	0	0	0	0	0	0	0	0	0	0	0	0	0	0	0	0	0	0	NA	0	0	0	0	0	0	0	0	0	0	0	0	0	0	0	0	1	0	0	0	0	0	NA	0
SL2.50ch03	16311657	16312233	Gypsy-RYX-incomp-chim_Slyco_light-B-R755-Map20	0	0	0	0	0	0	0	0	0	0	0	0	0	0	0	1	0	0	0	0	0	NA	0	0	0	0	0	0	0	0	0	0	0	0	0	0	0	0	0	0	0	0	0	0	NA	NA
SL2.50ch03	16312251	16312648	Gypsy-RLX-incomp_Slyco_light-B-R3403-Map6	0	0	0	0	0	0	0	0	0	0	0	0	0	0	0	0	NA	0	0	0	0	NA	0	0	0	0	0	0	0	0	0	0	0	0	0	0	0	0	0	0	0	0	0	0	NA	0
SL2.50ch03	16321248	16321466	Gypsy-RLX-incomp_Slyco_light-B-R3403-Map6	1	0	0	0	0	NA	0	1	0	0	NA	0	0	0	0	NA	0	1	0	1	1	0	0	0	NA	NA	0	NA	0	NA	0	0	0	0	NA	0	0	NA	0	1	0	1	1	0	0	0
SL2.50ch03	16327618	16327829	Gypsy-RLX-incomp_Slyco_light-B-R3403-Map6	0	0	0	0	0	0	0	0	0	0	0	0	0	0	0	0	0	1	0	0	0	0	0	0	0	0	0	0	0	0	0	0	0	1	0	0	0	0	0	0	0	0	0	0	0	0
SL2.50ch03	16327618	16327829	Gypsy-RYX-incomp-chim_Slyco_light-B-R755-Map20	0	0	0	0	0	0	0	0	0	0	0	0	0	0	0	0	0	0	0	0	0	0	0	0	0	0	0	0	0	0	0	0	0	1	0	0	0	0	0	0	0	0	0	0	0	0
SL2.50ch03	16493629	16493848	Gypsy-RLX-comp_Slyco_light-B-G1415-Map11	0	0	0	0	0	0	0	0	0	0	0	0	0	0	0	0	0	0	0	0	0	0	0	0	0	0	0	0	0	0	0	0	0	0	0	0	0	0	0	0	0	0	0	0	0	NA
SL2.50ch03	16644282	16644492	Gypsy-RLX-incomp_Slyco_light-B-R980-Map10_reversed	0	0	0	0	0	0	0	0	0	0	0	0	0	0	0	0	0	0	0	1	0	0	0	0	0	0	0	0	0	0	0	0	0	0	0	0	0	0	0	0	0	0	0	0	NA	0
SL2.50ch03	16704557	16705378	LINE-RIX-incomp_Slyco_light-B-R2111-Map6_reversed	0	0	0	0	0	0	0	0	0	0	0	0	0	0	0	0	0	0	0	0	0	NA	0	0	0	0	0	0	0	0	0	0	0	0	0	0	0	0	0	0	0	0	0	0	NA	NA
SL2.50ch03	17748687	17748928	Gypsy-RLX-comp_Slyco_light-B-G1415-Map11	0	0	0	0	0	0	0	0	0	0	0	0	0	0	0	0	0	0	0	0	0	0	0	0	0	0	0	0	0	0	0	0	0	0	0	NA	0	0	NA	0	NA	0	NA	NA	0	NA
SL2.50ch03	17889532	17889746	Gypsy-RLX-incomp-chim_Slyco_light-B-G1416-Map20_reversed	0	0	NA	0	0	0	NA	0	0	0	0	0	0	0	0	0	0	0	0	0	0	0	0	0	0	0	0	0	0	0	0	0	0	0	0	0	0	0	0	0	1	0	1	1	0	0
SL2.50ch03	18207187	18208001	Copia-RLX-incomp-chim_Slyco_light-B-R295-Map20_reversed	0	0	0	0	0	0	0	0	0	0	0	0	0	0	0	0	0	0	0	0	NA	NA	0	0	0	0	0	0	0	0	0	0	0	0	0	1	0	0	1	0	NA	0	1	0	NA	NA
SL2.50ch03	18207241	18208007	Copia_withOTHER-RLX-incomp_Slyco_light-B-R4185-Map7_reversed	0	0	0	0	0	0	0	0	0	0	0	0	0	0	0	0	0	0	0	0	NA	NA	0	0	0	0	0	0	0	0	0	0	0	0	0	1	0	0	1	0	NA	0	1	1	NA	NA
SL2.50ch03	18301819	18302022	Copia-RLX-incomp_Slyco_light-B-R66-Map20_reversed	0	0	0	0	0	0	0	0	0	0	0	0	0	0	0	0	0	0	0	0	0	0	0	0	0	0	0	0	0	0	0	0	0	0	0	0	0	0	0	0	0	0	0	0	0	0
SL2.50ch03	18623912	18624276	Copia-RLX-comp_Slyco_light-B-R898-Map15	0	0	0	0	0	0	0	0	0	0	0	0	0	0	0	0	0	0	0	0	0	0	0	0	0	0	0	0	0	0	0	0	0	0	0	0	0	0	0	0	0	0	0	0	0	0
SL2.50ch03	18747988	18748213	LINE-RIX-incomp-chim_Slyco_light-B-R3539-Map9	0	0	0	0	0	0	0	0	0	0	0	0	0	0	0	0	0	0	0	0	0	NA	0	0	0	0	0	0	0	0	1	0	0	NA	0	0	0	0	0	0	0	0	0	0	0	0
SL2.50ch03	18818074	18818297	Gypsy-RLX-incomp_Slyco_light-B-G1445-Map20	0	0	0	0	0	0	0	0	0	0	0	0	0	0	0	0	0	0	0	0	0	0	0	0	0	0	0	0	0	0	0	0	0	NA	0	0	0	0	0	0	0	0	0	0	NA	NA
SL2.50ch03	18938256	18938531	LINE-RIX-incomp_Slyco_light-B-R2111-Map6_reversed	0	0	0	0	NA	0	0	0	0	0	0	0	0	0	NA	0	0	0	0	NA	0	0	0	0	0	0	0	0	NA	0	0	0	0	0	0	1	0	0	0	0	0	0	1	0	0	0
SL2.50ch03	18938584	18938917	Copia-RLX-incomp_Slyco_light-B-G1349-Map20	0	0	0	0	NA	0	0	0	0	0	0	0	0	0	NA	0	0	0	0	NA	0	0	0	0	0	0	0	0	NA	0	0	0	0	1	0	0	0	0	0	0	0	0	0	0	0	0
SL2.50ch03	19714218	19714433	Gypsy-RLX-incomp_Slyco_light-B-G1199-Map5	0	0	0	0	0	0	0	0	0	0	0	0	0	0	0	0	0	0	0	0	0	0	0	0	0	0	0	0	0	0	0	0	0	0	0	NA	0	0	0	0	NA	0	0	0	0	0
SL2.50ch03	19861963	19862230	Gypsy_BlastSimOnly-RLX-incomp_Slyco_light-B-R4589-Map5_reversed	0	0	0	0	1	0	0	0	0	0	0	0	0	0	0	0	0	0	0	1	0	NA	0	0	0	0	0	0	NA	0	0	0	0	0	0	0	NA	0	0	0	NA	0	0	1	NA	NA
SL2.50ch03	19861964	19862330	Gypsy-RLX-incomp_Slyco_light-B-R5041-Map20_reversed	0	0	0	0	1	0	0	0	0	0	0	0	0	0	0	0	0	0	0	1	0	NA	0	0	0	0	0	0	1	0	0	0	0	0	0	0	1	0	0	0	1	0	0	1	NA	NA
SL2.50ch03	20105198	20105609	Copia-RLX-incomp_Slyco_light-B-R55-Map6	0	0	0	0	0	0	0	0	0	0	0	0	0	0	0	0	0	0	0	0	0	0	0	0	0	0	0	0	0	NA	0	0	0	0	0	0	0	0	0	0	0	0	0	0	0	NA
SL2.50ch03	20723926	20724131	Gypsy-RLX-incomp-chim_Slyco_light-B-G1420-Map10_reversed	0	0	0	0	0	0	1	0	0	0	0	0	0	0	0	0	0	0	0	0	0	0	0	0	0	0	0	0	0	0	0	0	0	0	0	0	0	0	0	0	0	0	0	0	0	0
SL2.50ch03	20908104	20908576	Gypsy_BlastSimOnly-RLX-incomp_Slyco_light-B-R4187-Map6	0	0	0	0	0	0	0	0	0	0	0	0	0	0	0	0	0	0	0	0	0	0	0	0	0	0	0	0	0	0	0	0	0	0	0	0	0	0	0	0	0	0	0	0	NA	NA
SL2.50ch03	21094755	21095629	Gypsy-RLX-incomp_Slyco_light-B-R951-Map9_reversed	0	0	0	0	0	0	0	0	0	0	0	0	0	0	0	0	0	0	0	0	0	0	0	0	0	0	0	0	0	0	0	0	0	0	0	0	0	0	0	0	0	0	0	0	NA	NA
SL2.50ch03	21248418	21248636	Gypsy-RLX-incomp_Slyco_light-B-R5019-Map6_reversed	0	0	0	0	0	0	0	0	0	0	0	0	0	0	0	NA	0	0	0	0	0	0	0	0	0	0	0	0	0	0	0	0	0	0	0	0	0	0	0	0	0	0	0	0	0	0
SL2.50ch03	21639746	21639966	LINE-RIX-incomp-chim_Slyco_light-B-R3539-Map9	0	0	0	0	0	0	0	0	0	0	0	0	0	0	0	0	0	0	0	0	0	0	0	0	0	0	0	1	0	0	0	0	0	0	0	0	0	0	0	0	0	0	0	0	0	0
SL2.50ch03	21640359	21640992	MuDR-DTX-incomp-chim_Slyco_light-B-R1194-Map20	0	0	0	0	0	0	0	NA	0	0	0	0	0	0	0	0	0	0	0	0	0	0	0	0	0	0	0	0	NA	0	0	0	0	0	0	0	0	0	0	0	0	0	1	0	0	0
SL2.50ch03	21641783	21642229	Gypsy_BlastSimOnly_withOTHER-RLX-incomp_Slyco_light-B-R3619-Map8	0	1	0	0	0	0	0	0	0	0	0	0	0	0	0	0	0	0	0	0	0	NA	0	0	0	0	0	0	0	0	0	0	0	0	0	0	0	0	0	0	0	0	0	0	NA	NA
SL2.50ch03	23042278	23043372	Gypsy-RLX-incomp-chim_Slyco_light-B-R216-Map6	0	0	0	0	0	0	0	0	0	0	0	0	0	0	0	0	0	0	0	0	0	0	0	0	0	0	0	0	0	0	0	0	0	0	0	NA	0	0	1	0	NA	0	NA	NA	NA	0
SL2.50ch03	23042373	23043375	Gypsy-RLX-comp-chim_Slyco_light-B-G1404-Map6	0	0	0	0	0	0	0	0	0	0	0	0	0	0	0	0	0	0	0	0	0	0	0	0	0	0	0	0	0	0	0	0	0	0	0	NA	0	0	NA	0	NA	0	NA	1	NA	0
SL2.50ch03	23923595	23924057	Gypsy_BlastSimOnly-RLX-incomp_Slyco_light-B-R1079-Map6	0	0	0	0	0	0	0	0	0	0	0	0	0	0	0	0	0	0	0	0	0	NA	0	0	0	0	0	0	0	0	0	0	0	0	0	0	0	0	0	0	0	0	0	0	0	0
SL2.50ch03	23923680	23923894	MuDR-DTX-incomp-chim_Slyco_light-B-R1194-Map20	0	0	0	0	0	0	0	0	0	0	0	0	0	0	0	0	0	0	0	0	0	NA	0	0	0	0	0	0	0	0	0	0	0	0	0	0	0	0	0	0	0	0	0	0	0	0
SL2.50ch03	23931925	23932139	Gypsy-RLX-incomp_Slyco_light-B-R528-Map20	0	0	0	0	0	0	0	0	0	0	0	0	0	0	0	0	0	0	0	0	0	0	0	0	0	0	0	0	0	0	0	0	0	0	0	0	0	0	0	0	0	0	0	0	0	0
SL2.50ch03	24494563	24494876	Copia-RYX-incomp-chim_Slyco_light-B-P164.20-Map11	0	0	0	0	0	0	0	0	0	0	0	0	0	0	0	0	0	0	0	0	0	0	0	0	0	0	0	0	0	0	0	0	0	0	0	0	0	0	0	0	0	0	0	0	0	0
SL2.50ch03	24972924	24973133	Gypsy-RLX-incomp_Slyco_light-B-R5041-Map20_reversed	0	0	0	0	0	0	0	0	0	0	0	0	0	0	0	0	0	0	0	0	0	NA	0	0	0	0	0	0	0	0	0	0	0	0	0	0	0	0	0	0	1	0	0	0	NA	NA
SL2.50ch03	25000489	25001413	Gypsy-RLX-incomp_Slyco_light-B-R3550-Map8	0	0	0	0	0	0	0	0	0	0	0	0	0	0	0	0	0	0	0	0	0	NA	0	1	0	0	0	0	0	0	0	0	0	0	0	0	0	0	0	0	0	0	0	0	NA	NA
SL2.50ch03	25128010	25128216	Copia-RLX-incomp-chim_Slyco_light-B-R5742-Map11_reversed	0	0	0	0	0	0	0	0	0	0	0	0	0	0	0	0	0	0	0	0	0	NA	0	0	0	0	0	0	0	0	0	0	0	0	0	0	0	0	0	0	0	0	0	0	NA	NA
SL2.50ch03	25128010	25128216	Copia-RLX-incomp_Slyco_light-B-R5043-Map13_reversed	0	0	0	0	0	0	0	0	0	0	0	0	0	0	0	0	0	0	0	0	0	NA	0	0	0	0	0	0	0	0	0	0	0	0	0	0	0	0	0	0	0	0	1	1	NA	NA
SL2.50ch03	25128010	25128216	Gypsy-RYX-incomp-chim_Slyco_light-B-R1781-Map6_reversed	0	0	0	0	0	0	0	0	0	0	0	0	0	0	0	0	0	0	0	0	0	NA	0	0	0	0	0	0	0	0	0	0	0	0	0	0	0	0	0	0	1	0	0	0	NA	NA
SL2.50ch03	25227435	25228587	LINE-RIX-incomp_Slyco_light-B-R916-Map6	0	0	0	0	0	0	0	0	0	0	0	0	0	0	0	0	NA	0	NA	0	0	NA	NA	0	0	0	1	0	0	0	0	0	0	0	0	0	0	NA	0	0	NA	NA	0	0	NA	NA
SL2.50ch03	25334520	25334729	Gypsy-RLX-incomp_Slyco_light-B-R5041-Map20_reversed	0	0	0	0	0	0	0	0	0	0	0	0	0	0	0	0	0	0	0	0	0	NA	0	0	0	0	0	0	0	0	0	0	0	0	0	1	0	0	1	0	1	0	0	1	NA	NA
SL2.50ch03	25411619	25412680	LINE-RIX-incomp_Slyco_light-B-R2111-Map6_reversed	0	0	0	0	0	0	0	0	0	0	0	0	0	0	0	0	0	0	0	1	0	NA	0	0	0	0	0	0	0	0	0	0	0	0	0	NA	0	0	0	0	NA	0	0	0	NA	NA
SL2.50ch03	25968103	25968322	LINE-RIX-incomp_Slyco_light-B-R2111-Map6_reversed	0	0	0	0	0	0	0	0	0	1	0	0	0	0	0	0	0	0	0	0	0	NA	0	0	0	0	0	0	0	0	0	0	0	0	0	0	0	0	0	1	1	0	0	0	NA	0
SL2.50ch03	25997993	25998318	LINE-RIX-incomp_Slyco_light-B-R2111-Map6_reversed	0	0	0	0	0	0	0	0	0	NA	0	0	0	0	0	0	0	0	0	0	0	NA	0	0	0	0	0	0	0	0	0	0	0	0	0	0	0	0	0	0	0	0	0	0	NA	NA
SL2.50ch03	26182316	26182713	Gypsy-RLX-comp-chim_Slyco_light-B-P238.69-Map6	0	0	0	0	NA	0	0	0	0	0	0	0	0	0	NA	0	0	0	0	0	0	0	0	0	0	0	0	0	NA	0	0	0	0	0	0	0	0	0	0	0	0	0	0	0	0	0
SL2.50ch03	26787092	26787308	Gypsy-RLX-incomp_Slyco_light-B-R5041-Map20_reversed	0	0	0	0	0	0	0	0	0	0	0	0	0	0	0	0	0	0	0	0	0	0	0	0	0	0	0	0	0	0	0	0	0	0	0	0	0	0	1	0	1	0	0	0	0	0
SL2.50ch03	27012897	27013103	Copia-RYX-incomp-chim_Slyco_light-B-P164.20-Map11	0	0	0	0	0	0	0	0	0	0	0	0	0	0	0	0	0	0	0	0	0	0	0	0	0	0	0	0	0	0	0	0	0	0	0	0	0	0	0	0	0	0	0	0	0	0
SL2.50ch03	27012897	27013103	Copia-RYX-incomp-chim_Slyco_light-B-R3874-Map5	0	0	0	0	0	0	0	0	0	0	0	0	0	0	0	0	0	0	0	0	0	0	0	0	0	0	0	0	0	0	0	0	0	0	0	0	0	0	0	0	0	0	0	0	0	0
SL2.50ch03	27671283	27671635	Copia-RYX-incomp-chim_Slyco_light-B-R3874-Map5	0	0	0	0	0	0	0	0	0	0	0	0	0	0	0	0	0	0	0	0	0	0	0	0	0	0	0	0	0	0	0	0	0	0	0	0	0	0	0	0	0	0	0	0	0	0
SL2.50ch03	28464809	28465015	Gypsy-RLX-incomp_Slyco_light-B-R5041-Map20_reversed	0	0	0	0	0	0	0	0	0	0	0	0	0	0	0	0	0	0	0	0	0	0	0	0	0	0	0	0	0	0	0	0	0	0	0	0	0	0	1	0	0	0	0	0	0	NA
SL2.50ch03	28679879	28680373	Gypsy-RLX-incomp_Slyco_light-B-R198-Map6	0	0	0	0	0	0	0	0	0	0	0	0	0	0	0	0	0	0	0	0	0	NA	0	0	0	0	0	0	0	0	0	0	0	0	0	0	0	0	0	0	0	0	0	0	0	NA
SL2.50ch03	28936173	28936390	Gypsy_BlastSimOnly-RLX-incomp_Slyco_light-B-R4187-Map6	0	0	0	0	0	0	0	0	0	0	0	0	0	0	0	0	0	0	0	0	0	0	0	0	0	0	0	0	0	0	0	0	0	1	0	1	0	0	0	0	1	0	1	1	NA	NA
SL2.50ch03	28936173	28936390	Gypsy-RLX-incomp_Slyco_light-B-R951-Map9_reversed	0	0	0	0	0	0	0	0	0	0	0	0	0	0	0	0	0	0	0	0	0	0	0	0	0	0	0	0	0	0	0	0	0	1	0	1	0	0	0	0	1	0	1	1	NA	NA
SL2.50ch03	29295065	29295464	LINE-RIX-incomp-chim_Slyco_light-B-R3539-Map9	0	0	0	0	NA	0	0	0	0	0	0	0	0	0	NA	0	0	0	0	0	0	0	0	0	0	0	0	0	NA	0	0	0	0	0	0	0	0	0	1	0	0	0	0	1	0	0
SL2.50ch03	29638311	29638525	Copia-RLX-incomp-chim_Slyco_light-B-R5742-Map11_reversed	0	0	0	0	0	0	0	0	0	0	0	0	0	0	0	0	0	0	0	0	0	NA	0	0	0	0	NA	0	0	0	0	0	0	0	0	0	0	0	0	0	0	0	0	0	0	NA
SL2.50ch03	29638311	29638525	Copia-RLX-incomp_Slyco_light-B-R5043-Map13_reversed	0	0	0	0	0	0	0	0	0	0	0	0	0	0	1	0	0	0	0	0	0	NA	0	0	0	0	NA	0	0	0	0	0	0	0	0	0	0	0	0	0	1	0	1	0	0	NA
SL2.50ch03	29638311	29638525	Gypsy-RYX-incomp-chim_Slyco_light-B-R1781-Map6_reversed	0	0	0	0	0	0	0	0	0	0	0	0	0	0	1	0	0	0	0	0	0	NA	0	0	0	0	1	0	0	0	0	0	0	0	0	0	0	0	0	0	0	0	1	0	0	NA
SL2.50ch03	30286494	30287355	Gypsy_BlastSimOnly-RLX-incomp_Slyco_light-B-R4589-Map5_reversed	0	0	0	0	0	0	0	0	0	0	0	0	0	0	0	0	0	0	0	0	0	0	0	0	0	0	0	0	0	0	0	0	0	0	0	0	0	0	0	0	0	0	0	0	0	0
SL2.50ch03	31622238	31622456	Copia-RLX-incomp_Slyco_light-B-G1034-Map20_reversed	0	0	0	0	0	0	0	0	0	0	0	0	0	0	0	0	0	0	0	0	0	0	NA	0	0	0	0	0	0	0	0	0	0	0	0	0	0	0	0	0	0	0	0	0	0	0
SL2.50ch03	32168902	32169132	Copia-RLX-incomp_Slyco_light-B-R4437-Map7_reversed	0	0	0	0	0	0	0	0	0	0	0	0	0	0	0	0	0	0	0	0	0	NA	0	0	0	0	0	0	0	0	0	0	0	0	0	0	0	0	0	0	0	0	0	0	NA	0
SL2.50ch03	32246909	32247191	Copia-RYX-incomp-chim_Slyco_light-B-G1242-Map20	0	0	0	0	0	0	0	0	0	0	0	0	0	0	0	0	0	0	0	0	0	0	0	0	0	0	0	0	0	0	0	0	0	0	0	0	0	0	0	0	0	0	0	0	0	0
SL2.50ch03	32523395	32524163	Copia-RLX-incomp_Slyco_light-B-G1257-Map9	0	0	0	0	0	0	0	0	0	0	0	0	0	0	0	0	0	0	0	0	0	0	0	0	0	0	0	0	0	0	0	0	0	0	0	0	0	0	0	0	0	0	0	0	0	0
SL2.50ch03	32586691	32586904	Gypsy_BlastSimOnly-RLX-incomp_Slyco_light-B-R896-Map7	0	0	0	0	0	0	0	0	0	0	0	0	0	0	0	0	0	0	0	0	0	0	0	0	0	0	0	0	0	0	0	0	0	0	0	0	0	0	0	0	0	0	0	0	0	0
SL2.50ch03	32879588	32879812	LINE-RIX-comp_Slyco_light-B-G828-Map5_reversed	0	0	0	0	0	0	0	1	0	0	0	0	0	0	0	0	0	0	0	0	0	NA	0	0	0	0	0	0	0	0	0	0	0	0	0	0	0	0	0	0	0	0	0	0	0	0
SL2.50ch03	33165086	33165416	Gypsy-RLX-incomp-chim_Slyco_light-B-R213-Map7_reversed	0	0	0	0	0	0	0	0	0	0	0	0	0	0	0	0	0	0	0	0	0	0	0	0	0	0	0	0	0	0	0	0	0	0	0	0	0	0	0	0	0	0	0	0	0	0
SL2.50ch03	33165168	33165522	Copia-RYX-incomp-chim_Slyco_light-B-R3874-Map5	0	0	0	0	0	0	0	0	0	0	0	0	0	0	0	0	0	0	0	0	0	0	0	0	0	0	0	0	0	0	0	0	0	0	0	0	0	0	0	0	0	0	0	0	0	0
SL2.50ch03	33557294	33557809	Gypsy-RLX-incomp_Slyco_light-B-R379-Map12	0	0	0	0	0	0	0	0	0	0	0	0	0	0	0	0	0	0	0	0	0	0	0	0	0	0	0	0	0	0	0	0	0	0	0	0	0	0	0	0	0	0	0	0	0	0
SL2.50ch03	33856356	33857265	LINE_BlastSimOnly-RIX-comp-chim_Slyco_light-B-R396-Map13_reversed	0	0	0	0	0	0	0	0	0	0	0	0	0	0	0	0	0	0	0	0	0	0	0	0	0	0	1	0	0	0	0	0	0	0	0	0	0	0	0	0	0	0	0	0	0	0
SL2.50ch03	33962226	33962639	Copia-RLX-incomp_Slyco_light-B-G1034-Map20_reversed	0	0	0	0	0	0	0	0	0	0	0	0	0	0	0	0	0	0	0	0	0	0	0	0	0	0	0	0	0	0	0	0	0	0	0	0	0	0	0	0	0	0	0	0	0	0
SL2.50ch03	33994126	33994336	Copia-RLX-incomp_Slyco_light-B-R55-Map6	0	0	0	0	0	0	0	0	0	0	0	0	0	0	1	0	0	0	0	0	0	0	0	0	0	0	0	0	0	NA	0	0	0	1	0	0	0	0	0	0	0	0	0	1	NA	0
SL2.50ch03	34242595	34243137	LINE-RIX-comp_Slyco_light-B-R2390-Map8_reversed	0	0	0	0	0	0	0	0	0	0	0	0	0	0	0	0	0	0	0	0	0	0	0	0	0	0	0	0	0	0	0	0	0	0	0	0	0	0	0	0	0	0	0	0	0	0
SL2.50ch03	34811429	34812261	Gypsy-RLX-incomp-chim_Slyco_light-B-R213-Map7_reversed	0	0	0	0	0	0	0	0	0	0	0	0	0	0	0	0	0	0	0	0	0	0	0	0	0	0	0	0	0	0	0	0	0	0	0	1	0	0	0	0	1	0	0	0	0	0
SL2.50ch03	34828447	34828648	Copia-RLX-incomp_Slyco_light-B-G1423-Map20	0	0	0	0	0	0	0	0	0	0	0	0	0	0	0	0	0	0	0	0	0	0	0	0	0	0	0	0	0	0	0	0	0	0	0	0	0	0	0	0	0	0	0	0	0	0
SL2.50ch03	35543817	35544048	Copia_BlastSimOnly-RLX-incomp_Slyco_light-B-P168.261-Map19	0	0	0	0	0	0	0	0	0	0	0	0	0	0	0	0	0	0	0	0	0	0	0	0	0	0	0	0	0	0	0	0	0	0	0	0	0	0	0	0	0	0	0	0	0	0
SL2.50ch03	35543831	35544056	Copia-RLX-incomp_Slyco_light-B-G1266-Map20	0	0	0	0	0	0	0	0	0	0	0	0	0	0	0	0	0	0	0	0	0	0	0	0	0	0	0	0	0	0	0	0	0	0	0	0	0	0	0	0	0	0	0	0	0	0
SL2.50ch03	35775279	35775757	Gypsy_BlastSimOnly-RLX-incomp_Slyco_light-B-G1132-Map5	0	0	0	0	0	0	0	0	0	0	0	0	0	0	0	0	0	0	0	0	0	NA	0	0	0	0	0	0	0	0	0	0	0	0	0	0	0	0	0	0	0	0	0	0	NA	NA
SL2.50ch03	35992074	35992293	Gypsy-RLX-incomp_Slyco_light-B-R82-Map20_reversed	0	0	0	0	0	0	0	0	0	0	0	0	0	0	0	0	0	0	0	0	0	0	0	0	0	0	0	0	0	0	0	0	0	0	0	0	0	0	0	0	0	0	0	0	0	0
SL2.50ch03	36226725	36226940	LINE-RIX-incomp-chim_Slyco_light-B-R3539-Map9	0	0	0	0	0	0	0	0	0	0	0	0	0	0	0	0	0	0	0	0	0	0	0	0	0	0	0	0	0	0	0	0	0	0	0	0	0	0	0	0	0	0	0	0	0	NA
SL2.50ch03	36226839	36227046	Gypsy_BlastSimOnly-RLX-incomp_Slyco_light-B-R3129-Map20_reversed	0	0	0	0	0	0	0	0	0	0	0	0	0	0	0	0	0	0	0	0	0	0	0	0	0	0	0	0	0	0	0	0	0	0	0	1	0	0	0	0	0	0	0	0	0	NA
SL2.50ch03	36228694	36228900	Gypsy-RLX-comp-chim_Slyco_light-B-R2177-Map9	0	0	0	0	0	0	0	0	0	0	0	0	0	0	0	0	0	0	0	0	0	NA	0	0	0	0	0	0	0	0	0	0	0	0	0	0	0	0	0	0	0	0	0	0	0	0
SL2.50ch03	37343551	37343752	Gypsy_BlastSimOnly-RLX-incomp_Slyco_light-B-R3129-Map20_reversed	0	0	0	0	NA	0	0	0	0	0	0	0	0	0	NA	0	0	0	0	0	0	0	0	0	0	0	0	0	NA	0	0	0	0	NA	0	0	0	0	0	0	0	0	0	0	0	0
SL2.50ch03	37388499	37388969	Gypsy_BlastSimOnly-RLX-incomp_Slyco_light-B-R2885-Map6	0	0	0	0	0	0	0	0	0	0	0	0	0	0	0	0	0	0	0	0	0	0	0	0	0	0	0	0	0	0	0	0	0	0	0	0	0	0	1	0	0	0	0	0	0	0
SL2.50ch03	38905846	38906063	Gypsy-RLX-incomp_Slyco_light-B-R897-Map20	0	0	0	0	0	0	0	0	0	0	0	0	0	0	0	0	0	0	0	0	0	0	0	0	0	0	0	0	0	0	0	0	0	0	0	0	0	0	0	0	0	0	0	0	0	0
SL2.50ch03	39170491	39170702	Gypsy-RXX-chim_Slyco_light-B-G1410-Map5	0	0	0	0	0	0	0	0	0	0	0	0	0	0	0	0	0	0	0	0	0	NA	0	0	0	0	0	0	0	0	0	0	0	0	0	0	0	0	0	0	0	0	0	0	NA	NA
SL2.50ch03	39453730	39453944	Copia-RLX-incomp_Slyco_light-B-R5043-Map13_reversed	0	0	0	0	0	0	0	0	0	0	0	0	0	0	0	0	0	0	0	0	0	NA	0	0	0	0	0	0	0	0	0	0	0	0	0	0	0	0	1	0	1	0	0	1	NA	NA
SL2.50ch03	39453730	39453944	Gypsy-RLX-incomp_Slyco_light-B-R1007-Map20	0	0	0	0	0	0	0	0	0	0	0	0	0	0	0	0	0	0	0	0	0	NA	0	0	0	0	0	0	0	0	0	0	0	0	0	0	0	0	NA	0	1	0	0	1	NA	NA
SL2.50ch03	39574153	39574369	Gypsy_BlastSimOnly-RLX-incomp_Slyco_light-B-R49-Map6	0	0	0	0	0	0	0	0	0	0	0	0	0	0	0	0	0	0	0	0	0	NA	0	0	NA	0	0	0	0	0	0	0	0	0	0	0	0	0	0	0	0	0	0	0	NA	NA
SL2.50ch03	40326575	40326998	Gypsy_BlastSimOnly_withOTHER-RLX-incomp_Slyco_light-B-R3041-Map11_reversed	0	0	0	0	0	1	0	0	0	0	0	0	0	0	0	0	0	0	0	0	0	NA	0	0	0	0	0	0	0	0	0	1	0	1	0	0	0	0	0	1	0	0	0	0	NA	NA
SL2.50ch03	40593894	40594100	Gypsy_BlastSimOnly-RLX-incomp_Slyco_light-B-R2219-Map5_reversed	0	0	0	0	0	0	0	0	0	0	0	0	0	0	0	0	0	0	0	0	0	NA	0	0	0	0	0	0	0	0	0	0	0	0	0	0	0	0	0	0	0	0	0	0	0	0
SL2.50ch03	41100980	41101296	LINE-RIX-incomp-chim_Slyco_light-B-R3539-Map9	0	0	0	0	0	0	0	0	0	0	0	0	0	0	0	0	0	0	0	0	0	NA	0	0	0	0	0	0	0	0	0	0	0	0	0	NA	0	0	NA	0	0	0	0	NA	NA	0
SL2.50ch03	41257803	41258010	Copia-RLX-incomp_Slyco_light-B-R55-Map6	0	0	0	0	0	0	0	0	0	1	0	0	0	0	0	0	0	0	0	0	0	NA	0	0	0	0	0	0	0	NA	0	0	0	0	0	0	0	0	0	0	0	0	0	0	NA	NA
SL2.50ch03	42659046	42659939	Gypsy-RYX-incomp-chim_Slyco_light-B-R143-Map20_reversed	0	0	0	0	0	0	0	0	0	0	0	0	0	0	1	0	0	0	0	0	0	NA	0	0	0	0	0	0	0	0	0	0	0	0	1	1	0	0	1	1	NA	0	0	1	NA	NA
SL2.50ch03	43508485	43508691	Copia-RLX-incomp_Slyco_light-B-R55-Map6	0	0	0	0	0	0	0	0	0	0	0	0	0	0	0	0	0	0	0	0	0	NA	0	0	0	0	0	0	0	0	0	0	0	0	0	1	0	0	1	0	0	0	0	0	NA	NA
SL2.50ch03	43508485	43508691	Gypsy-RLX-incomp-chim_Slyco_light-B-R1340-Map20_reversed	0	0	0	0	0	0	0	0	0	0	0	0	0	0	0	0	0	0	0	0	0	NA	0	0	0	0	0	0	0	0	0	0	0	1	0	1	0	0	0	0	0	0	0	1	NA	NA
SL2.50ch03	43508485	43508691	Gypsy-RLX-incomp-chim_Slyco_light-B-R213-Map7_reversed	0	0	0	0	0	0	0	0	0	0	0	0	0	0	0	0	0	0	0	0	0	NA	0	0	0	0	0	0	0	0	0	0	0	1	0	0	0	0	1	0	0	0	1	0	NA	NA
SL2.50ch03	43508485	43508691	Gypsy-RYX-incomp-chim_Slyco_light-B-R1759-Map12	0	0	0	0	0	0	0	0	0	0	0	0	0	0	0	0	0	0	0	0	0	NA	0	0	0	0	0	0	0	0	0	0	0	0	0	1	0	0	0	0	0	0	0	0	NA	NA
SL2.50ch03	43989350	43989557	Gypsy-RYX-incomp-chim_Slyco_light-B-R1781-Map6_reversed	0	0	0	0	0	0	0	0	0	0	0	0	0	0	0	0	0	0	0	0	0	NA	0	0	0	0	0	0	0	0	0	0	0	1	0	0	0	0	0	0	1	0	0	0	NA	NA
SL2.50ch03	45267525	45267733	Gypsy-RLX-incomp_Slyco_light-B-R12-Map20_reversed	0	0	0	0	0	0	0	0	0	0	0	0	0	0	0	0	0	0	0	0	0	NA	0	0	0	0	0	0	0	0	0	0	0	0	0	0	0	0	0	0	0	0	0	0	NA	NA
SL2.50ch03	45537926	45538152	Gypsy-RYX-incomp-chim_Slyco_light-B-P33.101-Map14	0	NA	0	0	0	0	0	0	0	0	0	0	0	0	0	0	0	0	0	0	0	NA	0	0	0	0	0	0	0	0	0	0	0	0	0	1	0	0	0	0	0	0	1	0	NA	NA
SL2.50ch03	47359309	47359755	Gypsy-RLX-incomp-chim_Slyco_light-B-R216-Map6	0	0	0	0	0	0	0	0	0	0	0	0	0	0	0	0	0	0	0	0	0	NA	0	0	0	0	0	0	0	0	0	0	0	0	0	0	0	0	0	0	0	0	0	0	NA	0
SL2.50ch03	47684938	47686057	MuDR-DTX-incomp_Slyco_light-B-R3365-Map5	0	0	0	0	0	0	0	0	0	0	0	0	0	0	0	0	0	0	0	0	0	NA	0	0	0	0	0	0	0	0	0	0	0	NA	0	0	0	0	0	0	0	0	0	0	NA	NA
SL2.50ch03	48469584	48470070	Gypsy-RLX-incomp-chim_Slyco_light-B-G1414-Map9	0	0	0	0	0	0	0	0	0	0	0	0	0	0	0	0	0	0	0	0	0	NA	0	0	0	0	0	0	0	0	0	0	0	0	0	0	0	0	0	0	0	0	0	0	0	0
SL2.50ch03	48604311	48605011	Copia-RLX-incomp_Slyco_light-B-R55-Map6	0	0	0	0	0	0	0	0	0	0	0	0	0	0	0	0	0	0	0	0	0	0	0	1	0	0	0	0	0	NA	0	0	0	0	0	0	0	0	0	0	0	0	0	0	0	0
SL2.50ch03	48797895	48798105	Gypsy-RLX-incomp-chim_Slyco_light-B-R1340-Map20_reversed	0	0	0	0	0	0	0	0	0	0	0	0	0	0	0	0	0	0	0	0	0	0	0	0	0	0	0	0	0	0	0	0	0	NA	0	1	0	0	0	0	0	0	0	0	0	0
SL2.50ch03	48797895	48798105	Gypsy-RLX-incomp-chim_Slyco_light-B-R213-Map7_reversed	0	0	0	0	0	0	0	0	0	0	0	0	0	0	0	0	0	0	0	0	0	0	0	0	0	0	0	0	0	0	0	0	0	NA	0	1	0	0	0	0	0	0	0	0	0	0
SL2.50ch03	48907122	48907666	Gypsy_BlastSimOnly-RLX-incomp_Slyco_light-B-R3038-Map16	0	0	0	0	0	0	0	0	0	0	0	0	0	0	0	NA	NA	NA	NA	NA	NA	1	NA	NA	NA	NA	NA	NA	NA	NA	NA	NA	NA	NA	NA	NA	NA	NA	NA	NA	NA	1	NA	NA	1	1
SL2.50ch03	49214612	49214821	Gypsy_BlastSimOnly-RLX-incomp_Slyco_light-B-R2360-Map11	0	0	0	0	0	0	0	0	0	0	0	0	0	0	0	0	0	0	0	0	0	NA	0	0	0	0	0	0	0	0	0	0	0	0	0	0	0	0	0	0	0	0	0	0	0	NA
SL2.50ch03	49371836	49372215	Gypsy_BlastSimOnly-RLX-incomp_Slyco_light-B-R4589-Map5_reversed	0	0	0	0	NA	0	0	0	0	0	0	0	0	0	NA	0	0	0	0	0	0	0	0	0	0	0	0	0	0	0	0	0	0	0	0	NA	0	0	1	0	0	0	0	0	NA	NA
SL2.50ch03	49469052	49469267	Copia-RLX-incomp_Slyco_light-B-R5043-Map13_reversed	0	0	0	0	0	0	1	0	0	0	0	0	0	0	1	0	0	0	0	0	0	0	0	NA	0	0	0	0	0	0	0	0	0	0	NA	0	0	0	NA	0	1	0	1	NA	0	0
SL2.50ch03	50130071	50130282	Copia-RLX-incomp_Slyco_light-B-G1423-Map20	0	0	0	0	0	0	0	0	0	0	0	0	0	0	0	0	0	0	0	0	0	0	0	0	0	0	0	0	0	0	0	0	0	0	0	0	0	0	0	0	0	0	0	0	0	NA
SL2.50ch03	50340024	50340501	Gypsy-RLX-incomp-chim_Slyco_light-B-G94-Map20	0	0	0	0	0	0	0	0	0	0	0	0	0	0	0	0	0	0	0	0	0	NA	0	0	0	0	0	0	0	0	0	0	0	0	0	0	0	0	0	0	0	0	0	0	0	0
SL2.50ch03	50711704	50712186	Copia-RLX-comp_Slyco_light-B-G1251-Map20(Rider)	0	0	0	0	0	0	0	0	0	0	0	0	0	0	0	0	0	0	0	0	0	0	0	0	0	0	0	0	0	0	0	0	0	0	0	0	0	0	0	0	0	0	0	0	0	0
SL2.50ch03	50711738	50712187	Copia-RYX-incomp-chim_Slyco_light-B-P55.20-Map20_reversed(Rider)	0	0	0	0	0	0	0	0	0	0	0	0	0	0	0	0	0	0	0	0	0	0	0	0	0	0	0	0	0	0	0	0	0	0	0	0	0	0	0	0	0	0	0	0	0	0
SL2.50ch03	51177239	51177638	MuDR-DTX-incomp_Slyco_light-B-R655-Map14	0	0	0	0	0	0	0	0	0	0	0	0	0	0	0	0	0	0	0	0	0	0	0	0	0	0	0	0	0	0	0	0	0	1	0	1	0	0	1	0	0	0	1	0	0	0
SL2.50ch03	51359716	51360507	Gypsy_BlastSimOnly-RLX-incomp_Slyco_light-B-R2349-Map12_reversed	0	0	0	0	0	0	0	0	0	0	0	0	0	0	0	0	0	0	0	0	0	NA	0	0	0	0	0	0	0	0	0	0	0	0	NA	0	0	0	0	0	0	0	0	0	NA	0
SL2.50ch03	51381012	51381243	Copia_BlastSimOnly-RLX-incomp_Slyco_light-B-R1066-Map7	0	0	0	0	0	0	0	0	0	0	0	0	0	0	0	0	0	0	0	0	0	0	0	0	0	0	0	0	0	0	0	0	0	0	0	1	0	0	0	0	1	0	0	0	NA	0
SL2.50ch03	51498651	51498889	Gypsy-RLX-incomp_Slyco_light-B-R82-Map20_reversed	0	0	0	0	0	0	0	0	0	0	0	0	0	0	0	0	0	0	0	0	0	0	0	0	0	0	0	0	0	0	0	0	0	0	0	0	0	0	0	0	0	0	0	0	0	0
SL2.50ch03	51601525	51602037	Gypsy-RLX-incomp-chim_Slyco_light-B-G1414-Map9	0	0	0	0	0	0	0	0	0	0	0	0	0	0	0	0	0	0	0	0	0	0	0	0	0	0	0	0	0	0	0	0	0	0	0	0	0	0	0	0	0	0	0	1	NA	NA
SL2.50ch03	51921122	51921350	Copia-RYX-incomp-chim_Slyco_light-B-P55.20-Map20_reversed(Rider)	0	0	0	0	0	0	0	0	0	0	0	0	0	0	0	0	0	0	0	0	0	NA	0	0	0	0	0	0	0	0	0	0	0	0	0	0	0	0	0	0	0	0	0	0	NA	NA
SL2.50ch03	51923752	51924000	Copia-RLX-comp_Slyco_light-B-G1251-Map20(Rider)	0	0	0	0	0	0	0	0	0	0	0	0	0	0	0	0	0	0	0	0	0	0	0	0	0	0	0	0	0	0	0	0	0	0	0	0	0	0	0	0	0	0	0	0	0	0
SL2.50ch03	52009187	52009530	Copia_BlastSimOnly-RLX-comp_Slyco_light-B-R2468-Map20	0	0	0	0	0	0	0	0	0	0	0	0	0	0	0	0	0	NA	NA	NA	NA	NA	NA	NA	0	0	NA	NA	NA	NA	NA	NA	NA	NA	NA	1	NA	NA	1	NA	1	NA	NA	1	NA	NA
SL2.50ch03	52009215	52009433	Copia_BlastSimOnly-RLX-comp_Slyco_light-B-P381.0-Map8	0	0	0	0	0	0	0	0	0	0	0	0	0	0	0	0	0	NA	NA	NA	NA	NA	NA	NA	0	0	NA	NA	NA	NA	NA	NA	NA	NA	NA	1	NA	NA	1	NA	1	NA	NA	1	NA	NA
SL2.50ch03	52684780	52685063	Copia-RYX-incomp-chim_Slyco_light-B-P55.20-Map20_reversed(Rider)	0	0	0	0	0	0	0	0	0	0	0	0	0	0	0	0	0	0	0	0	0	NA	0	0	0	0	0	0	0	0	0	0	0	0	0	0	0	0	0	0	0	0	0	0	NA	0
SL2.50ch03	52750531	52751097	Gypsy-RLX-incomp-chim_Slyco_light-B-G1396-Map6_reversed	0	0	0	0	0	0	0	0	0	0	0	0	0	0	0	0	0	0	0	0	0	NA	0	0	0	0	0	0	0	0	0	0	0	0	0	NA	0	0	1	0	0	0	1	0	NA	0
SL2.50ch03	52750607	52750915	Gypsy-RLX-comp-chim_Slyco_light-B-R2177-Map9	0	0	0	0	0	0	0	0	0	0	0	0	0	0	0	0	0	0	0	0	0	NA	0	0	0	0	0	0	0	0	0	0	0	0	0	NA	0	0	0	0	0	0	NA	0	NA	0
SL2.50ch03	52750612	52750877	Gypsy-RLX-comp-chim_Slyco_light-B-P238.69-Map6	0	0	0	0	0	0	0	0	0	0	0	0	0	0	0	0	0	0	0	0	0	NA	0	0	0	0	0	0	0	0	0	0	0	0	0	1	0	0	1	0	0	0	1	0	NA	0
SL2.50ch03	52843013	52843344	MuDR-DTX-incomp_Slyco_light-B-G1417-Map20_reversed	0	0	0	0	0	0	0	0	0	0	0	0	0	0	0	0	0	0	0	0	0	NA	0	0	NA	0	0	0	0	0	0	0	0	0	0	0	0	0	0	0	NA	0	0	0	NA	NA
SL2.50ch03	52889353	52889560	Copia-RYX-incomp-chim_Slyco_light-B-R3874-Map5	0	0	0	0	0	0	0	0	0	0	0	0	0	0	0	0	0	0	0	0	0	0	0	0	0	0	0	0	0	0	0	0	0	0	0	0	0	0	0	0	0	0	0	0	0	0
SL2.50ch03	53438738	53439079	Gypsy-RLX-comp-chim_Slyco_light-B-P330.69-Map5_reversed	0	0	0	0	0	0	0	0	0	0	0	0	0	0	0	0	0	0	0	0	0	0	0	0	0	0	0	0	0	0	0	0	0	0	0	0	0	0	0	0	0	0	0	0	0	0
SL2.50ch03	53438785	53439025	Gypsy-RLX-comp-chim_Slyco_light-B-P72.69-Map6_reversed	0	0	0	0	0	0	0	0	0	0	0	0	0	0	0	0	0	0	0	0	0	0	0	0	0	0	0	0	0	0	0	0	0	0	0	0	0	0	0	0	0	0	0	1	0	0
SL2.50ch03	53441283	53441614	Copia-RLX-comp_Slyco_light-B-G1251-Map20(Rider)	0	0	0	0	0	0	0	0	0	0	0	0	0	0	0	0	0	0	0	0	0	NA	0	0	0	0	0	0	0	0	0	0	0	0	0	0	0	0	0	0	0	0	0	1	0	NA
SL2.50ch03	53461852	53462308	Gypsy-RLX-comp_Slyco_light-B-R40-Map20	0	0	0	0	0	0	0	0	0	0	0	0	0	0	0	0	0	0	0	0	0	0	0	0	0	0	0	0	0	0	0	0	0	1	0	0	0	0	0	0	0	0	0	0	0	NA
SL2.50ch03	53556225	53556430	Copia-RYX-incomp-chim_Slyco_light-B-P55.20-Map20_reversed(Rider)	0	0	0	0	0	0	0	0	0	0	0	0	0	0	0	0	0	0	0	0	0	0	0	0	0	0	0	0	0	0	0	0	0	0	0	0	0	0	0	0	0	0	0	0	0	0
SL2.50ch03	53568349	53568555	Copia-RYX-incomp-chim_Slyco_light-B-R1458-Map9	0	0	0	0	0	0	0	0	0	0	0	0	0	0	0	0	0	0	0	0	0	0	0	0	0	0	0	0	0	0	0	0	0	0	0	0	0	0	0	0	0	0	0	0	0	0
SL2.50ch03	53610934	53611246	MuDR-DTX-incomp_Slyco_light-B-G1417-Map20_reversed	0	0	0	0	0	0	0	0	0	0	0	0	0	0	0	0	0	0	1	0	0	0	0	0	0	0	0	0	0	0	0	0	0	0	0	0	0	0	0	0	0	0	0	0	0	0
SL2.50ch03	53725746	53726804	Copia-RLX-incomp_Slyco_light-B-G1423-Map20	0	0	0	0	0	0	0	0	0	0	0	0	0	0	0	0	0	0	0	0	0	NA	0	0	0	0	0	0	0	0	0	0	0	0	0	0	0	0	0	0	1	0	0	0	NA	NA
SL2.50ch03	53754355	53754567	Copia_BlastSimOnly-RLX-incomp_Slyco_light-B-R1066-Map7	0	0	0	0	0	0	0	0	0	0	0	0	0	0	0	0	0	0	0	0	0	NA	0	0	0	0	0	0	0	0	0	0	0	0	0	0	0	0	1	0	1	0	1	1	NA	NA
SL2.50ch03	53756351	53756752	Copia-RYX-incomp-chim_Slyco_light-B-P55.20-Map20_reversed(Rider)	0	0	0	0	0	0	0	0	0	0	0	0	0	0	0	0	0	0	0	0	0	0	0	0	0	0	0	0	0	0	0	0	0	0	0	0	0	0	0	0	0	0	0	0	NA	NA
SL2.50ch03	53819720	53819974	MuDR-DTX-incomp_Slyco_light-B-G1417-Map20_reversed	0	0	0	0	0	0	0	0	0	0	0	0	0	0	0	0	0	0	1	0	0	NA	0	0	0	0	0	0	0	0	0	0	0	1	0	0	0	0	1	0	0	0	0	1	0	0
SL2.50ch03	53819871	53820288	Copia-RLX-comp_Slyco_light-B-R150-Map20	0	0	0	0	0	0	0	0	0	0	0	0	0	0	0	0	0	0	0	0	0	0	0	0	0	0	0	0	0	0	0	0	0	NA	0	0	0	0	1	0	0	0	0	0	0	0
SL2.50ch03	53820084	53820307	Copia-RYX-incomp-chim_Slyco_light-B-P98.219-Map20	0	0	0	0	0	0	0	0	0	0	0	0	0	0	0	0	0	0	NA	0	0	0	0	0	0	0	0	0	0	0	0	0	0	1	0	0	0	0	1	0	0	0	0	0	0	0
SL2.50ch03	53820343	53820563	Copia-RYX-incomp-chim_Slyco_light-B-P55.20-Map20_reversed(Rider)	0	0	0	0	0	0	0	0	0	0	0	0	0	0	0	0	0	0	0	0	0	NA	0	0	0	0	0	0	0	0	0	0	0	0	0	0	0	0	0	0	0	0	0	0	NA	0
SL2.50ch03	53950042	53950500	Copia-RLX-comp_Slyco_light-B-G1251-Map20(Rider)	0	0	0	0	0	0	0	0	0	0	0	0	0	0	0	0	0	0	0	0	0	0	0	0	0	0	0	0	0	0	0	0	0	0	0	0	0	0	0	0	0	0	0	0	0	0
SL2.50ch03	53950044	53950362	Copia-RYX-incomp-chim_Slyco_light-B-P55.20-Map20_reversed(Rider)	0	0	0	0	0	0	0	0	0	0	0	0	0	0	0	0	0	0	0	0	0	0	0	0	0	0	0	0	0	0	0	0	0	0	0	0	0	0	0	0	0	0	0	0	0	0
SL2.50ch03	54124551	54124759	Copia-RLX-incomp_Slyco_light-B-R1777-Map6_reversed	0	0	0	0	0	0	0	0	0	0	0	0	0	0	0	0	0	0	1	0	0	0	0	0	0	0	0	0	0	0	0	0	0	1	0	0	0	0	1	0	NA	0	1	1	0	0
SL2.50ch03	54223377	54223584	Copia-RYX-incomp-chim_Slyco_light-B-P55.20-Map20_reversed(Rider)	0	0	0	0	0	0	0	0	0	0	0	0	0	0	0	0	0	0	0	0	0	NA	0	0	0	0	0	0	0	0	0	0	0	0	0	0	0	0	0	0	0	0	1	0	0	0
SL2.50ch03	54258354	54258673	Copia-RLX-incomp_Slyco_light-B-G1408-Map12	0	0	0	0	0	0	0	0	0	0	0	0	0	0	0	0	0	0	NA	0	0	0	0	0	0	0	0	0	0	0	0	0	0	NA	0	0	0	0	1	0	NA	0	0	1	0	0
SL2.50ch03	54259906	54260119	Copia-RYX-incomp-chim_Slyco_light-B-P55.20-Map20_reversed(Rider)	0	0	0	0	0	0	0	0	0	0	0	0	0	0	0	0	0	0	1	0	0	0	0	0	0	0	0	0	0	0	0	0	0	0	0	0	0	0	0	0	0	0	0	0	0	0
SL2.50ch03	54265701	54265932	Copia-RLX-comp_Slyco_light-B-G1251-Map20(Rider)	0	0	0	0	0	0	0	0	0	0	0	0	0	0	0	0	0	0	0	0	0	0	0	0	0	0	0	0	0	0	0	0	0	0	0	0	0	0	0	0	0	0	0	0	0	0
SL2.50ch03	54265705	54265912	Copia-RYX-incomp-chim_Slyco_light-B-P55.20-Map20_reversed(Rider)	0	0	0	0	0	0	0	0	0	0	0	0	0	0	0	0	0	0	0	0	0	0	0	0	0	0	0	0	0	0	0	0	0	0	0	0	0	0	0	0	0	0	0	0	0	0
SL2.50ch03	54292332	54292721	Gypsy-RLX-comp_Slyco_light-B-R40-Map20	0	0	0	0	0	0	0	0	0	0	NA	NA	0	0	0	0	0	0	0	0	0	NA	0	0	0	0	0	0	0	0	0	0	0	0	0	0	0	0	0	0	0	0	0	0	NA	0
SL2.50ch03	54531848	54532094	MuDR-DTX-incomp_Slyco_light-B-R2528-Map6_reversed	0	0	0	0	0	0	0	0	0	0	0	0	0	0	0	NA	0	0	1	0	0	0	NA	0	NA	0	0	0	0	NA	0	0	0	0	0	NA	NA	0	1	0	0	0	1	0	0	NA
SL2.50ch03	54532567	54532775	Gypsy-RLX-comp_Slyco_light-B-G88-Map6	0	0	0	0	0	0	0	0	0	0	0	0	0	0	0	0	0	0	0	0	0	0	0	0	0	0	0	0	0	0	0	0	0	0	0	0	0	0	0	0	0	0	0	0	0	0
SL2.50ch03	54532567	54532775	Gypsy-RLX-comp_Slyco_light-B-R1116-Map20_reversed	0	0	0	0	0	0	0	0	0	0	0	0	0	0	0	0	0	0	0	0	0	0	0	0	0	0	0	0	0	0	0	0	0	1	0	0	0	0	0	0	0	0	1	0	0	0
SL2.50ch03	54921610	54921852	Gypsy-RLX-comp-chim_Slyco_light-B-P330.69-Map5_reversed	0	0	0	0	0	0	0	0	0	0	0	0	0	0	0	0	0	0	0	0	0	0	0	0	0	0	0	0	0	0	0	0	0	0	0	0	0	0	0	0	0	0	0	0	NA	0
SL2.50ch03	55088181	55088414	Gypsy-RLX-comp-chim_Slyco_light-B-P330.69-Map5_reversed	0	0	0	0	0	0	0	0	0	0	0	0	0	0	0	0	0	0	0	0	0	NA	0	0	0	0	0	0	0	0	0	0	0	0	0	0	0	0	0	0	0	0	0	0	NA	0
SL2.50ch03	55166379	55166579	Copia-RLX-incomp_Slyco_light-B-R66-Map20_reversed	0	0	0	0	0	0	0	0	0	0	0	0	0	0	0	0	0	NA	NA	NA	NA	NA	NA	NA	0	0	NA	NA	NA	NA	NA	NA	NA	NA	NA	0	NA	NA	NA	NA	NA	NA	NA	NA	NA	NA
SL2.50ch03	55232731	55232938	Gypsy-RLX-incomp_Slyco_light-B-G84-Map7_reversed	0	0	0	0	0	0	0	0	0	0	0	0	0	0	0	0	0	0	1	0	0	0	0	0	0	0	0	0	0	0	0	0	NA	0	0	0	0	0	0	0	1	0	0	0	0	0
SL2.50ch03	55232731	55232938	Gypsy-RLX-incomp_Slyco_light-B-R569-Map6_reversed	0	0	0	0	0	0	0	0	0	0	0	0	0	0	0	0	0	0	1	0	0	0	0	0	0	0	0	0	0	0	0	0	NA	0	0	0	0	0	0	0	0	0	0	0	0	0
SL2.50ch03	55232731	55232938	Gypsy-RYX-incomp-chim_Slyco_light-B-G1360-Map20	0	0	0	0	0	0	0	0	0	0	0	0	0	0	0	0	0	0	1	0	0	0	0	0	0	0	0	0	0	0	0	0	NA	0	0	0	0	0	0	0	1	0	0	0	0	0
SL2.50ch03	55232731	55232938	Gypsy-RYX-incomp-chim_Slyco_light-B-R143-Map20_reversed	0	0	0	0	0	0	0	0	0	0	0	0	0	0	0	0	0	0	1	0	0	0	0	0	0	0	0	0	0	0	0	0	NA	0	0	0	0	0	0	0	1	0	0	0	0	0
SL2.50ch03	55232922	55233538	Gypsy-RLX-incomp-chim_Slyco_light-B-G90-Map20	0	0	0	0	0	0	0	0	0	0	0	0	0	0	0	0	0	0	1	0	0	0	0	0	0	0	0	0	0	0	0	0	NA	0	0	0	0	0	0	0	0	0	1	0	0	NA
SL2.50ch03	55233039	55233403	Gypsy-RLX-comp-chim_Slyco_light-B-R2177-Map9	0	0	0	0	0	0	0	0	0	0	0	0	0	0	0	0	0	0	1	0	0	0	0	0	0	0	0	0	0	0	0	0	NA	0	0	0	0	0	1	0	1	0	0	1	0	NA
SL2.50ch03	55233108	55233415	Gypsy-RLX-incomp-chim_Slyco_light-B-G1390-Map7	0	0	0	0	0	0	0	0	0	0	0	0	0	0	0	0	0	0	0	0	0	0	0	0	0	0	0	0	0	0	0	0	NA	0	0	0	0	0	0	0	0	0	1	0	0	NA
SL2.50ch03	55328139	55329226	Copia-RYX-incomp-chim_Slyco_light-B-G1298-Map6	0	0	0	0	0	0	0	0	0	0	0	0	0	0	0	0	0	0	NA	0	0	0	0	0	0	0	0	0	0	0	0	0	0	NA	0	0	0	0	NA	0	NA	0	1	NA	0	0
SL2.50ch03	55336792	55337355	hAT-DTX-comp_Slyco_light-B-R317-Map20_reversed	0	0	0	0	0	0	0	0	0	0	0	0	0	0	0	0	0	0	0	0	0	0	0	0	0	0	0	0	0	0	0	0	0	0	0	0	0	0	1	0	0	0	NA	0	0	0
SL2.50ch03	55336827	55337374	hAT-DTX-comp_Slyco_light-B-G1307-Map7	0	0	0	0	0	0	0	0	0	0	0	0	0	0	0	0	0	0	0	0	0	0	0	0	0	0	0	0	0	0	0	0	0	1	0	0	0	0	1	0	0	0	1	0	0	0
SL2.50ch03	55404752	55404963	Copia-RYX-incomp-chim_Slyco_light-B-P55.20-Map20_reversed(Rider)	0	0	0	0	0	0	0	0	0	0	0	0	0	0	0	0	0	0	0	0	0	0	0	0	0	0	0	0	0	0	0	0	0	0	0	0	0	0	0	0	0	0	0	0	0	0
SL2.50ch03	55579227	55579720	Gypsy-RLX-incomp-chim_Slyco_light-B-G1390-Map7	0	0	0	0	0	0	0	0	0	0	0	0	0	0	0	0	0	0	NA	0	0	0	0	0	0	0	0	0	0	0	0	0	0	0	0	0	0	0	1	0	NA	0	NA	0	NA	NA
SL2.50ch03	55603654	55603998	MuDR-DTX-incomp-chim_Slyco_light-B-R1194-Map20	0	0	0	0	0	0	0	0	0	0	0	0	0	0	0	0	0	0	0	0	0	0	0	0	0	0	0	0	0	0	0	0	0	0	0	0	0	0	0	0	0	0	0	0	0	0
SL2.50ch03	55897049	55897254	Copia-RYX-incomp-chim_Slyco_light-B-G1242-Map20	0	0	0	0	0	0	0	0	0	0	0	0	0	0	0	0	0	0	0	0	0	NA	0	0	0	0	0	0	0	0	0	0	0	0	0	0	0	0	0	0	0	0	0	0	NA	NA
SL2.50ch03	55960592	55960942	Copia-RYX-incomp-chim_Slyco_light-B-P55.20-Map20_reversed(Rider)	0	1	1	0	1	0	0	0	0	0	0	0	0	0	0	0	0	0	0	0	0	0	0	0	0	0	0	0	0	0	0	0	0	NA	0	0	0	0	0	0	0	0	0	0	0	0
SL2.50ch03	56032749	56032951	Gypsy-RYX-incomp-chim_Slyco_light-B-G1360-Map20	0	0	0	0	0	0	0	0	0	0	0	0	0	0	0	0	0	0	0	0	0	0	0	0	0	0	0	0	0	0	0	0	0	0	0	0	0	0	0	0	0	0	0	0	0	0
SL2.50ch03	56167924	56168130	Gypsy-RLX-incomp-chim_Slyco_light-B-G94-Map20	0	1	0	0	0	0	0	0	0	0	0	0	0	0	0	0	0	1	0	0	0	0	NA	0	0	0	0	0	0	0	0	0	0	0	0	0	0	0	0	0	0	0	0	0	0	0
SL2.50ch03	56310766	56311200	Gypsy-RLX-incomp_Slyco_light-B-R82-Map20_reversed	0	0	0	0	0	0	0	0	0	0	0	0	0	0	0	0	0	0	0	0	0	NA	0	0	0	0	0	0	0	0	0	0	0	0	0	0	0	0	0	0	0	0	0	0	NA	0
SL2.50ch03	56462192	56462457	Gypsy-RLX-comp-chim_Slyco_light-B-G1421-Map5	0	0	0	0	0	0	0	0	0	0	0	0	0	0	0	0	0	0	0	0	0	NA	0	0	0	0	0	0	0	0	0	0	0	0	0	1	0	0	0	0	NA	0	0	0	NA	0
SL2.50ch03	56566613	56566826	Copia_BlastSimOnly-RLX-incomp_Slyco_light-B-P73.0-Map20	0	0	0	0	0	0	0	0	0	0	0	0	0	0	0	0	0	0	0	0	0	0	0	0	0	0	0	0	0	0	0	0	0	0	0	0	0	0	0	0	0	0	0	0	0	0
SL2.50ch03	56566613	56566826	Copia-RLX-incomp_Slyco_light-B-G1034-Map20_reversed	0	0	0	0	0	0	0	0	0	0	0	0	0	0	0	0	0	0	0	0	0	0	0	0	0	0	0	0	0	0	0	0	0	0	0	0	0	0	0	0	0	0	0	0	0	0
SL2.50ch03	56566633	56566906	MuDR-DTX-incomp-chim_Slyco_light-B-R1194-Map20	0	0	0	0	0	0	0	0	0	0	0	0	0	0	0	0	0	0	0	0	0	0	0	0	0	0	0	0	0	0	0	0	0	0	0	0	0	0	0	0	0	0	0	0	0	0
SL2.50ch03	56609676	56609928	Gypsy_BlastSimOnly-RLX-incomp_Slyco_light-B-R320-Map12_reversed	0	0	0	0	0	0	0	0	0	0	0	0	0	0	0	0	0	0	0	0	0	0	0	0	0	0	0	0	0	0	0	0	0	0	0	1	0	0	1	0	0	0	0	0	NA	0
SL2.50ch03	56807293	56807510	Gypsy-RYX-incomp-chim_Slyco_light-B-R1781-Map6_reversed	0	0	0	0	0	0	0	0	0	0	0	0	0	0	0	0	0	0	0	0	0	0	0	0	0	0	0	0	0	0	0	0	0	0	0	0	0	0	0	0	0	0	0	0	NA	0
SL2.50ch03	56910794	56911063	Copia-RLX-incomp-chim_Slyco_light-B-R295-Map20_reversed	0	0	0	0	0	0	0	0	0	0	0	0	0	0	0	0	0	0	0	0	NA	0	0	0	0	0	0	0	0	0	0	0	0	0	0	0	0	0	0	0	0	0	0	0	0	0
SL2.50ch03	57125109	57125392	Gypsy-RLX-incomp-chim_Slyco_light-B-G1396-Map6_reversed	0	0	0	0	0	0	0	0	0	0	0	0	0	0	0	0	0	0	0	0	0	0	0	0	0	0	0	0	0	0	0	0	0	0	0	0	0	0	0	0	0	0	0	0	0	0
SL2.50ch03	57125123	57125328	Gypsy-RLX-comp-chim_Slyco_light-B-R2177-Map9	0	0	0	0	0	0	0	0	0	0	0	0	0	0	0	0	0	0	0	0	0	0	0	0	0	0	0	0	0	0	0	0	0	0	0	0	0	0	0	0	0	0	0	0	0	0
SL2.50ch03	57352951	57353156	Copia-RLX-incomp_Slyco_light-B-R3111-Map8_reversed	0	0	0	0	0	0	0	0	0	0	0	0	0	0	0	0	0	0	0	0	0	NA	0	0	0	0	0	0	0	0	0	0	0	0	0	0	0	0	0	0	0	0	0	0	NA	NA
SL2.50ch03	57355644	57356520	hAT-DTX-incomp_Slyco_light-B-R1099-Map20	0	0	0	0	0	0	0	0	NA	0	0	0	0	0	0	NA	NA	NA	NA	NA	NA	NA	NA	NA	NA	NA	NA	NA	NA	NA	NA	NA	NA	NA	NA	NA	NA	NA	NA	NA	NA	NA	NA	1	NA	NA
SL2.50ch03	57553889	57554264	Copia-RYX-incomp-chim_Slyco_light-B-R3874-Map5	0	0	0	0	0	0	0	0	0	0	0	0	0	0	0	0	0	0	0	0	0	0	0	0	0	0	0	0	0	0	0	0	0	0	0	0	0	0	0	0	0	0	0	0	1	0
SL2.50ch03	57583428	57583873	Copia-RYX-incomp-chim_Slyco_light-B-P55.20-Map20_reversed(Rider)	0	0	0	0	0	0	0	0	0	0	0	0	0	0	0	0	0	0	0	0	0	0	0	0	0	0	0	0	0	0	0	0	0	0	0	0	0	0	0	0	0	0	0	0	NA	0
SL2.50ch03	57704777	57704990	Gypsy-RYX-incomp-chim_Slyco_light-B-R1759-Map12	0	0	0	0	0	0	0	0	0	0	0	0	0	0	0	0	0	0	0	0	0	0	0	0	0	0	0	0	0	0	0	0	0	1	0	0	0	0	0	0	0	0	0	1	0	0
SL2.50ch03	57704777	57704982	Gypsy-RYX-incomp-chim_Slyco_light-B-R1781-Map6_reversed	0	0	0	0	0	0	0	0	0	0	0	0	0	0	0	0	0	0	1	0	0	0	0	0	0	0	0	0	0	0	0	0	0	0	0	0	0	0	0	0	0	0	0	0	0	0
SL2.50ch03	57705969	57706410	Copia-RLX-comp_Slyco_light-B-R165-Map20_reversed	0	0	0	0	0	0	0	0	0	0	0	0	0	0	0	0	0	0	NA	0	0	0	0	0	0	0	0	0	0	0	0	0	0	0	0	NA	0	0	NA	0	NA	0	1	1	0	NA
SL2.50ch03	57706080	57706417	Copia-RLX-incomp-chim_Slyco_light-B-G1425-Map7	0	0	0	0	0	0	0	0	0	0	0	0	0	0	0	0	0	0	1	0	0	0	0	0	0	0	0	0	0	0	0	0	0	0	0	NA	0	0	NA	0	1	0	1	1	0	NA
SL2.50ch03	57834022	57834230	hAT_BlastSimOnly-DTX-incomp_Slyco_light-B-R4501-Map6	0	0	0	0	0	0	0	0	0	0	0	0	0	0	0	0	0	0	0	0	0	NA	0	0	0	0	0	0	0	0	0	0	0	0	0	0	0	0	0	0	0	0	0	0	NA	0
SL2.50ch03	57862934	57863140	Copia-RYX-incomp-chim_Slyco_light-B-P55.20-Map20_reversed(Rider)	0	0	0	0	0	0	0	0	0	NA	0	0	0	0	0	0	0	0	0	0	0	NA	0	0	0	0	0	0	0	0	0	0	0	0	0	0	0	0	NA	0	0	0	0	0	NA	0
SL2.50ch03	58073768	58074045	Copia-RLX-incomp_Slyco_light-B-R2748-Map7_reversed	0	0	0	0	0	0	0	0	0	0	0	0	0	0	0	0	0	0	0	0	0	0	0	0	0	0	0	0	0	0	0	0	0	0	0	0	0	0	0	0	0	0	0	0	NA	0
SL2.50ch03	58158134	58158711	Gypsy-RLX-comp-chim_Slyco_light-B-P330.69-Map5_reversed	0	0	0	0	0	0	0	0	0	0	0	0	0	0	0	0	0	0	0	0	0	0	0	0	0	0	0	0	0	0	0	0	0	0	0	0	0	0	0	0	0	0	0	0	NA	0
SL2.50ch03	58158384	58158660	Gypsy-RLX-comp-chim_Slyco_light-B-P238.69-Map6	0	0	0	0	0	0	0	0	0	0	0	0	0	0	0	0	0	0	0	0	0	0	0	0	0	0	0	0	0	0	0	0	0	0	0	0	0	0	0	0	0	0	0	0	NA	0
SL2.50ch03	58240393	58240599	Gypsy-RLX-comp_Slyco_light-B-R1116-Map20_reversed	0	0	0	0	0	0	0	0	0	0	0	0	0	0	0	0	0	0	0	0	0	0	0	0	0	0	0	0	0	0	0	0	0	0	0	0	0	0	0	0	0	0	0	0	0	0
SL2.50ch03	58766267	58766476	Gypsy-RLX-incomp-chim_Slyco_light-B-G1396-Map6_reversed	0	0	0	0	0	0	0	0	0	0	0	0	0	0	0	0	0	0	1	0	0	NA	0	0	0	0	0	0	0	0	0	0	0	0	0	0	0	0	0	0	0	0	0	0	NA	0
SL2.50ch03	58766268	58766479	Gypsy-RLX-comp-chim_Slyco_light-B-P238.69-Map6	0	0	0	0	0	0	0	0	0	0	0	0	0	0	0	0	0	0	1	0	0	NA	0	0	0	0	0	0	0	0	0	0	0	0	0	0	0	0	0	0	0	0	0	0	NA	0
SL2.50ch03	58766268	58766476	Gypsy-RLX-comp-chim_Slyco_light-B-P330.69-Map5_reversed	0	0	0	0	0	0	0	0	0	0	0	0	0	0	0	0	0	0	1	0	0	NA	0	0	0	0	0	0	0	0	0	0	0	0	0	0	0	0	0	0	0	0	0	0	NA	0
SL2.50ch03	59070417	59070848	Copia_BlastSimOnly-RLX-incomp_Slyco_light-B-P85.20-Map20_reversed	0	0	0	0	0	0	0	0	0	0	0	0	0	0	0	0	0	0	NA	0	0	0	0	0	0	0	0	0	0	0	0	0	0	0	0	NA	0	0	NA	0	NA	0	0	0	0	0
SL2.50ch03	59070480	59071037	Copia_BlastSimOnly-RSX-incomp-chim_Slyco_light-B-G237-Map20_reversed	0	0	0	0	0	0	0	0	0	0	0	0	0	0	0	0	0	0	NA	0	0	0	0	0	0	0	0	0	0	0	0	0	0	0	0	NA	0	0	NA	0	NA	0	0	0	0	0
SL2.50ch03	59070536	59070770	Copia-RYX-incomp-chim_Slyco_light-B-P55.20-Map20_reversed(Rider)	0	0	0	0	0	0	0	0	0	0	0	0	0	0	0	0	0	0	NA	0	0	0	0	0	0	0	0	0	0	0	0	0	0	0	0	NA	0	0	NA	0	NA	0	0	0	0	0
SL2.50ch03	59070573	59070809	Copia-RLX-comp_Slyco_light-B-G1251-Map20(Rider)	0	0	0	0	0	0	0	0	0	0	0	0	0	0	0	0	0	0	NA	0	0	0	0	0	0	0	0	0	0	0	0	0	0	0	0	NA	0	0	NA	0	NA	0	0	0	0	0
SL2.50ch03	59111648	59111856	Copia_BlastSimOnly-RLX-comp_Slyco_light-B-R2468-Map20	0	0	0	0	0	0	0	0	0	0	0	0	0	0	0	0	0	0	0	0	0	0	0	0	0	0	0	0	0	0	0	0	0	0	0	0	0	0	0	0	0	0	0	0	0	0
SL2.50ch03	59111857	59112247	Gypsy_BlastSimOnly-RLX-incomp_Slyco_light-B-R263-Map7	0	0	0	0	0	0	0	0	0	0	0	0	0	0	0	0	0	0	NA	0	0	NA	0	0	0	0	0	0	0	0	0	0	0	0	0	0	0	0	0	0	0	0	0	0	NA	NA
SL2.50ch03	59111901	59112305	MuDR-DTX-incomp_Slyco_light-B-R5327-Map6	0	0	0	0	0	0	0	0	0	0	0	0	0	0	0	0	0	0	NA	0	0	NA	0	0	0	0	0	0	0	0	0	0	0	0	0	0	0	0	0	0	0	0	0	0	NA	NA
SL2.50ch03	59350180	59350459	LINE-RIX-incomp-chim_Slyco_light-B-R3539-Map9	0	0	0	0	0	0	0	0	0	0	0	0	0	0	0	0	0	0	1	0	0	NA	0	0	0	0	0	0	0	0	0	0	0	0	0	0	0	0	1	0	0	0	1	1	NA	NA
SL2.50ch03	59350252	59350543	Copia_BlastSimOnly-RLX-incomp_Slyco_light-B-R1066-Map7	0	0	0	0	0	0	0	0	0	0	0	0	0	0	0	0	0	0	1	0	0	NA	0	0	0	0	0	0	0	0	0	0	0	0	0	0	0	0	1	0	0	0	1	1	NA	NA
SL2.50ch03	59496879	59497547	MuDR-DTX-incomp-chim_Slyco_light-B-R1194-Map20	0	0	0	0	0	0	0	0	0	0	0	0	0	0	0	0	0	0	1	0	0	0	0	0	0	0	0	0	0	0	0	0	0	0	0	0	0	0	0	0	1	0	0	1	0	0
SL2.50ch03	59497079	59497339	Gypsy-RLX-incomp-chim_Slyco_light-B-R213-Map7_reversed	0	0	0	0	0	0	0	0	0	0	0	0	0	0	0	0	0	0	1	0	0	0	0	0	0	0	0	0	0	0	0	0	0	0	0	0	0	0	1	0	NA	0	1	0	0	0
SL2.50ch03	59514000	59514206	Copia-RYX-incomp-chim_Slyco_light-B-R3874-Map5	0	0	0	0	0	0	0	0	0	0	0	0	0	0	0	NA	0	0	0	0	0	NA	NA	0	NA	0	0	0	0	0	0	0	0	0	0	0	0	NA	0	0	NA	0	0	0	0	0
SL2.50ch03	59571953	59572167	Gypsy-RLX-incomp-chim_Slyco_light-B-G1396-Map6_reversed	0	0	0	0	0	0	0	0	0	0	0	0	0	0	0	0	0	0	0	0	0	0	0	0	0	0	0	0	0	0	0	0	0	0	0	0	0	0	0	0	0	NA	0	1	0	NA
SL2.50ch03	59571953	59572167	Gypsy-RXX-chim_Slyco_light-B-G1410-Map5	0	0	0	0	0	0	0	0	0	0	0	0	0	0	0	0	0	0	0	0	0	0	0	0	0	0	0	0	0	0	0	0	0	0	0	0	0	0	0	0	0	NA	0	0	0	NA
SL2.50ch03	59612862	59613067	Gypsy_BlastSimOnly-RLX-incomp_Slyco_light-B-R3129-Map20_reversed	0	0	0	0	0	0	0	0	0	0	0	0	0	0	0	0	0	0	0	0	0	0	0	0	0	0	0	0	0	0	0	0	0	0	0	0	0	0	0	0	0	0	1	1	0	0
SL2.50ch03	59751220	59751427	Gypsy-RLX-incomp-chim_Slyco_light-B-G1396-Map6_reversed	0	0	0	0	0	0	0	0	0	0	0	0	0	0	0	0	0	0	0	0	0	0	0	NA	NA	0	0	0	0	0	0	0	0	0	0	0	0	0	1	0	0	0	0	NA	0	0
SL2.50ch03	59754528	59755017	Copia-RYX-incomp-chim_Slyco_light-B-G1242-Map20	0	0	0	0	0	0	0	0	0	0	0	0	0	0	0	0	0	0	0	0	0	0	0	0	0	0	0	0	0	0	0	0	0	0	0	0	0	0	1	0	0	0	0	0	NA	0
SL2.50ch03	59754720	59754927	Copia-RLX-incomp_Slyco_light-B-G1345-Map20	0	0	0	0	0	0	0	0	0	0	0	0	0	0	0	0	0	0	0	0	0	0	0	0	0	0	0	0	0	0	0	0	0	0	0	0	0	0	0	0	0	0	0	0	NA	0
SL2.50ch03	59818261	59818910	Gypsy-RLX-comp-chim_Slyco_light-B-G1370-Map6	0	0	0	0	0	0	0	0	0	0	0	0	0	0	0	0	0	0	0	0	0	0	0	0	0	0	0	0	0	0	0	0	0	0	0	0	0	0	0	0	0	0	0	1	0	0
SL2.50ch03	59818466	59818912	Gypsy-RXX-chim_Slyco_light-B-G1410-Map5	0	0	0	0	0	0	0	0	0	0	0	0	0	0	0	0	0	0	0	0	0	0	0	0	0	0	0	0	0	0	0	0	0	0	0	0	0	0	0	0	0	0	0	NA	0	0
SL2.50ch03	59903228	59903431	MuDR-DTX-incomp_Slyco_light-B-R804-Map9_reversed	0	0	0	0	0	0	0	0	0	0	0	0	0	0	0	0	0	0	0	0	0	NA	0	0	0	0	0	0	0	0	0	0	0	0	0	0	0	0	1	0	0	0	0	0	0	0
SL2.50ch03	59915629	59916107	Gypsy-RLX-incomp_Slyco_light-B-G84-Map7_reversed	0	0	0	0	0	0	0	0	0	0	0	0	0	0	0	0	0	0	0	0	0	0	0	0	0	0	0	0	0	0	0	0	0	0	0	0	0	0	0	0	0	0	1	0	0	0
SL2.50ch03	59915666	59916118	Gypsy-RLX-incomp_Slyco_light-B-R569-Map6_reversed	0	0	0	0	0	0	0	0	0	0	0	0	0	0	0	0	0	0	0	0	0	0	0	0	0	0	0	0	0	0	0	0	0	0	0	0	0	0	0	0	0	0	1	0	0	0
SL2.50ch03	59915779	59916070	Gypsy-RYX-incomp-chim_Slyco_light-B-G1360-Map20	0	0	0	0	0	0	0	0	0	0	0	0	0	0	0	0	0	0	0	0	0	0	0	0	0	0	0	0	0	0	0	0	0	0	0	0	0	0	0	0	0	0	1	0	0	0
SL2.50ch03	59918291	59918509	Gypsy-RLX-comp_Slyco_light-B-R1116-Map20_reversed	0	0	0	0	0	0	0	0	0	0	0	0	0	0	0	0	0	0	0	0	0	NA	0	0	NA	0	0	0	0	0	0	0	0	0	0	0	0	0	1	0	NA	0	0	0	NA	0
SL2.50ch03	59962562	59962945	Gypsy-RLX-incomp_Slyco_light-B-G84-Map7_reversed	0	0	0	0	0	0	0	0	0	0	0	0	0	0	0	0	0	0	0	0	0	0	0	0	0	0	0	0	0	0	0	0	0	0	0	0	0	0	0	0	0	0	0	0	0	0
SL2.50ch03	59962582	59962816	Gypsy-RYX-incomp-chim_Slyco_light-B-G1360-Map20	0	0	0	0	0	0	0	0	0	0	0	0	0	0	0	0	0	0	0	0	0	0	0	0	0	0	0	0	0	0	0	0	0	0	0	0	0	0	0	0	0	0	0	0	0	0
SL2.50ch03	60027556	60028187	LINE-RIX-incomp_Slyco_light-B-R3545-Map5	0	0	0	0	0	0	0	0	0	0	0	0	0	0	1	0	0	0	1	NA	0	NA	0	0	0	0	1	0	1	1	0	0	0	0	0	0	0	0	1	0	1	1	1	1	0	0
SL2.50ch03	60027637	60028094	MuDR-DTX-incomp-chim_Slyco_light-B-R1194-Map20	0	0	0	0	0	0	0	0	0	0	0	0	0	0	1	0	0	0	1	1	0	NA	0	0	0	0	1	0	1	1	0	0	0	0	0	0	0	0	NA	0	0	0	1	1	0	0
SL2.50ch03	60027652	60027958	Gypsy-RLX-incomp-chim_Slyco_light-B-R213-Map7_reversed	0	0	0	0	0	0	0	0	0	0	0	0	0	0	1	0	0	0	1	1	0	NA	0	0	0	0	1	0	1	1	0	0	0	0	0	0	0	0	1	0	1	1	1	1	0	0
SL2.50ch03	60027682	60027889	Copia-RLX-incomp-chim_Slyco_light-B-R295-Map20_reversed	0	0	0	0	0	0	0	0	0	0	0	0	0	0	0	0	0	0	0	1	0	NA	0	0	0	0	0	0	1	0	0	0	0	0	0	0	0	0	NA	0	0	0	0	1	0	0
SL2.50ch03	60027682	60027889	Copia-RYX-incomp-chim_Slyco_light-B-G1242-Map20	0	0	0	0	0	0	0	0	0	0	0	0	0	0	0	0	0	0	0	NA	0	NA	0	0	0	0	0	0	1	0	0	0	0	0	0	0	0	0	NA	0	1	0	0	NA	0	0
SL2.50ch03	60027682	60027889	Copia-RYX-incomp-chim_Slyco_light-B-P164.20-Map11	0	0	0	0	0	0	0	0	0	0	0	0	0	0	1	0	0	0	1	1	0	NA	0	0	0	0	1	0	1	1	0	0	0	0	0	0	0	0	NA	0	1	1	0	1	0	0
SL2.50ch03	60027682	60027889	Copia-RYX-incomp-chim_Slyco_light-B-R3874-Map5	0	0	0	0	0	0	0	0	0	0	0	0	0	0	0	0	0	0	0	1	0	NA	0	0	0	0	1	0	1	1	0	0	0	0	0	0	0	0	NA	0	0	0	0	1	0	0
SL2.50ch03	60031436	60031745	Copia-RLX-incomp_Slyco_light-B-R1840-Map5_reversed	0	0	0	0	0	0	0	0	0	0	0	0	0	0	0	0	0	NA	NA	1	NA	NA	NA	NA	0	0	1	0	1	1	0	NA	NA	NA	NA	0	NA	NA	NA	NA	NA	NA	1	NA	NA	NA
SL2.50ch03	60258593	60259583	Copia-RLX-incomp_Slyco_light-B-G1034-Map20_reversed	0	NA	0	0	0	0	0	0	0	0	0	0	0	0	0	0	0	0	NA	0	0	NA	0	1	0	0	0	0	1	1	0	1	0	0	0	0	0	0	NA	0	NA	0	0	0	0	NA
SL2.50ch03	60382936	60383201	Copia_BlastSimOnly-RLX-comp_Slyco_light-B-P381.0-Map8	0	0	0	0	0	0	0	0	0	0	0	0	0	0	1	0	0	0	0	0	0	0	0	0	0	0	0	0	0	0	0	0	0	0	0	0	0	0	1	0	0	0	0	0	0	0
SL2.50ch03	60382986	60383200	Copia_BlastSimOnly-RLX-comp_Slyco_light-B-R2468-Map20	0	0	0	0	0	0	0	0	0	0	0	0	0	0	1	0	0	0	0	0	0	0	0	0	0	0	0	0	0	0	0	0	0	0	0	0	0	0	1	0	0	0	0	0	0	0
SL2.50ch03	60472966	60473445	Copia_BlastSimOnly_withOTHER-RLX-incomp_Slyco_light-B-R129-Map18	0	0	0	0	0	0	0	0	0	0	0	0	0	0	0	0	0	0	NA	0	0	NA	0	0	NA	0	0	0	0	0	0	0	0	0	0	0	0	0	0	0	NA	1	NA	0	NA	NA
SL2.50ch03	60601377	60601612	Gypsy-RLX-incomp-chim_Slyco_light-B-G94-Map20	0	0	0	0	0	0	0	0	0	0	0	0	0	0	0	0	0	0	0	0	0	NA	0	0	0	0	0	0	0	0	0	0	0	0	0	0	0	0	NA	0	0	NA	1	0	0	0
SL2.50ch03	60601763	60601968	Gypsy-RLX-incomp-chim_Slyco_light-B-R1340-Map20_reversed	0	0	0	0	0	0	0	0	0	0	0	0	0	0	0	0	0	0	0	0	0	NA	0	0	0	0	0	0	0	0	0	0	0	0	0	0	0	0	0	0	0	0	1	0	NA	NA
SL2.50ch03	60653994	60654200	Gypsy_BlastSimOnly_withOTHER-RLX-incomp_Slyco_light-B-R3041-Map11_reversed	0	0	0	0	0	0	0	0	0	0	0	0	0	0	0	0	0	0	1	0	0	NA	0	0	0	0	0	0	0	0	0	0	0	0	0	0	0	0	NA	0	NA	1	NA	0	NA	NA
SL2.50ch03	60959950	60960356	Copia-RLX-incomp_Slyco_light-B-R66-Map20_reversed	0	0	0	0	0	0	0	0	0	0	0	0	0	0	0	0	0	0	NA	0	0	NA	0	0	0	0	0	0	0	0	0	0	0	0	0	0	0	0	1	0	1	1	1	1	NA	NA
SL2.50ch03	61158564	61158893	Copia_BlastSimOnly-RLX-incomp_Slyco_light-B-R1066-Map7	0	0	0	0	0	0	0	0	0	0	0	0	0	0	0	0	0	0	1	0	0	0	0	0	0	0	0	0	0	0	0	0	0	0	0	0	0	0	0	0	1	0	0	0	0	0
SL2.50ch03	61194674	61194909	Gypsy-RLX-incomp_Slyco_light-B-R569-Map6_reversed	0	0	0	0	0	0	0	0	0	0	0	0	0	0	0	0	0	0	0	0	0	0	0	0	0	0	0	0	0	0	0	0	0	0	0	0	0	0	0	0	0	0	0	0	0	0
SL2.50ch03	61194703	61194906	Gypsy-RYX-incomp-chim_Slyco_light-B-R143-Map20_reversed	0	0	0	0	0	0	0	0	0	0	0	0	0	0	0	0	0	0	0	0	0	0	0	0	0	0	0	0	0	0	0	0	0	0	0	0	0	0	0	0	0	0	0	0	0	0
SL2.50ch03	61246732	61246939	Copia-RYX-incomp-chim_Slyco_light-B-P55.20-Map20_reversed(Rider)	0	0	0	0	0	0	0	0	0	0	0	0	0	0	0	0	0	0	0	0	0	0	0	0	0	0	0	0	0	0	0	0	0	0	0	0	0	0	0	0	0	0	0	0	0	0
SL2.50ch03	61255784	61256034	hAT_BlastSimOnly_withOTHER-DTX-incomp_Slyco_light-B-R1916-Map6	0	0	0	0	0	0	0	0	NA	0	0	0	0	0	0	NA	NA	NA	NA	NA	NA	NA	NA	NA	NA	NA	NA	NA	NA	NA	NA	NA	NA	NA	NA	NA	NA	NA	1	NA	NA	NA	NA	NA	NA	NA
SL2.50ch03	61301317	61301523	Copia-RLX-comp_Slyco_light-B-G1251-Map20(Rider)	0	0	0	0	0	0	0	0	0	0	0	0	0	0	0	0	0	0	0	0	0	NA	0	0	0	0	0	0	0	0	0	0	0	0	0	0	0	0	0	0	0	0	0	0	NA	NA
SL2.50ch03	61368731	61369067	Copia_BlastSimOnly-RLX-incomp_Slyco_light-B-R5472-Map5	0	0	0	0	0	0	0	0	0	0	0	0	0	0	0	0	0	0	0	0	0	NA	0	0	0	0	0	0	0	0	0	0	0	0	0	0	0	0	0	0	0	0	0	0	0	0
SL2.50ch03	61696510	61697079	Gypsy-RLX-incomp-chim_Slyco_light-B-R213-Map7_reversed	NA	NA	NA	NA	NA	NA	1	NA	0	NA	0	NA	NA	NA	NA	NA	NA	0	1	0	NA	NA	NA	NA	NA	NA	1	0	0	0	0	NA	NA	NA	0	0	0	NA	NA	0	NA	NA	0	0	NA	NA
SL2.50ch03	61696524	61697029	MuDR-DTX-incomp-chim_Slyco_light-B-R1194-Map20	1	NA	NA	NA	NA	1	0	NA	0	NA	0	NA	NA	1	NA	NA	NA	0	NA	0	NA	NA	NA	NA	NA	1	NA	0	0	0	0	NA	NA	NA	1	0	0	NA	NA	0	NA	1	0	0	NA	NA
SL2.50ch03	61779680	61780013	Copia-RLX-comp_Slyco_light-B-R898-Map15	NA	NA	NA	NA	NA	NA	NA	NA	NA	NA	NA	NA	NA	NA	NA	NA	NA	NA	NA	NA	NA	NA	NA	NA	NA	NA	NA	NA	NA	NA	NA	NA	1	NA	NA	NA	NA	NA	NA	NA	NA	NA	NA	NA	NA	NA
SL2.50ch03	62058136	62058439	Copia-RYX-incomp-chim_Slyco_light-B-P55.20-Map20_reversed(Rider)	0	0	0	0	0	0	0	0	0	0	0	0	0	0	0	0	0	0	0	0	0	0	0	0	0	0	0	0	0	0	0	0	0	0	0	0	0	0	0	0	0	0	0	0	0	0
SL2.50ch03	62115631	62115920	Gypsy-RLX-comp-chim_Slyco_light-B-G1421-Map5	0	0	0	0	0	0	0	0	0	0	0	0	0	NA	NA	0	0	0	0	0	0	NA	0	0	0	0	0	0	0	0	0	0	0	0	0	0	0	0	0	0	0	0	1	0	NA	NA
SL2.50ch03	62115668	62115910	Gypsy-RXX-chim_Slyco_light-B-G1410-Map5	0	0	0	0	0	0	0	0	0	0	0	0	0	1	NA	0	0	0	0	0	0	NA	0	0	0	0	0	0	0	0	0	0	0	0	0	0	0	0	0	0	0	1	1	0	NA	NA
SL2.50ch03	62115681	62115883	Gypsy-RYX-incomp-chim_Slyco_light-B-G1372-Map7_reversed	0	0	0	0	0	0	0	0	0	0	0	0	0	NA	NA	0	0	0	0	0	0	NA	0	0	0	0	0	0	0	0	0	0	0	0	0	0	0	0	0	0	0	1	0	0	NA	NA
SL2.50ch03	62120015	62120495	Copia-RYX-incomp-chim_Slyco_light-B-P55.20-Map20_reversed(Rider)	0	0	0	0	0	0	0	0	0	0	0	0	0	0	0	0	0	0	0	0	0	NA	0	0	0	0	0	0	0	0	0	0	0	0	0	0	0	0	0	0	0	0	0	0	NA	NA
SL2.50ch03	62131464	62131835	Gypsy-RYX-incomp-chim_Slyco_light-B-G1360-Map20	0	0	NA	NA	0	0	0	0	0	0	0	0	0	0	0	0	0	0	0	0	0	NA	0	0	NA	0	0	NA	0	0	0	0	0	0	0	0	0	0	0	0	0	0	1	0	NA	0
SL2.50ch03	62131468	62131677	Gypsy-RYX-incomp-chim_Slyco_light-B-R143-Map20_reversed	0	0	NA	NA	0	0	0	0	0	0	0	0	0	0	0	0	0	0	0	0	0	NA	0	0	NA	0	0	NA	0	0	0	0	0	0	0	0	0	0	0	0	0	0	1	0	NA	0
SL2.50ch03	62153196	62153997	hAT_BlastSimOnly_withOTHER-DTX-incomp_Slyco_light-B-R1916-Map6	0	0	0	0	0	0	0	0	0	0	0	0	0	NA	1	0	0	0	1	0	0	NA	0	0	0	0	0	0	0	0	0	0	0	0	0	1	0	0	NA	0	NA	0	1	1	NA	NA
SL2.50ch03	62155656	62155935	Copia-RYX-incomp-chim_Slyco_light-B-R3874-Map5	0	0	0	0	0	0	0	0	0	0	0	0	0	1	0	0	0	0	0	0	0	0	0	0	0	0	0	0	0	0	0	0	0	0	0	0	0	0	0	0	0	0	0	0	0	0
SL2.50ch03	62293166	62293452	Copia-RLX-incomp_Slyco_light-B-G1034-Map20_reversed	0	0	0	0	0	0	0	0	0	0	0	0	0	0	0	0	0	0	0	0	0	0	0	0	0	0	0	0	0	0	0	0	0	0	0	0	0	0	0	0	0	0	1	0	NA	0
SL2.50ch03	62293216	62293459	Copia-RLX-incomp-chim_Slyco_light-B-R315-Map20	0	0	0	0	0	0	0	0	0	0	0	0	0	0	0	0	0	0	0	0	0	0	0	0	0	0	0	0	0	0	0	0	0	0	0	0	0	0	0	0	0	0	1	0	NA	0
SL2.50ch03	62478631	62479430	Copia-RLX-incomp_Slyco_light-B-P116.203-Map8	0	0	0	0	0	0	0	0	0	0	0	0	0	0	0	0	0	0	0	0	0	0	0	0	0	0	0	0	0	0	0	0	0	0	0	0	0	0	0	0	0	0	1	0	0	0
SL2.50ch03	62479280	62479487	Copia-RYX-incomp-chim_Slyco_light-B-R3874-Map5	0	0	0	0	0	0	0	0	0	0	0	0	0	0	0	0	0	0	0	0	0	0	0	0	0	0	0	0	0	0	0	0	0	0	0	0	0	0	0	0	0	0	0	0	0	0
SL2.50ch03	62488261	62488585	Copia-RLX-comp_Slyco_light-B-G1369-Map11	0	0	0	0	0	0	0	0	0	0	0	0	0	0	0	0	0	0	0	0	0	0	0	0	0	0	0	0	0	0	0	0	0	0	0	0	0	0	0	0	0	0	0	0	0	0
SL2.50ch03	62514160	62514367	Copia-RYX-incomp-chim_Slyco_light-B-P55.20-Map20_reversed(Rider)	0	0	0	0	0	0	0	0	0	0	0	0	0	0	0	0	0	0	0	0	0	NA	0	0	0	0	0	0	0	0	0	0	0	0	0	0	0	0	0	0	0	0	0	0	0	NA
SL2.50ch03	62519865	62520160	Copia-RYX-incomp-chim_Slyco_light-B-P55.20-Map20_reversed(Rider)	0	0	0	0	1	0	0	0	0	0	0	0	0	0	0	0	0	0	0	0	0	0	0	0	0	0	0	0	0	0	0	0	0	0	0	0	0	0	0	0	0	0	0	0	0	0
SL2.50ch03	62668497	62669048	Copia_BlastSimOnly-RLX-comp_Slyco_light-B-P381.0-Map8	0	0	0	0	0	0	0	0	0	0	0	0	0	NA	1	0	0	0	1	0	0	NA	0	0	0	0	0	0	0	0	0	0	0	0	0	1	0	0	0	0	NA	0	0	1	NA	NA
SL2.50ch03	62668600	62669020	Copia_BlastSimOnly-RLX-comp_Slyco_light-B-R2468-Map20	0	0	0	0	0	0	0	0	0	0	0	0	0	1	1	0	0	0	1	0	0	NA	0	0	0	0	0	0	0	0	0	0	0	0	0	1	0	0	0	0	NA	0	0	1	NA	NA
SL2.50ch03	62778493	62778695	hAT-DTX-incomp_Slyco_light-B-R828-Map13	0	0	0	0	0	0	0	0	0	0	0	0	0	0	0	0	0	0	NA	0	0	0	0	0	0	0	0	0	0	0	0	0	0	0	0	0	0	0	0	0	0	0	0	0	0	0
SL2.50ch03	62880564	62880884	Gypsy-RLX-incomp-chim_Slyco_light-B-R213-Map7_reversed	0	0	0	0	0	0	0	0	0	0	0	0	0	1	1	0	0	0	1	0	0	0	0	0	0	0	0	0	0	0	0	0	0	1	0	0	0	0	1	0	NA	0	1	1	0	0
SL2.50ch03	62880647	62880866	MuDR-DTX-incomp-chim_Slyco_light-B-R1194-Map20	0	0	0	0	0	0	0	0	0	0	0	0	0	1	1	0	0	0	NA	0	0	0	0	0	0	0	0	0	0	0	0	0	0	NA	0	0	0	0	NA	0	1	0	1	NA	0	0
SL2.50ch03	62897303	62897517	Copia-RLX-incomp-chim_Slyco_light-B-P174.261-Map17	0	0	0	0	0	0	0	0	0	0	0	0	0	NA	0	0	0	0	0	0	0	NA	0	0	0	0	0	0	0	0	0	0	0	1	0	0	0	0	0	0	1	0	1	0	0	NA
SL2.50ch03	62930139	62930347	Copia-RYX-incomp-chim_Slyco_light-B-P55.20-Map20_reversed(Rider)	0	0	0	0	0	0	0	0	0	0	0	0	0	0	0	0	0	0	0	0	0	0	0	0	NA	0	0	0	0	0	0	0	0	0	0	0	0	0	0	0	NA	0	0	0	NA	0
SL2.50ch03	63093424	63094085	Copia_BlastSimOnly-RLX-incomp_Slyco_light-B-P85.20-Map20_reversed	0	0	0	0	0	0	0	0	0	0	0	0	0	NA	NA	0	0	0	NA	0	0	NA	0	NA	0	0	0	0	0	0	0	0	0	0	0	NA	0	0	0	0	NA	0	NA	NA	NA	NA
SL2.50ch03	63093440	63093839	Copia-RYX-incomp-chim_Slyco_light-B-P55.20-Map20_reversed(Rider)	0	0	0	0	0	0	0	0	0	0	0	0	0	NA	NA	0	0	0	NA	0	0	NA	0	NA	0	0	0	0	0	0	0	0	0	0	0	NA	0	0	0	0	NA	0	NA	NA	NA	NA
SL2.50ch03	63150575	63150834	MuDR-DTX-incomp_Slyco_light-B-G1417-Map20_reversed	0	0	0	0	0	0	0	0	0	0	0	0	0	0	0	0	0	0	0	1	0	NA	0	0	0	0	0	0	0	0	0	0	0	1	0	0	0	0	0	0	0	0	0	0	0	NA
SL2.50ch03	63168328	63169051	Copia_BlastSimOnly-RLX-incomp_Slyco_light-B-R1066-Map7	0	0	0	0	0	0	0	0	0	0	0	0	0	0	1	0	0	0	0	0	0	NA	0	1	0	0	0	0	0	0	0	0	0	0	0	0	0	0	1	0	1	0	1	1	0	NA
SL2.50ch03	63184795	63184998	MuDR-DTX-incomp_Slyco_light-B-R2528-Map6_reversed	0	0	0	0	0	0	0	0	0	0	0	0	0	0	0	0	0	0	0	0	0	0	0	0	0	0	0	0	0	0	0	0	0	0	0	0	0	0	0	0	0	0	0	0	NA	0
[truncated: 4,907 more rows]
[truncated: 555 more columns]
