# Supplementary material for: The impact of transposable elements on tomato diversity
Source: Nat Commun. 2020 Aug 13;11:4058. doi: 10.1038/s41467-020-17874-2 (PMC7426864; doi:10.1038/s41467-020-17874-2)
Supplement: Supplementary file 6 — Supplementary Data 2 [file 41467_2020_17874_MOESM6_ESM.txt]

TS-25	0
TS-131	0
TS-223	0
TS-230	0
TS-242	0
TS-536	0
TS-541	0
TS-569	0
TS-594	0
TS-618	0
TS-659	0
TS-2	0
TS-5	0
TS-6	0
TS-9	0
TS-43	0
TS-49	0
TS-72	0
TS-75	0
TS-95	0
TS-117	0
TS-142	0
TS-155	0
TS-163	0
TS-188	0
TS-264	0
TS-278	0
TS-501	0
TS-505	1
TS-506	0
TS-512	0
TS-515	0
TS-520	1
TS-526	0
TS-530	0
TS-535	1
TS-538	1
TS-540	0
TS-549	0
TS-550	0
TS-552	0
TS-557	1
TS-559	0
TS-563	0
TS-564	0
TS-568	1
TS-579	0
TS-599	0
TS-603	0
TS-610	0
TS-611	0
TS-615	0
TS-616	0
TS-625	0
TS-629	0
TS-643	0
TS-658	0
TS-94	0
TS-97	0
TS-98	0
TS-258	0
TS-296	0
TS-528	0
TS-537	0
TS-545	0
TS-582	0
TS-586	0
TS-590	0
TS-598	0
TS-614	0
TS-620	0
TS-623	0
TS-626	0
TS-628	0
TS-647	0
TS-654	0
TS-657	0
TS-1	0
TS-3	0
TS-8	0
TS-147	0
TS-228	0
TS-239	0
TS-253	0
TS-576	0
TS-617	0
TS-77	0
TS-44	0
TS-169	0
TS-170	0
TS-502	0
TS-503	0
TS-504	1
TS-507	0
TS-508	0
TS-510	0
TS-513	0
TS-516	0
TS-517	1
TS-518	0
TS-519	0
TS-523	1
TS-524	1
TS-525	0
TS-539	0
TS-542	0
TS-546	0
TS-547	0
TS-553	0
TS-556	0
TS-561	0
TS-566	0
TS-571	0
TS-573	0
TS-575	0
TS-578	0
TS-580	1
TS-588	0
TS-589	0
TS-591	0
TS-592	1
TS-596	0
TS-597	0
TS-600	0
TS-605	0
TS-606	0
TS-607	0
TS-608	0
TS-612	1
TS-619	0
TS-621	1
TS-624	1
TS-627	1
TS-641	0
TS-642	0
TS-645	0
TS-646	0
TS-649	1
TS-650	0
TS-655	0
TS-10	0
TS-60	0
TS-204	0
TS-212	0
TS-241	0
TS-511	0
TS-522	0
TS-527	0
TS-529	0
TS-531	0
TS-534	0
TS-543	0
TS-544	0
TS-548	0
TS-551	1
TS-554	0
TS-558	0
TS-562	1
TS-565	0
TS-567	0
TS-570	0
TS-572	0
TS-574	0
TS-577	1
TS-581	0
TS-583	0
TS-584	0
TS-587	0
TS-595	0
TS-602	1
TS-604	0
TS-609	0
TS-622	0
TS-630	0
TS-631	0
TS-632	1
TS-633	0
TS-634	0
TS-635	0
TS-636	0
TS-637	0
TS-644	0
TS-648	0
TS-653	0
