# Supplementary material for: The impact of transposable elements on tomato diversity
Source: Nat Commun. 2020 Aug 13;11:4058. doi: 10.1038/s41467-020-17874-2 (PMC7426864; doi:10.1038/s41467-020-17874-2)
Supplement: Supplementary file 10 — Supplementary Data 6 [file 41467_2020_17874_MOESM10_ESM.txt]

S_lycEA00940_1	2
TS-131	2
TS-536	2
TS-541	3
TS-569	3
TS-594	2
TS-618	2
TS-659	3
S_lycLA2463_1	2
S_lycTR00019_1	1
S_lycTR00022_1	2
TS-6	2
TS-9	2
TS-49	2
TS-72	2
TS-155	2
TS-163	2
TS-188	2
TS-501	2
TS-505	2
TS-506	2
TS-515	2
TS-520	1
TS-526	1
TS-530	2
TS-535	1
TS-540	2
TS-549	2
TS-552	2
TS-559	2
TS-563	2
TS-564	2
TS-568	2
TS-579	2
TS-599	2
TS-615	2
TS-625	2
TS-629	2
TS-643	2
S_lycEA00325_1	2
S_lycPI406760_1	2
TS-94	1
TS-97	1
TS-98	1
TS-528	2
TS-537	2
TS-545	2
TS-586	2
TS-590	2
TS-657	1
TS-617	3
S_lycEA00488_1	1
S_lycEA00990_1	3
S_lycEA01019_1	2
S_lycEA01037_1	3
S_lycEA01049_1	2
S_lycEA01088_1	3
S_lycTR00020_1	2
S_lycTR00021_1	3
S_lycTR00023_1	2
TS-502	2
TS-504	1
TS-508	2
TS-510	2
TS-513	2
TS-516	3
TS-517	2
TS-518	3
TS-519	3
TS-523	3
TS-525	3
TS-539	2
TS-546	2
TS-547	3
TS-561	2
TS-566	2
TS-571	2
TS-588	2
TS-589	2
TS-591	3
TS-592	2
TS-596	2
TS-597	3
TS-600	2
TS-605	3
TS-606	2
TS-607	2
TS-608	2
TS-612	2
TS-619	1
TS-621	2
TS-627	3
TS-641	2
TS-642	2
TS-646	2
TS-649	2
TS-650	2
TS-655	3
TS-212	2
TS-522	2
TS-527	1
TS-529	2
TS-531	2
TS-543	1
TS-544	1
TS-548	2
TS-551	2
TS-554	1
TS-565	2
TS-567	2
TS-570	2
TS-572	3
TS-574	3
TS-577	3
TS-581	2
TS-583	2
TS-584	2
TS-587	2
TS-595	2
TS-602	3
TS-604	2
TS-609	3
TS-636	2
TS-644	3
TS-648	3
