# Supplementary material for: The impact of transposable elements on tomato diversity
Source: Nat Commun. 2020 Aug 13;11:4058. doi: 10.1038/s41467-020-17874-2 (PMC7426864; doi:10.1038/s41467-020-17874-2)
Supplement: Supplementary file 12 — Supplementary Data 8 [file 41467_2020_17874_MOESM12_ESM.txt]

S_lycEA00940_1 0
TS-131 1
TS-536 0
TS-541 1
TS-569 0
TS-594 1
TS-618 1
TS-659 1
S_lycLA2463_1 1
S_lycTR00019_1 0
S_lycTR00022_1 1
TS-6 0
TS-9 0
TS-49 1
TS-72 0
TS-155 0
TS-163 1
TS-188 1
TS-501 1
TS-505 1
TS-506 0
TS-515 1
TS-520 1
TS-526 1
TS-530 1
TS-535 1
TS-540 1
TS-549 0
TS-552 0
TS-559 1
TS-563 1
TS-564 0
TS-568 1
TS-579 0
TS-599 1
TS-615 0
TS-625 1
TS-629 0
TS-643 1
S_lycEA00325_1 1
S_lycPI406760_1 1
TS-94 1
TS-97 1
TS-98 1
TS-528 1
TS-537 1
TS-545 1
TS-586 1
TS-590 1
TS-657 1
TS-617 1
S_lycEA00488_1 0
S_lycEA00990_1 0
S_lycEA01019_1 1
S_lycEA01037_1 1
S_lycEA01049_1 1
S_lycEA01088_1 1
S_lycTR00020_1 1
S_lycTR00021_1 1
S_lycTR00023_1 1
TS-502 0
TS-504 0
TS-508 0
TS-510 1
TS-513 1
TS-516 1
TS-517 1
TS-518 1
TS-519 1
TS-523 1
TS-525 1
TS-539 1
TS-546 1
TS-547 1
TS-561 1
TS-566 1
TS-571 1
TS-588 1
TS-589 1
TS-591 1
TS-592 1
TS-596 1
TS-597 1
TS-600 1
TS-605 1
TS-606 1
TS-607 0
TS-608 1
TS-612 1
TS-619 1
TS-621 1
TS-627 1
TS-641 1
TS-642 1
TS-646 1
TS-649 1
TS-650 1
TS-655 1
TS-212 1
TS-522 1
TS-527 1
TS-529 1
TS-531 1
TS-543 1
TS-544 1
TS-548 1
TS-551 1
TS-554 1
TS-565 0
TS-567 1
TS-570 1
TS-572 1
TS-574 1
TS-577 1
TS-581 1
TS-583 0
TS-584 1
TS-587 1
TS-595 1
TS-602 1
TS-604 1
TS-609 1
TS-636 0
TS-644 1
TS-648 1
