# Supplementary material for: The impact of transposable elements on tomato diversity
Source: Nat Commun. 2020 Aug 13;11:4058. doi: 10.1038/s41467-020-17874-2 (PMC7426864; doi:10.1038/s41467-020-17874-2)
Supplement: Supplementary file 14 — Supplementary Data 10 [file 41467_2020_17874_MOESM14_ESM.txt]

S_lycEA00940_1 0
TS-131 0
TS-536 0
TS-541 0
TS-569 1
TS-594 0
TS-618 0
TS-659 0
S_lycLA2463_1 1
S_lycTR00019_1 0
S_lycTR00022_1 1
TS-6 0
TS-9 0
TS-49 0
TS-72 0
TS-155 0
TS-163 1
TS-188 0
TS-501 0
TS-505 0
TS-506 0
TS-515 0
TS-520 0
TS-526 0
TS-530 0
TS-535 0
TS-540 0
TS-549 0
TS-552 0
TS-559 0
TS-563 0
TS-564 0
TS-568 0
TS-579 0
TS-599 0
TS-615 0
TS-625 0
TS-629 0
TS-643 0
S_lycEA00325_1 0
S_lycPI406760_1 1
TS-94 0
TS-97 0
TS-98 0
TS-528 0
TS-537 0
TS-545 0
TS-586 0
TS-590 1
TS-657 0
TS-617 0
S_lycEA00488_1 0
S_lycEA00990_1 0
S_lycEA01019_1 0
S_lycEA01037_1 0
S_lycEA01049_1 0
S_lycEA01088_1 0
S_lycTR00020_1 0
S_lycTR00021_1 0
S_lycTR00023_1 0
TS-502 0
TS-504 0
TS-508 0
TS-510 1
TS-513 0
TS-516 0
TS-517 0
TS-518 0
TS-519 0
TS-523 0
TS-525 0
TS-539 0
TS-546 0
TS-547 0
TS-561 0
TS-566 0
TS-571 0
TS-588 0
TS-589 0
TS-591 0
TS-592 0
TS-596 1
TS-597 0
TS-600 0
TS-605 0
TS-606 0
TS-607 0
TS-608 0
TS-612 0
TS-619 0
TS-621 0
TS-627 0
TS-641 0
TS-642 0
TS-646 0
TS-649 0
TS-650 0
TS-655 0
TS-212 0
TS-522 0
TS-527 0
TS-529 0
TS-531 0
TS-543 0
TS-544 0
TS-548 0
TS-551 0
TS-554 0
TS-565 0
TS-567 0
TS-570 0
TS-572 0
TS-574 0
TS-577 0
TS-581 0
TS-583 0
TS-584 0
TS-587 0
TS-595 0
TS-602 0
TS-604 0
TS-609 0
TS-636 0
TS-644 0
TS-648 0
