# Supplementary material for: The impact of transposable elements on tomato diversity
Source: Nat Commun. 2020 Aug 13;11:4058. doi: 10.1038/s41467-020-17874-2 (PMC7426864; doi:10.1038/s41467-020-17874-2)
Supplement: Supplementary file 16 — Supplementary Data 12 [file 41467_2020_17874_MOESM16_ESM.txt]

S_lycEA00940_1	94
TS-131	235
TS-536	37
TS-541	516
TS-569	312
TS-594	37
TS-618	37
TS-659	516
S_lycLA2463_1	235
S_lycTR00019_1	94
S_lycTR00022_1	235
TS-6	235
TS-9	94
TS-49	235
TS-72	37
TS-155	113
TS-163	235
TS-188	235
TS-501	94
TS-505	516
TS-506	37
TS-515	236
TS-520	113
TS-526	163
TS-530	163
TS-535	113
TS-540	113
TS-549	94
TS-552	37
TS-559	235
TS-563	94
TS-564	37
TS-568	94
TS-579	94
TS-599	94
TS-615	94
TS-625	94
TS-629	37
TS-643	235
S_lycEA00325_1	163
S_lycPI406760_1	235
TS-94	94
TS-97	37
TS-98	37
TS-528	37
TS-537	37
TS-545	37
TS-586	37
TS-590	235
TS-657	37
TS-617	113
S_lycEA00488_1	94
S_lycEA00990_1	516
S_lycEA01019_1	516
S_lycEA01037_1	661
S_lycEA01049_1	312
S_lycEA01088_1	516
S_lycTR00020_1	516
S_lycTR00021_1	516
S_lycTR00023_1	235
TS-502	37
TS-504	94
TS-508	37
TS-510	312
TS-513	516
TS-516	516
TS-517	516
TS-518	661
TS-519	661
TS-523	661
TS-525	516
TS-539	94
TS-546	235
TS-547	661
TS-561	235
TS-566	516
TS-571	661
TS-588	516
TS-589	235
TS-591	516
TS-592	516
TS-596	661
TS-597	516
TS-600	516
TS-605	661
TS-606	661
TS-607	516
TS-608	516
TS-612	516
TS-619	113
TS-621	516
TS-627	516
TS-641	516
TS-642	235
TS-646	235
TS-649	516
TS-650	312
TS-655	516
TS-212	235
TS-522	235
TS-527	236
TS-529	235
TS-531	94
TS-543	235
TS-544	235
TS-548	516
TS-551	312
TS-554	170
TS-565	235
TS-567	170
TS-570	312
TS-572	516
TS-574	235
TS-577	235
TS-581	235
TS-583	235
TS-584	235
TS-587	235
TS-595	170
TS-602	661
TS-604	312
TS-609	516
TS-636	312
TS-644	235
TS-648	516
