# Supplementary material for: The impact of transposable elements on tomato diversity
Source: Nat Commun. 2020 Aug 13;11:4058. doi: 10.1038/s41467-020-17874-2 (PMC7426864; doi:10.1038/s41467-020-17874-2)
Supplement: Supplementary file 19 — Supplementary Data 15 [file 41467_2020_17874_MOESM19_ESM.txt]

S_lycEA00940_1 1
TS-131 0
TS-536 1
TS-541 1
TS-569 1
TS-594 1
TS-618 0
TS-659 1
S_lycLA2463_1 0
S_lycTR00019_1 0
S_lycTR00022_1 0
TS-6 0
TS-9 1
TS-49 1
TS-72 0
TS-155 0
TS-163 0
TS-188 0
TS-501 1
TS-505 1
TS-506 1
TS-515 1
TS-520 0
TS-526 1
TS-530 1
TS-535 1
TS-540 1
TS-549 1
TS-552 1
TS-559 0
TS-563 1
TS-564 1
TS-568 1
TS-579 0
TS-599 0
TS-615 1
TS-625 1
TS-629 1
TS-643 0
S_lycEA00325_1 1
S_lycPI406760_1 1
TS-94 0
TS-97 1
TS-98 1
TS-528 1
TS-537 0
TS-545 0
TS-586 1
TS-590 1
TS-657 1
TS-617 1
S_lycEA00488_1 1
S_lycEA00990_1 0
S_lycEA01019_1 1
S_lycEA01037_1 1
S_lycEA01049_1 1
S_lycEA01088_1 1
S_lycTR00020_1 1
S_lycTR00021_1 1
S_lycTR00023_1 0
TS-502 1
TS-504 0
TS-508 1
TS-510 0
TS-513 1
TS-516 1
TS-517 1
TS-518 1
TS-519 1
TS-523 1
TS-525 1
TS-539 1
TS-546 1
TS-547 0
TS-561 0
TS-566 0
TS-571 1
TS-588 1
TS-589 1
TS-591 1
TS-592 1
TS-596 1
TS-597 1
TS-600 1
TS-605 1
TS-606 0
TS-607 1
TS-608 0
TS-612 0
TS-619 0
TS-621 1
TS-627 1
TS-641 1
TS-642 0
TS-646 1
TS-649 1
TS-650 1
TS-655 1
TS-212 0
TS-522 0
TS-527 1
TS-529 0
TS-531 1
TS-543 0
TS-544 0
TS-548 1
TS-551 0
TS-554 0
TS-565 1
TS-567 0
TS-570 0
TS-572 0
TS-574 1
TS-577 1
TS-581 1
TS-583 0
TS-584 1
TS-587 0
TS-595 1
TS-602 1
TS-604 1
TS-609 1
TS-636 1
TS-644 0
TS-648 0
