# Supplementary material for: The impact of transposable elements on tomato diversity
Source: Nat Commun. 2020 Aug 13;11:4058. doi: 10.1038/s41467-020-17874-2 (PMC7426864; doi:10.1038/s41467-020-17874-2)
Supplement: Supplementary file 21 — Supplementary Data 17 [file 41467_2020_17874_MOESM21_ESM.txt]

TS-131 1
TS-155 0
TS-163 0
TS-188 0
TS-195 0
TS-212 1
TS-237 1
TS-49 0
TS-501 0
TS-502 0
TS-504 1
TS-505 1
TS-506 0
TS-508 0
TS-510 1
TS-513 0
TS-515 0
TS-516 1
TS-517 0
TS-518 1
TS-519 0
TS-520 1
TS-522 1
TS-523 0
TS-525 0
TS-526 0
TS-527 0
TS-528 0
TS-529 1
TS-530 0
TS-531 0
TS-535 0
TS-536 0
TS-537 1
TS-539 0
TS-540 1
TS-541 1
TS-543 1
TS-544 0
TS-545 1
TS-546 0
TS-547 1
TS-548 0
TS-549 0
TS-551 1
TS-552 0
TS-554 0
TS-559 1
TS-561 1
TS-563 0
TS-564 0
TS-565 1
TS-566 1
TS-567 1
TS-568 0
TS-569 1
TS-570 1
TS-571 0
TS-572 1
TS-574 1
TS-577 1
TS-579 0
TS-581 0
TS-583 1
TS-584 0
TS-586 0
TS-587 0
TS-588 0
TS-589 0
TS-590 0
TS-591 0
TS-592 1
TS-594 0
TS-595 0
TS-596 0
TS-597 0
TS-599 1
TS-6 0
TS-600 0
TS-602 0
TS-604 0
TS-605 0
TS-606 1
TS-607 0
TS-608 1
TS-609 0
TS-612 1
TS-615 0
TS-617 1
TS-618 1
TS-619 1
TS-621 0
TS-625 0
TS-627 1
TS-629 0
TS-636 0
TS-641 0
TS-642 0
TS-643 1
TS-644 1
TS-646 0
TS-648 1
TS-649 0
TS-650 1
TS-655 0
TS-657 0
TS-659 1
TS-662 0
TS-664 0
TS-665 0
TS-668 0
TS-676 0
TS-681 1
TS-691 0
TS-72 1
TS-731 0
TS-732 1
TS-733 1
TS-734 0
TS-735 1
TS-736 0
TS-737 0
TS-738 1
TS-739 1
TS-9 0
TS-94 1
TS-97 0
TS-98 0
